# Supplementary material for: Alterations in cytoskeletal and Ca2+ cycling regulators in atria lacking the obscurin Ig58/59 module
Source: Front Cardiovasc Med. 2023 Apr 13;10:1085840. doi: 10.3389/fcvm.2023.1085840 (PMC10251194; doi:10.3389/fcvm.2023.1085840)
Supplement: Supplementary file 9 [file Data_Sheet_1.xlsx]

## Sheet: 6month_RawData_All-Proteins-T-L
Column #	Sort	Column ID	Entrez Gene Symbol (NCBI curated)	Obs 6mo (KO)	Obs 6mo (WT)	Mean 6mo (KO)	Mean 6mo (WT)	KO_1Way vs. WT 6mo (p-val)	KO_1Way vs. WT 6mo (ratio)	KO_1Way vs. WT 6mo Lin(FC)	KO_1Way vs. WT 6mo (Description)	KO_1Way vs. WT 6mo 95% lower limit	KO_1Way vs. WT 6mo 95% upper limit	KO_1Way vs. WT 6mo Log2(FC)	Entrez Symbol (NCBI)	CytoLoc (NCBI)	Symbol from nomenclature authority (NCBI)	Entrez Gene Symbol (NCBI curated)	Gene Name (NCBI)	Entrez Gene ID (curated)	Entrez GeneID (NCBI)	type_of_gene (NCBI)	Avg 6mo (KO + WT)	Min 6mo (KO + WT)	Max 6mo (KO + WT)	SD Binned KO_1Way vs. WT 6mo Log2(FC)	Abundances (Normalized): F6: Sample, KO	Abundances (Normalized): F7: Sample, KO	Abundances (Normalized): F8: Sample, KO	Abundances (Normalized): F9: Sample, KO	Abundances (Normalized): F10: Sample, KO	Abundances (Normalized): F1: Sample, WT	Abundances (Normalized): F2: Sample, WT	Abundances (Normalized): F3: Sample, WT	Abundances (Normalized): F4: Sample, WT	Abundances (Normalized): F5: Sample, WT
1140	1	A0A0G2JEX1	Nexn	5	5	28.0967	23.8495	5.58929e-11	18.9903	18.9903	KO_1Way up vs WT	16.3805	22.0161	4.24719	Nexn	3|3 H3	Nexn	Nexn	nexilin	68810	68810	protein-coding	25.9731	23.8495	28.0967	> +6σ	28.0919	28.1264	27.9926	28.1118	28.1608	24.0761	23.6571	23.7924	23.6833	24.0386
1293	2	Q9EPU0	Upf1	5	5	22.3322	28.1938	9.47474e-10	0.0171987	-58.1441	KO_1Way down vs WT	-77.795	-43.457	-5.86156	Upf1	8 B3.3|8 34.15 cM	Upf1	Upf1	UPF1 regulator of nonsense transcripts homolog (yeast)	19704	19704	protein-coding	25.263	22.3322	28.1938	≤ -6σ	22.4968	21.9482	22.2866	22.5169	22.4125	27.7066	28.6358	28.2086	28.1281	28.2897
1350	3	Q91WK5	Gcsh	5	5	22.6461	25.6663	4.78244e-09	0.123259	-8.11299	KO_1Way down vs WT	-9.75182	-6.74957	-3.02023	Gcsh	8|8 E1	Gcsh	Gcsh	glycine cleavage system protein H (aminomethyl carrier)	68133	68133	protein-coding	24.1562	22.6461	25.6663	-6σ	22.9	22.483	22.7116	22.337	22.7988	25.5704	25.72	25.8254	25.6648	25.5509
254	4	Q76MZ3	Ppp2r1a	5	5	27.7511	26.7985	2.03336e-08	1.93546	1.93546	KO_1Way up vs WT	1.80514	2.07518	0.952674	Ppp2r1a	17|17 A3.2	Ppp2r1a	Ppp2r1a	protein phosphatase 2, regulatory subunit A, alpha	51792	51792	protein-coding	27.2748	26.7985	27.7511	+2σ	27.7551	27.739	27.8684	27.6722	27.721	26.6999	26.8741	26.8323	26.806	26.7801
1341	5	A0A0R4J0B4	Cmas	5	5	23.264	21.8027	1.08885e-07	2.75344	2.75344	KO_1Way up vs WT	2.41203	3.14319	1.46124	Cmas	6 G2|6 74.66 cM	Cmas	Cmas	cytidine monophospho-N-acetylneuraminic acid synthetase	12764	12764	protein-coding	22.5333	21.8027	23.264	+3σ	23.1534	23.112	23.513	23.2471	23.2943	21.7774	21.7982	21.6733	21.9477	21.817
884	6	P49722	Psma2	5	5	23.6389	26.4469	1.10477e-07	0.142789	-7.00333	KO_1Way down vs WT	-9.03638	-5.42768	-2.80804	Psma2	13|13 A1	Psma2	Psma2	proteasome subunit alpha 2	19166	19166	protein-coding	25.0429	23.6389	26.4469	-6σ	23.4974	24.0983	23.6893	23.2143	23.6952	26.2918	26.4651	26.607	26.579	26.2918
406	7	A0A1B0GR60	Ftl1	5	5	26.4876	28.1692	2.31382e-07	0.311725	-3.20796	KO_1Way down vs WT	-3.79409	-2.71238	-1.68166	Ftl1	7|7 B3	Ftl1	Ftl1	ferritin light polypeptide 1	14325	14325	protein-coding	27.3284	26.4876	28.1692	-6σ	26.5672	26.4674	26.3536	26.5249	26.5249	28.0298	28.0493	28.352	28.4553	27.9598
1642	8	A0A0G2JGY8	Rpl34	5	5	18.8874	24.9902	2.94453e-07	0.0145512	-68.7227	KO_1Way down vs WT	-128.796	-36.669	-6.10272	Rpl34	3|3 G3	Rpl34	Rpl34	ribosomal protein L34	68436	68436	protein-coding	21.9388	18.8874	24.9902	≤ -6σ	19.7973	18.7233	18.7233	19.4359	17.7575	25.0067	24.9373	24.4285	25.5463	25.0321
967	9	E9PYI8	Usp14	5	5	23.9395	22.5888	8.38177e-07	2.55041	2.55041	KO_1Way up vs WT	2.17514	2.99043	1.35073	Usp14	18 A1|18 4.91 cM	Usp14	Usp14	ubiquitin specific peptidase 14	59025	59025	protein-coding	23.2642	22.5888	23.9395	+3σ	23.8499	23.9425	23.8284	23.9837	24.0929	22.6586	22.7613	22.7613	22.4115	22.3509
431	10	E9Q1W0	Camk2d	5	5	27.2053	28.5208	2.60489e-06	0.401774	-2.48896	KO_1Way down vs WT	-2.97915	-2.07943	-1.31554	Camk2d	3|3 G1- G2	Camk2d	Camk2d	calcium/calmodulin-dependent protein kinase II, delta	108058	108058	protein-coding	27.8631	27.2053	28.5208	-3σ	27.288	27.226	27.3368	26.7995	27.3761	28.6436	28.5735	28.5035	28.4859	28.3976
906	11	P62889	Rpl30	5	5	27.8166	27.2158	3.16837e-06	1.51655	1.51655	KO_1Way up vs WT	1.39402	1.64984	0.600789	Rpl30	15 B3.1|15 14.33 cM	Rpl30	Rpl30	ribosomal protein L30	19946	19946	protein-coding	27.5162	27.2158	27.8166	+2σ	27.7759	27.7702	27.9045	27.8623	27.7702	27.1433	27.0804	27.3148	27.2849	27.2558
160	12	P21981	Tgm2	5	5	28.5845	29.3005	4.13925e-06	0.608794	-1.64259	KO_1Way down vs WT	-1.82263	-1.48034	-0.715975	Tgm2	2 H1|2 78.72 cM	Tgm2	Tgm2	transglutaminase 2, C polypeptide	21817	21817	protein-coding	28.9425	28.5845	29.3005	-2σ	28.441	28.599	28.5308	28.8045	28.5472	29.3119	29.2351	29.2915	29.2834	29.3805
1330	13	Q3UH68	Limch1	5	5	19.8179	23.023	4.23591e-06	0.108429	-9.2226	KO_1Way down vs WT	-14.7122	-5.78133	-3.20517	Limch1	5|5 C3.1	Limch1	Limch1	LIM and calponin homology domains 1	77569	77569	protein-coding	21.4204	19.8179	23.023	≤ -6σ	19.6039	20.0212	19.6039	20.6073	19.2531	22.9216	22.9681	22.8106	22.7045	23.7104
418	14	Q9CRB9	Chchd3	5	5	29.0375	28.6681	1.25302e-05	1.29187	1.29187	KO_1Way up vs WT	1.21393	1.37482	0.369462	Chchd3	6|6 A3.3	Chchd3	Chchd3	coiled-coil-helix-coiled-coil-helix domain containing 3	66075	66075	protein-coding	28.8528	28.6681	29.0375	+1σ	28.9504	29.1242	29.0749	28.9791	29.0589	28.6544	28.601	28.6863	28.6606	28.7379
81	15	P14824	Anxa6	5	5	22.2315	25.7963	2.05141e-05	0.084511	-11.8328	KO_1Way down vs WT	-22.4837	-6.22737	-3.56472	Anxa6	11 B1.3|11 32.13 cM	Anxa6	Anxa6	annexin A6	11749	11749	protein-coding	24.0139	22.2315	25.7963	≤ -6σ	21.0028	22.7316	22.2689	22.0425	23.112	25.704	25.1708	25.8717	26.2618	25.9731
51	16	P63038	Hspd1	5	5	29.902	30.6086	2.24104e-05	0.612758	-1.63197	KO_1Way down vs WT	-1.85628	-1.43476	-0.706612	Hspd1	1|1 C1.2	Hspd1	Hspd1	heat shock protein 1 (chaperonin)	15510	15510	protein-coding	30.2553	29.902	30.6086	-2σ	29.8103	29.9746	29.9746	29.776	29.9746	30.4448	30.5612	30.5389	30.8395	30.6587
402	17	A0A286YCI8	Sorbs1	5	5	27.2227	26.367	3.07814e-05	1.80966	1.80966	KO_1Way up vs WT	1.53762	2.12982	0.855716	Sorbs1	19 C3|19 34.25 cM	Sorbs1	Sorbs1	sorbin and SH3 domain containing 1	20411	20411	protein-coding	26.7949	26.367	27.2227	+2σ	27.2401	27.2074	27.1461	27.2835	27.2363	26.7235	26.1434	26.355	26.226	26.3869
639	18	Q8CGY6	Unc45b	5	5	26.397	25.8764	3.17644e-05	1.43456	1.43456	KO_1Way up vs WT	1.29865	1.5847	0.52061	Unc45b	11|11 C	Unc45b	Unc45b	unc-45 myosin chaperone B	217012	217012	protein-coding	26.1367	25.8764	26.397	+2σ	26.259	26.4181	26.321	26.4935	26.4935	25.9598	25.8104	25.986	25.8467	25.7792
1079	19	P84091	Ap2m1	5	5	25.1533	25.8441	4.79023e-05	0.619521	-1.61415	KO_1Way down vs WT	-1.85635	-1.40355	-0.690776	Ap2m1	16|16 A3	Ap2m1	Ap2m1	adaptor-related protein complex 2, mu 1 subunit	11773	11773	protein-coding	25.4987	25.1533	25.8441	-2σ	25.0798	25.0393	25.2245	25.1879	25.2352	25.8574	25.9556	26.0005	25.8535	25.5535
1120	20	Q8BZW8	Nhlrc2	5	5	21.676	19.3358	8.50509e-05	5.06356	5.06356	KO_1Way up vs WT	3.03033	8.46101	2.34015	Nhlrc2	19|19 D2	Nhlrc2	Nhlrc2	NHL repeat containing 2	66866	66866	protein-coding	20.5059	19.3358	21.676	+6σ	21.4223	21.305	21.8176	22.1938	21.6413	19.4353	20.1953	19.6032	18.7227	18.7227
206	21	Q02257	Jup	5	5	28.177	27.0251	8.78942e-05	2.22201	2.22201	KO_1Way up vs WT	1.72379	2.86422	1.15186	Jup	11 D|11 63.47 cM	Jup	Jup	junction plakoglobin	16480	16480	protein-coding	27.6011	27.0251	28.177	+3σ	28.0554	28.2828	28.0976	28.3641	28.0849	26.5004	27.0899	27.0695	27.0584	27.4075
1598	22	Q8BVI5	Stx16	5	5	18.0891	21.0406	0.0001035	0.129271	-7.73568	KO_1Way down vs WT	-15.0549	-3.97484	-2.95153	Stx16	2|2 H4	Stx16	Stx16	syntaxin 16	228960	228960	protein-coding	19.5648	18.0891	21.0406	-6σ	16.9541	17.7575	17.7575	19.2531	18.7233	21.1042	20.6788	21.041	21.3042	21.0749
933	23	P24270	Cat	5	5	25.5285	24.5425	0.000104853	1.98074	1.98074	KO_1Way up vs WT	1.58504	2.47523	0.98604	Cat	2 E2|2 54.43 cM	Cat	Cat	catalase	12359	12359	protein-coding	25.0355	24.5425	25.5285	+2σ	25.2841	25.8554	25.5006	25.68	25.3227	24.6758	24.8061	24.4781	24.3076	24.4448
1561	24	P56382	Atp5e	5	5	32.003	32.5856	0.000131165	0.667795	-1.49747	KO_1Way down vs WT	-1.71554	-1.30711	-0.582524	Atp5e	2|2 H4	Atp5e	Atp5e	ATP synthase, H+ transporting, mitochondrial F1 complex, epsilon subunit	67126	67126	protein-coding	32.2943	32.003	32.5856	-2σ	32.0083	32.1321	32.1321	31.7763	31.9664	32.7469	32.5355	32.5987	32.418	32.6287
289	25	Q8BMF3	Me3	5	5	26.3802	26.6781	0.000163749	0.813424	-1.22937	KO_1Way down vs WT	-1.32088	-1.1442	-0.29792	Me3	7|7 D3	Me3	Me3	malic enzyme 3, NADP(+)-dependent, mitochondrial	109264	109264	protein-coding	26.5292	26.3802	26.6781	-1σ	26.3256	26.4554	26.2825	26.3536	26.4837	26.6662	26.6741	26.76	26.6161	26.6741
1237	26	Q9JJU8	Sh3bgrl	5	5	24.3633	24.9456	0.000197825	0.667888	-1.49726	KO_1Way down vs WT	-1.7296	-1.29613	-0.582322	Sh3bgrl	X|X D	Sh3bgrl	Sh3bgrl	SH3-binding domain glutamic acid-rich protein like	56726	56726	protein-coding	24.6545	24.3633	24.9456	-2σ	24.3612	24.5224	24.2864	24.3328	24.3138	24.7906	25.0737	24.7254	25.1356	25.0029
338	27	B2RXQ9	Sorbs2	5	5	25.6436	26.1161	0.000223018	0.720676	-1.38759	KO_1Way down vs WT	-1.56316	-1.23173	-0.472577	Sorbs2	8|8 B1.1	Sorbs2	Sorbs2	sorbin and SH3 domain containing 2	234214	234214	protein-coding	25.8799	25.6436	26.1161	-1σ	25.6234	25.4763	25.7644	25.8327	25.521	26.2054	26.0854	26.0854	26.0427	26.1619
1489	28	Q9DC37	Mfsd1	5	5	26.9756	26.3482	0.000250697	1.5447	1.5447	KO_1Way up vs WT	1.31511	1.81438	0.627331	Mfsd1	3|3 E1	Mfsd1	Mfsd1	major facilitator superfamily domain containing 1	66868	66868	protein-coding	26.6619	26.3482	26.9756	+2σ	26.9208	27.0185	27.0024	26.9681	26.9681	26.4687	26.3377	26.1199	26.1591	26.6557
823	29	Q3TBW2	Mrpl10	5	5	23.3748	24.431	0.000272693	0.480922	-2.07934	KO_1Way down vs WT	-2.73558	-1.58052	-1.05612	Mrpl10	11|11 D	Mrpl10	Mrpl10	mitochondrial ribosomal protein L10	107732	107732	protein-coding	23.9029	23.3748	24.431	-3σ	23.341	23.8048	23.4974	23.3507	22.8804	24.2857	24.5217	24.3707	24.7156	24.2611
992	30	Q9QZH6	Ecsit	5	5	21.4542	22.398	0.000294229	0.51985	-1.92363	KO_1Way down vs WT	-2.46485	-1.50125	-0.943832	Ecsit	9|9 A3	Ecsit	Ecsit	ECSIT signalling integrator	26940	26940	protein-coding	21.9261	21.4542	22.398	-2σ	21.6741	21.2546	21.1723	21.3918	21.778	22.6925	22.5063	22.4445	22.1336	22.2131
555	31	A0A0R4J0P1	Acad8	5	5	28.964	29.0763	0.00030867	0.925133	-1.08093	KO_1Way down vs WT	-1.11351	-1.04929	-0.112268	Acad8	9|9 A4	Acad8	Acad8	acyl-Coenzyme A dehydrogenase family, member 8	66948	66948	protein-coding	29.0202	28.964	29.0763	-0.5σ	28.9705	28.9618	28.9265	28.9618	28.9994	29.0609	29.126	29.068	29.0401	29.0864
603	32	B2RPU8	Zbed5	5	5	27.1421	27.3503	0.000377232	0.86563	-1.15523	KO_1Way down vs WT	-1.22269	-1.09149	-0.208178	Zbed5	5|5 G1.3	Zbed5	Zbed5	zinc finger, BED type containing 5	71970	71970	protein-coding	27.2462	27.1421	27.3503	-0.5σ	27.1368	27.1657	27.2017	27.0837	27.1225	27.281	27.4568	27.3557	27.3389	27.3189
279	33	Q91X72	Hpx	5	5	31.7262	31.9676	0.00038761	0.845918	-1.18215	KO_1Way down vs WT	-1.26291	-1.10655	-0.241411	Hpx	7|7 E3	Hpx	Hpx	hemopexin	15458	15458	protein-coding	31.8469	31.7262	31.9676	-0.5σ	31.6993	31.7211	31.7448	31.7211	31.7448	31.9885	31.9106	31.9106	32.1177	31.9106
1634	34	Q9ERZ6	Fign	5	5	24.6445	25.6634	0.00042298	0.493477	-2.02644	KO_1Way down vs WT	-2.68833	-1.5275	-1.01894	Fign	2 C1.3|2 37.19 cM	Fign	Fign	fidgetin	60344	60344	protein-coding	25.1539	24.6445	25.6634	-2σ	24.9183	24.5688	24.672	24.7804	24.2827	25.4961	25.9965	25.8499	25.2055	25.769
48	35	Q91VD9	Ndufs1	5	5	30.8151	30.9708	0.000447817	0.897677	-1.11399	KO_1Way down vs WT	-1.1636	-1.06649	-0.155731	Ndufs1	1|1 C2	Ndufs1	Ndufs1	NADH:ubiquinone oxidoreductase core subunit S1	227197	227197	protein-coding	30.8929	30.8151	30.9708	-0.5σ	30.801	30.8938	30.8552	30.7628	30.7628	30.9684	30.9933	30.9809	30.9684	30.9431
151	36	Q9D0K2	Oxct1	5	5	29.3149	29.6348	0.000616847	0.801144	-1.24822	KO_1Way down vs WT	-1.37125	-1.13622	-0.319867	Oxct1	15|15 A1	Oxct1	Oxct1	3-oxoacid CoA transferase 1	67041	67041	protein-coding	29.4748	29.3149	29.6348	-1σ	29.379	29.353	29.353	29.3459	29.1437	29.7326	29.4963	29.689	29.6194	29.6366
846	37	O35343	Kpna4	5	5	24.911	24.2142	0.000848835	1.62099	1.62099	KO_1Way up vs WT	1.30703	2.01036	0.696874	Kpna4	3|3 E1	Kpna4	Kpna4	karyopherin (importin) alpha 4	16649	16649	protein-coding	24.5626	24.2142	24.911	+2σ	24.6244	24.8606	24.9529	25.1222	24.9949	23.8493	24.4902	24.3316	24.2241	24.1756
548	38	P14142	Slc2a4	5	5	27.3513	27.212	0.000949292	1.10139	1.10139	KO_1Way up vs WT	1.05418	1.15071	0.139325	Slc2a4	11 B3|11 42.93 cM	Slc2a4	Slc2a4	solute carrier family 2 (facilitated glucose transporter), member 4	20528	20528	protein-coding	27.2816	27.212	27.3513	+0.5σ	27.3858	27.3131	27.3812	27.3761	27.3004	27.2338	27.1701	27.1945	27.1806	27.281
1782	39	Q9CT10	Ranbp3	5	5	19.9197	21.8772	0.00100732	0.257483	-3.88375	KO_1Way down vs WT	-7.22938	-2.08642	-1.95745	Ranbp3	17|17 D	Ranbp3	Ranbp3	RAN binding protein 3	71810	71810	protein-coding	20.8985	19.9197	21.8772	-6σ	19.032	20.7929	19.032	20.3187	20.4232	22.193	21.5346	21.7253	22.0528	21.8802
1176	40	Q78J03	Msrb2	5	5	24.0753	25.6108	0.0011009	0.344966	-2.89883	KO_1Way down vs WT	-4.75261	-1.76813	-1.53547	Msrb2	2|2 A3	Msrb2	Msrb2	methionine sulfoxide reductase B2	76467	76467	protein-coding	24.8431	24.0753	25.6108	-6σ	23.2835	24.3578	24.0344	24.316	24.3848	25.2408	25.982	25.2084	26.3281	25.2945
806	41	Q9CQ65	Mtap	5	5	26.0148	26.587	0.00119055	0.672587	-1.4868	KO_1Way down vs WT	-1.79176	-1.23374	-0.572208	Mtap	4|4 C4	Mtap	Mtap	methylthioadenosine phosphorylase	66902	66902	protein-coding	26.3009	26.0148	26.587	-2σ	26.0978	25.7224	26.0812	26.1702	26.0023	26.2562	26.7335	26.579	26.6524	26.714
920	42	Q8R2U6	Nudt4	5	5	26.0608	23.2815	0.00126903	6.86515	6.86515	KO_1Way up vs WT	2.74787	17.1516	2.77929	Nudt4	10|10 C2	Nudt4	Nudt4	nudix (nucleoside diphosphate linked moiety X)-type motif 4	71207	71207	protein-coding	24.6712	23.2815	26.0608	+6σ	27.1599	26.545	23.9268	26.3087	26.3635	23.4072	23.7731	23.0929	22.9482	23.1861
1030	43	P26516	Psmd7	5	5	25.6875	24.9558	0.0016789	1.66068	1.66068	KO_1Way up vs WT	1.29024	2.13749	0.731778	Psmd7	8 D3|8 54.38 cM	Psmd7	Psmd7	proteasome (prosome, macropain) 26S subunit, non-ATPase, 7	17463	17463	protein-coding	25.3217	24.9558	25.6875	+2σ	25.5684	25.8327	25.3828	25.9544	25.6993	25.3698	24.7674	24.6956	25.0824	24.8635
1178	44	Q91WC3	Acsl6	5	5	23.9409	24.3493	0.00169835	0.753475	-1.32718	KO_1Way down vs WT	-1.52834	-1.1525	-0.408368	Acsl6	11 B1.3|11 32.13 cM	Acsl6	Acsl6	acyl-CoA synthetase long-chain family member 6	216739	216739	protein-coding	24.1451	23.9409	24.3493	-1σ	23.8195	23.7989	23.8784	24.0731	24.1347	24.402	24.468	24.4236	24.1577	24.295
716	45	Q8VCF0	Mavs	5	5	26.3403	25.6016	0.00173588	1.6686	1.6686	KO_1Way up vs WT	1.2915	2.15582	0.738642	Mavs	2|2 F1	Mavs	Mavs	mitochondrial antiviral signaling protein	228607	228607	protein-coding	25.9709	25.6016	26.3403	+2σ	26.4357	26.36	26.3147	26.2143	26.3766	25.0213	25.6203	25.7593	25.95	25.6572
1523	46	P16110	Lgals3	5	5	26.1265	25.5667	0.00182188	1.47408	1.47408	KO_1Way up vs WT	1.21204	1.79277	0.559812	Lgals3	14|14 C1	Lgals3	Lgals3	lectin, galactose binding, soluble 3	16854	16854	protein-coding	25.8466	25.5667	26.1265	+2σ	26.393	26.3147	26.0122	25.8379	26.0746	25.3871	25.6854	25.4368	25.5816	25.7425
861	47	Q8R3V2	Aimp2	5	5	23.6208	22.8936	0.00187739	1.65546	1.65546	KO_1Way up vs WT	1.28215	2.13746	0.72723	Aimp2	5|5 G2	Aimp2	Aimp2	aminoacyl tRNA synthetase complex-interacting multifunctional protein 2	231872	231872	protein-coding	23.2572	22.8936	23.6208	+2σ	23.7989	24.0446	23.5202	23.3254	23.4151	23.1527	22.7734	22.957	22.6279	22.957
1749	48	E9Q7G0	Numa1	5	5	17.1148	21.0121	0.00193079	0.0671079	-14.9014	KO_1Way down vs WT	-58.9919	-3.76409	-3.89737	Numa1	7|7 E2	Numa1	Numa1	nuclear mitotic apparatus protein 1	101706	101706	protein-coding	19.0634	17.1148	21.0121	≤ -6σ	17.7575	16.9541	16.9541	16.9541	16.9541	21.2537	17.7572	21.6405	22.6586	21.7506
796	49	Q06890	Clu	5	5	29.8459	29.3735	0.00194594	1.38741	1.38741	KO_1Way up vs WT	1.17403	1.63958	0.472399	Clu	14 D1|14 34.36 cM	Clu	Clu	clusterin	12759	12759	protein-coding	29.6097	29.3735	29.8459	+1σ	29.9984	29.6876	29.8103	29.7692	29.964	29.5669	29.1758	29.5669	29.1864	29.3716
191	50	O70433	Fhl2	5	5	28.3551	28.945	0.00196511	0.664362	-1.5052	KO_1Way down vs WT	-1.85489	-1.22144	-0.589958	Fhl2	1|1 C1.1	Fhl2	Fhl2	four and a half LIM domains 2	14200	14200	protein-coding	28.6501	28.3551	28.945	-2σ	28.1891	28.4081	28.3957	28.3744	28.4081	29.2195	28.9571	28.9359	29.1165	28.4962
653	51	E0CYV0	Pcmt1	5	5	26.3966	25.9972	0.0021003	1.31895	1.31895	KO_1Way up vs WT	1.14319	1.52174	0.399394	Pcmt1	10 A1|10 2.26 cM	Pcmt1	Pcmt1	protein-L-isoaspartate (D-aspartate) O-methyltransferase 1	18537	18537	protein-coding	26.1969	25.9972	26.3966	+1σ	26.545	26.3087	26.4554	26.4357	26.2382	25.986	26.0069	26.2085	26.0215	25.7631
1478	52	P15327	Bpgm	5	5	24.4003	23.307	0.00222093	2.13354	2.13354	KO_1Way up vs WT	1.43706	3.16757	1.09325	Bpgm	6|6 B1	Bpgm	Bpgm	2,3-bisphosphoglycerate mutase	12183	12183	protein-coding	23.8536	23.307	24.4003	+3σ	24.4333	24.8963	24.2656	24.8036	23.6025	23.2462	23.2934	23.4853	23.4969	23.0132
1688	53	Q14AW2	Kat6b	5	5	31.5955	33.507	0.00240576	0.265799	-3.76225	KO_1Way down vs WT	-7.57971	-1.86742	-1.91159	Kat6b	14|14 A3	Kat6b	Kat6b	K(lysine) acetyltransferase 6B	54169	54169	protein-coding	32.5513	31.5955	33.507	-6σ	31.2457	32.5595	32.4176	31.1613	30.5931	33.4686	33.8074	32.8144	34.08	33.3647
911	54	Q00915	Rbp1	5	5	25.387	24.8742	0.00250407	1.42674	1.42674	KO_1Way up vs WT	1.18084	1.72385	0.512726	Rbp1	9 E3.3|9 51.36 cM	Rbp1	Rbp1	retinol binding protein 1, cellular	19659	19659	protein-coding	25.1306	24.8742	25.387	+2σ	25.6919	25.3447	25.4206	25.4517	25.0259	24.932	24.7499	24.8409	25.0354	24.8131
881	55	E9Q1G8	Septin7	5	5	25.3365	25.128	0.00273261	1.15552	1.15552	KO_1Way up vs WT	1.0687	1.24938	0.208537	Septin7	9|9 A4	Septin7	Septin7	septin 7	235072	235072	protein-coding	25.2323	25.128	25.3365	+0.5σ	25.3118	25.4382	25.335	25.3828	25.2148	25.1356	25.0986	25.2371	25.0443	25.1242
1229	56	G3UYU4	Flot1	5	5	24.1415	23.6858	0.00365228	1.3714	1.3714	KO_1Way up vs WT	1.146	1.64113	0.455648	Flot1	17|17 B1	Flot1	Flot1	flotillin 1	14251	14251	protein-coding	23.9137	23.6858	24.1415	+1σ	24.3191	23.9166	23.9746	24.275	24.2221	23.9778	23.6833	23.6457	23.5709	23.5515
557	57	Q99PR8	Hspb2	5	5	26.8981	26.4686	0.00374181	1.34676	1.34676	KO_1Way up vs WT	1.13624	1.59628	0.429494	Hspb2	9 A5.3|9 27.75 cM	Hspb2	Hspb2	heat shock protein 2	69253	69253	protein-coding	26.6834	26.4686	26.8981	+1σ	26.905	26.8674	26.8045	26.8767	27.0368	26.5738	26.5162	26.6441	26.0823	26.5263
722	58	Q99JR5	Tinagl1	5	5	24.3569	23.7589	0.00375589	1.51366	1.51366	KO_1Way up vs WT	1.19446	1.91816	0.598038	Tinagl1	4|4 D2.2	Tinagl1	Tinagl1	tubulointerstitial nephritis antigen-like 1	94242	94242	protein-coding	24.0579	23.7589	24.3569	+2σ	24.316	24.4363	24.2793	24.4202	24.3328	23.583	23.6606	23.4001	24.2348	23.9159
1074	59	E9QJT5	Acyp1	5	5	25.5757	25.8321	0.00380688	0.83717	-1.1945	KO_1Way down vs WT	-1.32249	-1.0789	-0.256408	Acyp1	12|12 D1	Acyp1	Acyp1	acylphosphatase 1, erythrocyte (common) type	66204	66204	protein-coding	25.7039	25.5757	25.8321	-0.5σ	25.6404	25.432	25.5038	25.6191	25.6831	25.9172	25.8047	25.895	25.8678	25.6757
1126	60	P32921	Wars	5	5	29.0779	28.4111	0.00382515	1.58753	1.58753	KO_1Way up vs WT	1.21806	2.06909	0.666788	Wars	12|12 F1	Wars	Wars	tryptophanyl-tRNA synthetase	22375	22375	protein-coding	28.7445	28.4111	29.0779	+2σ	29.2265	28.956	29.0481	29.0669	29.0922	28.601	28.0868	28.6544	27.9663	28.7473
660	61	P42932	Cct8	5	5	26.7896	26.5289	0.00392437	1.19809	1.19809	KO_1Way up vs WT	1.07968	1.3295	0.260742	Cct8	16|16 C3.3	Cct8	Cct8	chaperonin containing Tcp1, subunit 8 (theta)	12469	12469	protein-coding	26.6593	26.5289	26.7896	+1σ	26.7253	26.7657	26.7784	26.9354	26.7433	26.7215	26.4238	26.5606	26.457	26.4814
168	62	Q8BMF4	Dlat	5	5	30.2299	30.3743	0.00410508	0.904695	-1.10534	KO_1Way down vs WT	-1.17152	-1.04291	-0.144496	Dlat	9|9 A5.3	Dlat	Dlat	dihydrolipoamide S-acetyltransferase (E2 component of pyruvate dehydrogenase complex)	235339	235339	protein-coding	30.3021	30.2299	30.3743	-0.5σ	30.2377	30.1955	30.315	30.1366	30.2644	30.4245	30.3484	30.4122	30.3708	30.3158
804	63	G3UY93	Vars	5	5	23.9273	24.2685	0.00420298	0.789371	-1.26683	KO_1Way down vs WT	-1.45412	-1.10366	-0.341225	Vars	17 B1|17 18.54 cM	Vars	Vars	valyl-tRNA synthetase	22321	22321	protein-coding	24.0979	23.9273	24.2685	-1σ	23.7822	23.8683	24.0222	23.9927	23.9712	24.3524	24.1905	24.4754	24.0386	24.2857
488	64	Q64523	H2ac20	5	5	32.9968	32.8012	0.00439616	1.14519	1.14519	KO_1Way up vs WT	1.05748	1.24017	0.195587	H2ac20	3|3 F2.1	H2ac20	H2ac20	H2A clustered histone 20	319176	319176	protein-coding	32.899	32.8012	32.9968	+0.5σ	32.9752	32.9752	32.9752	33.0835	32.9752	32.7069	32.8819	32.7069	32.9266	32.7839
1159	65	P61759	Vbp1	5	5	23.4299	23.0016	0.0044477	1.34563	1.34563	KO_1Way up vs WT	1.12977	1.60272	0.428276	Vbp1	X A7.3|X 38.25 cM	Vbp1	Vbp1	von Hippel-Lindau binding protein 1	22327	22327	protein-coding	23.2157	23.0016	23.4299	+1σ	23.4597	23.5839	23.224	23.4373	23.4444	23.0809	22.997	22.6586	23.0579	23.2136
1186	66	Q9CR16	Ppid	5	5	24.4413	24.7701	0.00445948	0.796216	-1.25594	KO_1Way down vs WT	-1.43644	-1.09812	-0.328768	Ppid	3|3 E3	Ppid	Ppid	peptidylprolyl isomerase D (cyclophilin D)	67738	67738	protein-coding	24.6057	24.4413	24.7701	-1σ	24.3473	24.4996	24.6216	24.3612	24.3767	24.9702	24.7284	24.5673	24.8237	24.7608
495	67	P70333	Hnrnph2	5	5	27.3113	27.4623	0.00453439	0.900626	-1.11034	KO_1Way down vs WT	-1.1812	-1.04373	-0.151001	Hnrnph2	X E3|X 56.2 cM	Hnrnph2	Hnrnph2	heterogeneous nuclear ribonucleoprotein H2	56258	56258	protein-coding	27.3868	27.3113	27.4623	-0.5σ	27.373	27.288	27.2139	27.3004	27.3812	27.4568	27.4303	27.4133	27.4613	27.5498
264	68	O35129	Phb2	5	5	27.8961	28.0543	0.00466262	0.896163	-1.11587	KO_1Way down vs WT	-1.19096	-1.04551	-0.158166	Phb2	6 F2|6 59.17 cM	Phb2	Phb2	prohibitin 2	12034	12034	protein-coding	27.9752	27.8961	28.0543	-0.5σ	27.9164	27.8746	27.8578	27.8532	27.9787	28.0936	28.1437	28.0801	27.9729	27.9811
1463	69	A0A0R4J2B7	Dock10	5	5	23.9005	25.7509	0.0046721	0.277308	-3.6061	KO_1Way down vs WT	-7.728	-1.6827	-1.85044	Dock10	1|1 C5	Dock10	Dock10	dedicator of cytokinesis 10	210293	210293	protein-coding	24.8257	23.9005	25.7509	-6σ	24.0864	24.316	24.1912	24.6399	22.2689	24.9488	25.6817	25.7792	26.0257	26.3192
396	70	O08528	Hk2	5	5	26.3062	28.2331	0.00511293	0.262988	-3.80245	KO_1Way down vs WT	-8.52161	-1.6967	-1.92693	Hk2	6 C3|6 35.94 cM	Hk2	Hk2	hexokinase 2	15277	15277	protein-coding	27.2696	26.3062	28.2331	-6σ	26.2487	26.297	26.1239	26.3635	26.4978	29.657	27.8705	28.3449	26.607	28.6863
167	71	Q99LC3	Ndufa10	5	5	29.6914	29.8125	0.00575223	0.919465	-1.08759	KO_1Way down vs WT	-1.14547	-1.03264	-0.121134	Ndufa10	1|1 D	Ndufa10	Ndufa10	NADH:ubiquinone oxidoreductase subunit A10	67273	67273	protein-coding	29.752	29.6914	29.8125	-0.5σ	29.7177	29.7177	29.6717	29.6183	29.7314	29.8589	29.7771	29.8739	29.7407	29.8117
750	72	Q6P5F9	Xpo1	5	5	23.7178	24.1095	0.00597315	0.76224	-1.31192	KO_1Way down vs WT	-1.55322	-1.10811	-0.391682	Xpo1	11|11 A3.2	Xpo1	Xpo1	exportin 1	103573	103573	protein-coding	23.9137	23.7178	24.1095	-1σ	23.7357	23.6291	23.6242	23.9357	23.6645	24.265	24.0644	24.289	23.7981	24.131
252	73	P27773	Pdia3	5	5	28.1711	29.421	0.00611137	0.420467	-2.37831	KO_1Way down vs WT	-4.08578	-1.3844	-1.24994	Pdia3	2 E5|2 60.38 cM	Pdia3	Pdia3	protein disulfide isomerase associated 3	14827	14827	protein-coding	28.7961	28.1711	29.421	-3σ	28.1608	28.0471	28.2292	28.1891	28.2292	28.6086	29.4444	28.7286	30.289	30.0344
859	74	Q9D0F3	Lman1	5	5	24.8277	25.1737	0.00613842	0.786769	-1.27102	KO_1Way down vs WT	-1.47658	-1.09408	-0.345989	Lman1	18|18 E1	Lman1	Lman1	lectin, mannose-binding, 1	70361	70361	protein-coding	25.0007	24.8277	25.1737	-1σ	24.511	24.8085	24.8918	24.9385	24.9887	25.1869	25.2987	25.2055	25.0599	25.1174
1413	75	Q9QUH0	Glrx	5	5	28.4113	26.6426	0.00622628	3.40758	3.40758	KO_1Way up vs WT	1.58025	7.34795	1.76875	Glrx	13 C1|13 40.95 cM	Glrx	Glrx	glutaredoxin	93692	93692	protein-coding	27.5269	26.6426	28.4113	+6σ	29.359	26.9083	27.8859	28.677	29.2265	26.6741	26.8982	27.0114	26.1797	26.4495
1256	76	P32067	Ssb	5	5	24.2264	24.8496	0.00641896	0.64926	-1.54021	KO_1Way down vs WT	-2.02223	-1.17309	-0.623131	Ssb	2 C2|2 40.95 cM	Ssb	Ssb	Sjogren syndrome antigen B	20823	20823	protein-coding	24.538	24.2264	24.8496	-2σ	24.4363	24.0808	24.1796	24.4608	23.9746	24.468	24.8169	24.8289	25.3435	24.7906
561	77	Q62000	Ogn	5	5	26.0774	25.2281	0.00643637	1.80154	1.80154	KO_1Way up vs WT	1.24282	2.61144	0.849227	Ogn	13|13 A5	Ogn	Ogn	osteoglycin	18295	18295	protein-coding	25.6528	25.2281	26.0774	+2σ	25.9572	25.9402	25.7276	26.7714	25.9905	25.3024	25.7303	25.0863	25.1869	24.8348
122	78	Q9QXS1	Plec	5	5	28.0436	28.3376	0.0064844	0.815616	-1.22607	KO_1Way down vs WT	-1.3945	-1.07798	-0.294037	Plec	15 D3|15 35.48 cM	Plec	Plec	plectin	18810	18810	protein-coding	28.1906	28.0436	28.3376	-1σ	27.9242	28.2797	28.1413	27.9926	27.8802	28.3576	28.3449	28.4046	28.2147	28.3663
648	79	A0A087WR97	Tardbp	5	5	28.0819	27.6259	0.00657357	1.37172	1.37172	KO_1Way up vs WT	1.12291	1.67566	0.455982	Tardbp	4|4 E2	Tardbp	Tardbp	TAR DNA binding protein	230908	230908	protein-coding	27.8539	27.6259	28.0819	+1σ	28.4536	27.9242	27.7602	28.0354	28.236	27.7219	27.5926	27.5703	27.5601	27.6846
788	80	A0A0R4J0S3	Rtn4ip1	5	5	25.9296	26.3356	0.00675083	0.754733	-1.32497	KO_1Way down vs WT	-1.58484	-1.10772	-0.405962	Rtn4ip1	10 B2|10 23.12 cM	Rtn4ip1	Rtn4ip1	reticulon 4 interacting protein 1	170728	170728	protein-coding	26.1326	25.9296	26.3356	-1σ	25.7513	25.8656	25.7862	26.2777	25.9672	26.2319	26.2014	26.4651	26.4913	26.2882
724	81	Q9JMC3	Dnaja4	5	5	25.2033	25.5177	0.00679485	0.804152	-1.24355	KO_1Way down vs WT	-1.42884	-1.08228	-0.31446	Dnaja4	9|9 A5.3	Dnaja4	Dnaja4	DnaJ heat shock protein family (Hsp40) member A4	58233	58233	protein-coding	25.3605	25.2033	25.5177	-1σ	25.0104	25.2383	25.0798	25.2769	25.411	25.6258	25.3765	25.483	25.469	25.6342
407	82	Q6XLQ8	Calu	5	5	24.2131	25.151	0.0069744	0.521992	-1.91574	KO_1Way down vs WT	-2.90502	-1.26335	-0.9379	Calu	6|6 A3.3	Calu	Calu	calumenin	12321	12321	protein-coding	24.6821	24.2131	25.151	-2σ	25.1222	23.8113	24.0731	24.2304	23.8284	25.1927	25.2903	25.0786	24.8061	25.3871
1621	83	Q99JR1	Sfxn1	5	5	20.6071	19.0284	0.00705908	2.987	2.987	KO_1Way up vs WT	1.47973	6.0296	1.5787	Sfxn1	13 B1|13 28.4 cM	Sfxn1	Sfxn1	sideroflexin 1	14057	14057	protein-coding	19.8178	19.0284	20.6071	+6σ	20.9558	20.4232	20.0212	20.9558	20.6794	18.7227	19.0314	20.1953	17.7572	19.4353
1572	84	B1B1D8	Mrpl2	5	5	25.7862	26.8061	0.00711186	0.49314	-2.02782	KO_1Way down vs WT	-3.19443	-1.28726	-1.01993	Mrpl2	17|17 C	Mrpl2	Mrpl2	mitochondrial ribosomal protein L2	27398	27398	protein-coding	26.2962	25.7862	26.8061	-2σ	25.7411	26.3502	24.7649	26.0874	25.9874	26.9405	26.7764	27.0289	26.6361	26.6487
198	85	Q99NB1	Acss1	5	5	28.9367	29.1277	0.00714229	0.875987	-1.14157	KO_1Way down vs WT	-1.24307	-1.04836	-0.191019	Acss1	2|2 G3	Acss1	Acss1	acyl-CoA synthetase short-chain family member 1	68738	68738	protein-coding	29.0322	28.9367	29.1277	-0.5σ	29.0846	28.8598	28.9884	28.8908	28.8598	29.1543	29.0609	29.1971	29.1758	29.0502
468	86	P80316	Cct5	5	5	26.9018	27.1035	0.00715121	0.869539	-1.15003	KO_1Way down vs WT	-1.25828	-1.0511	-0.201678	Cct5	15|15 B2	Cct5	Cct5	chaperonin containing Tcp1, subunit 5 (epsilon)	12465	12465	protein-coding	27.0026	26.9018	27.1035	-0.5σ	26.7995	26.8968	26.9009	27.0152	26.8968	27.1135	27.0855	27.2665	27.048	27.004
1356	87	G3X8T3	Ctsa	5	5	25.534	25.263	0.00731003	1.20664	1.20664	KO_1Way up vs WT	1.06871	1.36237	0.270993	Ctsa	2 H3|2 85.27 cM	Ctsa	Ctsa	cathepsin A	19025	19025	protein-coding	25.3985	25.263	25.534	+1σ	25.5038	25.4905	25.3623	25.6552	25.6582	25.3658	25.076	25.2342	25.3285	25.3107
1308	88	P50637	Tspo	5	5	27.1054	26.6747	0.00744635	1.34794	1.34794	KO_1Way up vs WT	1.11065	1.63592	0.430753	Tspo	15 E1|15 39.4 cM	Tspo	Tspo	translocator protein	12257	12257	protein-coding	26.89	26.6747	27.1054	+1σ	26.9681	27.0727	27.1751	27.259	27.0524	26.4651	27.0618	26.457	26.6827	26.7068
1743	89	Q9D0Y8	Mrpl52	5	5	22.7846	23.5096	0.00752041	0.605024	-1.65283	KO_1Way down vs WT	-2.29099	-1.19243	-0.724936	Mrpl52	14|14 C2	Mrpl52	Mrpl52	mitochondrial ribosomal protein L52	68836	68836	protein-coding	23.1471	22.7846	23.5096	-2σ	22.6787	22.9835	22.7875	22.7116	22.762	23.7349	23.9921	23.4519	22.8106	23.5584
176	90	Q61598	Gdi2	5	5	28.3437	28.123	0.00758685	1.16535	1.16535	KO_1Way up vs WT	1.05488	1.28738	0.220759	Gdi2	13|13 A1	Gdi2	Gdi2	guanosine diphosphate (GDP) dissociation inhibitor 2	14569	14569	protein-coding	28.2334	28.123	28.3437	+0.5σ	28.2006	28.5191	28.4467	28.2948	28.2575	28.1343	28.1574	28.1216	28.0578	28.1437
649	91	Q60994	Adipoq	5	5	28.6251	28.7987	0.00763238	0.88662	-1.12788	KO_1Way down vs WT	-1.21988	-1.04281	-0.173613	Adipoq	16 B1|16 13.96 cM	Adipoq	Adipoq	adiponectin, C1Q and collagen domain containing	11450	11450	protein-coding	28.7119	28.6251	28.7987	-0.5σ	28.7518	28.5371	28.6475	28.5417	28.6475	28.8357	28.7191	28.8835	28.7949	28.7606
934	92	P97315	Csrp1	5	5	21.3533	23.6664	0.00766197	0.201225	-4.96957	KO_1Way down vs WT	-14.1382	-1.7468	-2.31312	Csrp1	1|1 E4	Csrp1	Csrp1	cysteine and glycine-rich protein 1	13007	13007	protein-coding	22.5099	21.3533	23.6664	-6σ	21.1723	22.232	22.232	20.523	20.6073	23.1737	24.7081	22.5063	25.1708	22.7734
808	93	Q9EQK5	Mvp	5	5	24.7599	25.194	0.00771296	0.740149	-1.35108	KO_1Way down vs WT	-1.6444	-1.11008	-0.434112	Mvp	7|7 F3	Mvp	Mvp	major vault protein	78388	78388	protein-coding	24.9769	24.7599	25.194	-1σ	24.6076	24.8451	24.7581	24.8838	24.7049	25.469	25.3902	24.9488	25.2447	24.9173
1618	94	Q9CY16	Mrps28	5	5	22.0915	20.5081	0.00780197	2.99678	2.99678	KO_1Way up vs WT	1.46127	6.14579	1.58341	Mrps28	3|3 A1	Mrps28	Mrps28	mitochondrial ribosomal protein S28	66230	66230	protein-coding	21.2998	20.5081	22.0915	+6σ	21.9058	22.4968	22.174	21.7986	22.0825	19.0314	20.318	20.6066	21.6733	20.9113
257	95	Q922F4	Tubb6	5	5	28.6677	28.5007	0.00865442	1.12273	1.12273	KO_1Way up vs WT	1.03921	1.21297	0.167012	Tubb6	18|18 E1	Tubb6	Tubb6	tubulin, beta 6 class V	67951	67951	protein-coding	28.5842	28.5007	28.6677	+0.5σ	28.5896	28.6208	28.7175	28.6591	28.7518	28.4097	28.5822	28.4163	28.5132	28.5822
1571	96	Q9QUR7	Pin1	5	5	26.6281	26.0913	0.0087815	1.45078	1.45078	KO_1Way up vs WT	1.13077	1.86134	0.536824	Pin1	9 A3|9 7.6 cM	Pin1	Pin1	protein (peptidyl-prolyl cis/trans isomerase) NIMA-interacting 1	23988	23988	protein-coding	26.3597	26.0913	26.6281	+2σ	26.4761	26.6914	26.36	26.8377	26.7751	26.1682	26.1967	26.4109	25.6449	26.0355
70	97	Q9CZ13	Uqcrc1	5	5	30.7798	30.9434	0.0092392	0.892798	-1.12007	KO_1Way down vs WT	-1.20938	-1.03737	-0.163595	Uqcrc1	9 F2|9 59.63 cM	Uqcrc1	Uqcrc1	ubiquinol-cytochrome c reductase core protein 1	22273	22273	protein-coding	30.8616	30.7798	30.9434	-0.5σ	30.7834	30.7057	30.7628	30.7532	30.8938	31.0224	30.8174	30.917	30.9568	31.0032
658	98	Q8K2I3	Fmo2	5	5	25.6058	25.0403	0.00930318	1.47982	1.47982	KO_1Way up vs WT	1.13477	1.92978	0.565419	Fmo2	1|1 H2.1	Fmo2	Fmo2	flavin containing monooxygenase 2	55990	55990	protein-coding	25.323	25.0403	25.6058	+2σ	25.8656	25.5322	25.3673	25.6953	25.5684	25.3165	25.1471	25.1302	25.1242	24.4838
142	99	Q924X2	Cpt1b	5	5	29.2671	29.6714	0.00966587	0.755629	-1.3234	KO_1Way down vs WT	-1.60235	-1.09301	-0.40425	Cpt1b	15 E3|15 44.89 cM	Cpt1b	Cpt1b	carnitine palmitoyltransferase 1b, muscle	12895	12895	protein-coding	29.4692	29.2671	29.6714	-1σ	29.3204	29.0985	29.3642	29.2066	29.3459	29.8844	29.6194	29.8953	29.3007	29.657
1753	100	Q8BIG7	Comtd1	5	5	25.889	26.6764	0.010118	0.579373	-1.72601	KO_1Way down vs WT	-2.51382	-1.18508	-0.787437	Comtd1	14|14 A3	Comtd1	Comtd1	catechol-O-methyltransferase domain containing 1	69156	69156	protein-coding	26.2827	25.889	26.6764	-2σ	25.9117	25.5714	26.5188	25.6993	25.7436	26.2846	27.048	27.0253	26.3069	26.7173
461	101	Q8R5L1	C1qbp	5	5	27.6047	27.9313	0.0101552	0.797432	-1.25402	KO_1Way down vs WT	-1.46581	-1.07284	-0.326566	C1qbp	11 B4|11 43.21 cM	C1qbp	C1qbp	complement component 1, q subcomponent binding protein	12261	12261	protein-coding	27.768	27.6047	27.9313	-1σ	27.6722	27.7472	27.6613	27.2539	27.689	27.8875	27.8875	28.0578	27.8351	27.9885
295	102	O88492	Plin4	5	5	29.6336	29.7584	0.0104651	0.917133	-1.09035	KO_1Way down vs WT	-1.15777	-1.02686	-0.124797	Plin4	17|17 D	Plin4	Plin4	perilipin 4	57435	57435	protein-coding	29.696	29.6336	29.7584	-0.5σ	29.7397	29.6095	29.6553	29.5656	29.5982	29.802	29.7326	29.7109	29.7249	29.8219
260	103	Q9CR62	Slc25a11	5	5	29.6515	29.7421	0.0105109	0.939191	-1.06475	KO_1Way down vs WT	-1.11214	-1.01937	-0.0905094	Slc25a11	11 B3|11 43.21 cM	Slc25a11	Slc25a11	solute carrier family 25 (mitochondrial carrier oxoglutarate carrier), member 11	67863	67863	protein-coding	29.6968	29.6515	29.7421	-0.5σ	29.6648	29.6443	29.6955	29.6787	29.5744	29.794	29.689	29.7249	29.7477	29.7547
945	104	D3YX27	Htra2	5	5	24.8498	25.2718	0.0106065	0.7464	-1.33976	KO_1Way down vs WT	-1.64199	-1.09316	-0.421979	Htra2	6 C3|6 35.94 cM	Htra2	Htra2	HtrA serine peptidase 2	64704	64704	protein-coding	25.0608	24.8498	25.2718	-1σ	24.9498	25.1283	24.8963	24.6883	24.5864	25.4057	25.4125	25.0004	25.3871	25.1534
216	105	Q9JHI5	Ivd	5	5	29.2345	29.4267	0.0106768	0.875301	-1.14246	KO_1Way down vs WT	-1.2535	-1.04126	-0.192148	Ivd	2|2 E5	Ivd	Ivd	isovaleryl coenzyme A dehydrogenase	56357	56357	protein-coding	29.3306	29.2345	29.4267	-0.5σ	29.2988	29.2177	29.282	29.1242	29.2499	29.489	29.3308	29.5877	29.3866	29.3392
961	106	P82350	Sgca	5	5	27.9558	27.8657	0.0108281	1.06444	1.06444	KO_1Way up vs WT	1.01901	1.1119	0.0900977	Sgca	11|11 D	Sgca	Sgca	sarcoglycan, alpha (dystrophin-associated glycoprotein)	20391	20391	protein-coding	27.9108	27.8657	27.9558	+0.5σ	27.9461	27.8985	28.0121	27.9711	27.9512	27.8545	27.8927	27.8638	27.799	27.9185
1275	107	Q99P72	Rtn4	5	5	26.5612	26.1761	0.0109689	1.30592	1.30592	KO_1Way up vs WT	1.0833	1.57428	0.385062	Rtn4	11|11 A3.3	Rtn4	Rtn4	reticulon 4	68585	68585	protein-coding	26.3686	26.1761	26.5612	+1σ	26.4516	26.463	26.4935	26.6725	26.7253	26.0611	26.0355	26.0149	26.5606	26.2085
668	108	Q64521	Gpd2	5	5	25.4212	25.1137	0.0112035	1.23762	1.23762	KO_1Way up vs WT	1.06531	1.43781	0.307572	Gpd2	2 C1.1|2 31.66 cM	Gpd2	Gpd2	glycerol phosphate dehydrogenase 2, mitochondrial	14571	14571	protein-coding	25.2675	25.1137	25.4212	+1σ	25.168	25.4517	25.3952	25.6107	25.4806	24.9139	25.1501	25.1644	25.2717	25.0682
132	109	P10126	Eef1a1	5	5	30.6612	30.5344	0.0113598	1.09185	1.09185	KO_1Way up vs WT	1.02624	1.16166	0.12678	Eef1a1	9|9 E1	Eef1a1	Eef1a1	eukaryotic translation elongation factor 1 alpha 1	13627	13627	protein-coding	30.5978	30.5344	30.6612	+0.5σ	30.716	30.6056	30.6431	30.6573	30.6839	30.5612	30.4367	30.515	30.515	30.6443
1649	110	Q9WUF3	Casp8ap2	5	5	24.5687	25.4027	0.0113895	0.560974	-1.78261	KO_1Way down vs WT	-2.68046	-1.18551	-0.833994	Casp8ap2	4 A5|4 14.27 cM	Casp8ap2	Casp8ap2	caspase 8 associated protein 2	26885	26885	protein-coding	24.9857	24.5687	25.4027	-2σ	24.7649	24.7581	24.8606	23.9783	24.4814	26.0469	25.2447	25.114	25.6531	24.9547
1674	111	Q925F5	Mpl	5	5	28.1452	27.7654	0.0116839	1.30116	1.30116	KO_1Way up vs WT	1.07953	1.5683	0.3798	Mpl	4 D2.1|4 54.61 cM	Mpl	Mpl	myeloproliferative leukemia virus oncogene	17480	17480	protein-coding	27.9553	27.7654	28.1452	+1σ	28.3084	27.9866	28.2132	27.8859	28.3317	27.5278	27.7777	27.8705	27.6846	27.9663
782	112	Q8BG13	Rbm3	5	5	25.8537	26.0269	0.0119387	0.886876	-1.12755	KO_1Way down vs WT	-1.22824	-1.03512	-0.173195	Rbm3	X A1.1|X 3.68 cM	Rbm3	Rbm3	RNA binding motif (RNP1, RRM) protein 3	19652	19652	protein-coding	25.9403	25.8537	26.0269	-0.5σ	25.9083	25.8276	25.8804	25.7513	25.9011	26.2014	25.9731	26.0185	25.986	25.9556
1118	113	Q8BP40	Acp6	5	5	25.6874	23.6391	0.0121026	4.13612	4.13612	KO_1Way up vs WT	1.49983	11.4063	2.04828	Acp6	3|3 F2.1	Acp6	Acp6	acid phosphatase 6, lysophosphatidic	66659	66659	protein-coding	24.6633	23.6391	25.6874	+6σ	26.532	26.2382	25.9484	26.5041	23.2143	23.2934	23.7285	23.5655	23.8102	23.7981
486	114	P80313	Cct7	5	5	27.5554	27.0718	0.0124629	1.39827	1.39827	KO_1Way up vs WT	1.09884	1.7793	0.483646	Cct7	6|6 C3	Cct7	Cct7	chaperonin containing Tcp1, subunit 7 (eta)	12468	12468	protein-coding	27.3136	27.0718	27.5554	+1σ	27.5022	27.6061	27.6829	27.6362	27.3496	26.714	27.0136	26.9799	27.0855	27.5658
1004	115	A0A087WPW5	Ktn1	5	5	23.0818	24.3279	0.0126013	0.421608	-2.37187	KO_1Way down vs WT	-4.41918	-1.27303	-1.24602	Ktn1	14|14 C1	Ktn1	Ktn1	kinectin 1	16709	16709	protein-coding	23.7049	23.0818	24.3279	-3σ	22.8114	23.8595	24.0158	22.7742	21.9482	24.4405	24.4754	24.3384	24.0696	24.3154
305	116	Q9DCT8	Crip2	5	5	30.1706	30.4238	0.0127687	0.839035	-1.19184	KO_1Way down vs WT	-1.35297	-1.04991	-0.253196	Crip2	12 F1|12 61.57 cM	Crip2	Crip2	cysteine rich protein 2	68337	68337	protein-coding	30.2972	30.1706	30.4238	-0.5σ	30.37	30.0331	30.1822	30.0855	30.1822	30.4656	30.3841	30.6169	30.3298	30.3226
1690	117	P21956	Mfge8	5	5	23.1386	22.0277	0.0127946	2.15977	2.15977	KO_1Way up vs WT	1.23795	3.768	1.11088	Mfge8	7 D2|7 44.9 cM	Mfge8	Mfge8	milk fat globule EGF and factor V/VIII domain containing	17304	17304	protein-coding	22.5831	22.0277	23.1386	+3σ	23.1746	23.6025	22.8477	22.8328	23.2351	21.1412	23.0132	21.5793	22.1733	22.2314
810	118	A2AMM0	Cavin4	5	5	25.9403	26.2444	0.0130548	0.809983	-1.23459	KO_1Way down vs WT	-1.43865	-1.05948	-0.304036	Cavin4	4|4 B1	Cavin4	Cavin4	caveolae associated 4	68016	68016	protein-coding	26.0923	25.9403	26.2444	-1σ	26.0926	26.059	25.9152	25.7411	25.8937	26.115	26.1831	26.3747	26.0955	26.4535
956	119	Q9D8Y0	Efhd2	5	5	27.3855	27.4957	0.0134015	0.926485	-1.07935	KO_1Way down vs WT	-1.14121	-1.02084	-0.110161	Efhd2	4 D3|4 74.75 cM	Efhd2	Efhd2	EF hand domain containing 2	27984	27984	protein-coding	27.4406	27.3855	27.4957	-0.5σ	27.3653	27.3979	27.3979	27.4048	27.3617	27.5735	27.4941	27.4985	27.3741	27.5382
1474	120	Q91XX7	Pcdhgb2	5	5	27.6106	27.215	0.0135829	1.31542	1.31542	KO_1Way up vs WT	1.07627	1.6077	0.395524	Pcdhgb2	18|18 B3	Pcdhgb2	Pcdhgb2	protocadherin gamma subfamily B, 2	93700	93700	protein-coding	27.4128	27.215	27.6106	+1σ	27.6021	27.2927	27.8276	27.6942	27.6362	27.2377	27.2701	27.1766	27.4724	26.9183
1168	121	Q8R1V4	Tmed4	5	5	25.8913	25.5916	0.0136578	1.23083	1.23083	KO_1Way up vs WT	1.05708	1.43314	0.299632	Tmed4	11|11 A1	Tmed4	Tmed4	transmembrane p24 trafficking protein 4	103694	103694	protein-coding	25.7415	25.5916	25.8913	+1σ	26.1414	25.8231	25.8656	25.8435	25.7827	25.3844	25.6342	25.5134	25.6158	25.8104
214	122	O09161	Casq2	5	5	33.0733	32.8986	0.0136593	1.12877	1.12877	KO_1Way up vs WT	1.0329	1.23353	0.174746	Casq2	3|3 F2.2	Casq2	Casq2	calsequestrin 2	12373	12373	protein-coding	32.986	32.8986	33.0733	+0.5σ	32.9259	33.0318	33.1626	33.1626	33.0835	32.8144	32.9758	32.8449	32.8819	32.9758
1231	123	P43275	H1f1	5	5	27.3126	27.6168	0.0143955	0.809885	-1.23474	KO_1Way down vs WT	-1.44354	-1.05615	-0.304211	H1f1	13|13 A3.1	H1f1	H1f1	H1.1 linker histone, cluster member	80838	80838	protein-coding	27.4647	27.3126	27.6168	-1σ	27.3258	27.4325	27.2102	27.511	27.0837	27.8351	27.6627	27.5278	27.504	27.5546
901	124	Q99KP6	Prpf19	5	5	23.8914	24.8398	0.0144329	0.518188	-1.9298	KO_1Way down vs WT	-3.14177	-1.18536	-0.948451	Prpf19	19 A|19 7.33 cM	Prpf19	Prpf19	pre-mRNA processing factor 19	28000	28000	protein-coding	24.3656	23.8914	24.8398	-2σ	23.4859	24.796	24.1543	23.0817	23.939	24.8635	24.7873	24.8207	24.5946	25.133
1614	125	Q99N87	Mrps5	5	5	23.7481	24.1319	0.0144669	0.766398	-1.3048	KO_1Way down vs WT	-1.58945	-1.07113	-0.383834	Mrps5	2|2 F1	Mrps5	Mrps5	mitochondrial ribosomal protein S5	77721	77721	protein-coding	23.94	23.7481	24.1319	-1σ	23.684	23.7011	23.5375	23.7476	24.0704	24.3648	23.9312	24.2563	23.9352	24.1722
1405	126	Q62433	Ndrg1	5	5	24.4367	23.1508	0.0144969	2.43826	2.43826	KO_1Way up vs WT	1.25849	4.724	1.28585	Ndrg1	15|15 D2	Ndrg1	Ndrg1	N-myc downstream regulated gene 1	17988	17988	protein-coding	23.7937	23.1508	24.4367	+3σ	24.8141	24.3399	24.3399	24.5024	24.1871	23.0579	22.9381	24.265	23.6336	21.8593
652	127	P26883	Fkbp1a	5	5	28.4261	28.5147	0.0146516	0.940422	-1.06335	KO_1Way down vs WT	-1.11306	-1.01587	-0.0886193	Fkbp1a	2|2 G3	Fkbp1a	Fkbp1a	FK506 binding protein 1a	14225	14225	protein-coding	28.4704	28.4261	28.5147	-0.5σ	28.4278	28.4149	28.3889	28.4149	28.484	28.5381	28.4686	28.5132	28.4622	28.5917
205	128	Q99MR8	Mccc1	5	5	28.6103	28.8173	0.0148175	0.866367	-1.15425	KO_1Way down vs WT	-1.28452	-1.03718	-0.20695	Mccc1	3|3 B	Mccc1	Mccc1	methylcrotonoyl-Coenzyme A carboxylase 1 (alpha)	72039	72039	protein-coding	28.7138	28.6103	28.8173	-0.5σ	28.5582	28.7703	28.6208	28.5716	28.5308	28.8481	28.7606	28.7727	29.0019	28.7031
860	129	Q99LB2	Dhrs4	5	5	28.2917	28.4568	0.0151713	0.891894	-1.12121	KO_1Way down vs WT	-1.22156	-1.0291	-0.165057	Dhrs4	14 C3|14 28.19 cM	Dhrs4	Dhrs4	dehydrogenase/reductase (SDR family) member 4	28200	28200	protein-coding	28.3742	28.2917	28.4568	-0.5σ	28.3013	28.236	28.3084	28.3247	28.2881	28.5735	28.2897	28.5265	28.5035	28.3906
695	130	Q91VT4	Cbr4	5	5	28.2119	28.1615	0.015209	1.03559	1.03559	KO_1Way up vs WT	1.00879	1.0631	0.0504567	Cbr4	8|8 B3.1	Cbr4	Cbr4	carbonyl reductase 4	234309	234309	protein-coding	28.1867	28.1615	28.2119	+0.5σ	28.2234	28.207	28.1945	28.2501	28.1847	28.1743	28.1903	28.1686	28.1526	28.1216
1035	131	Q8K0D5	Gfm1	5	5	24.4675	25.0228	0.0160124	0.680516	-1.46947	KO_1Way down vs WT	-1.96732	-1.09761	-0.555299	Gfm1	3 E1|3 30.96 cM	Gfm1	Gfm1	G elongation factor, mitochondrial 1	28030	28030	protein-coding	24.7451	24.4675	25.0228	-2σ	24.2496	24.1833	24.5224	24.754	24.6281	25.479	24.9652	25.2193	24.7188	24.7316
640	132	A0A1Y7VJW9	Fbln5	5	5	26.8715	26.4556	0.0161136	1.33419	1.33419	KO_1Way up vs WT	1.07194	1.6606	0.415963	Fbln5	12|12 E	Fbln5	Fbln5	fibulin 5	23876	23876	protein-coding	26.6636	26.4556	26.8715	+1σ	26.8276	27.0368	26.8933	27.0414	26.5586	26.1619	26.6827	26.3281	26.7034	26.4017
98	133	Q8QZT1	Acat1	5	5	30.9269	31.0542	0.0162475	0.915505	-1.09229	KO_1Way down vs WT	-1.16814	-1.02137	-0.127361	Acat1	9 A5.3|9 29.12 cM	Acat1	Acat1	acetyl-Coenzyme A acetyltransferase 1	110446	110446	protein-coding	30.9905	30.9269	31.0542	-0.5σ	30.8763	30.942	30.9282	30.8763	31.0115	30.9431	31.0916	31.146	31.0602	31.0304
27	134	Q62261	Sptbn1	5	5	29.3037	29.4275	0.0166456	0.917734	-1.08964	KO_1Way down vs WT	-1.16355	-1.02043	-0.123852	Sptbn1	11 A3.3|11 17.44 cM	Sptbn1	Sptbn1	spectrin beta, non-erythrocytic 1	20742	20742	protein-coding	29.3656	29.3037	29.4275	-0.5σ	29.3459	29.2594	29.359	29.2338	29.3204	29.3866	29.3219	29.4815	29.5032	29.4444
1297	135	O35566	Cd151	5	5	24.2248	21.5086	0.0167233	6.57162	6.57162	KO_1Way up vs WT	1.55588	27.7568	2.71625	Cd151	7 F5|7 86.82 cM	Cd151	Cd151	CD151 antigen	12476	12476	protein-coding	22.8667	21.5086	24.2248	+6σ	24.1762	24.323	23.4698	24.2089	24.9464	18.2878	21.6405	21.8593	22.2131	23.5421
1089	136	Q5U458	Dnajc11	5	5	23.5052	22.5538	0.016824	1.93382	1.93382	KO_1Way up vs WT	1.1667	3.20532	0.951451	Dnajc11	4|4 E2	Dnajc11	Dnajc11	DnaJ heat shock protein family (Hsp40) member C11	230935	230935	protein-coding	23.0295	22.5538	23.5052	+2σ	23.7292	23.1534	23.1746	23.8445	23.6242	21.8593	21.8802	23.143	22.9381	22.9482
1425	137	P59017	Bcl2l13	5	5	24.5983	26.0648	0.0169299	0.361874	-2.76339	KO_1Way down vs WT	-6.02764	-1.26689	-1.46644	Bcl2l13	6 F1|6 57.01 cM	Bcl2l13	Bcl2l13	BCL2-like 13 (apoptosis facilitator)	94044	94044	protein-coding	25.3316	24.5983	26.0648	-3σ	25.598	24.7884	24.5324	22.9576	25.1152	26.4913	25.3844	25.9213	26.1682	26.3586
1299	138	Q3UZG4	Aimp1	5	5	24.226	24.6825	0.0171517	0.728748	-1.37222	KO_1Way down vs WT	-1.7505	-1.07568	-0.456508	Aimp1	3|3 G3	Aimp1	Aimp1	aminoacyl tRNA synthetase complex-interacting multifunctional protein 1	13722	13722	protein-coding	24.4542	24.226	24.6825	-1σ	23.9425	23.9608	24.2035	24.5324	24.4909	24.9547	24.764	24.5176	24.6956	24.4808
272	139	P49813	Tmod1	5	5	29.1515	28.9019	0.01728	1.18892	1.18892	KO_1Way up vs WT	1.04047	1.35854	0.249649	Tmod1	4 B1|4 24.49 cM	Tmod1	Tmod1	tropomodulin 1	21916	21916	protein-coding	29.0267	28.9019	29.1515	+0.5σ	28.9884	29.2737	29.1437	29.134	29.2177	28.9517	28.7848	28.9278	28.7286	29.1165
710	140	Q3TQP6	Me1	5	5	23.8721	24.3386	0.0172868	0.72372	-1.38175	KO_1Way down vs WT	-1.77284	-1.07693	-0.466495	Me1	9 E3.1|9 46.58 cM	Me1	Me1	malic enzyme 1, NADP(+)-dependent, cytosolic	17436	17436	protein-coding	24.1054	23.8721	24.3386	-1σ	23.9608	23.4859	23.9783	23.9746	23.9608	24.6064	24.535	24.4599	24.0063	24.0853
1479	141	Q9WUM3	Coro1b	5	5	24.2722	23.1303	0.0176277	2.20667	2.20667	KO_1Way up vs WT	1.19579	4.07211	1.14187	Coro1b	19 A|19 3.85 cM	Coro1b	Coro1b	coronin, actin binding protein 1B	23789	23789	protein-coding	23.7013	23.1303	24.2722	+3σ	23.9648	24.3981	24.1998	24.5451	24.2531	22.2131	23.0809	24.4808	22.997	22.8797
1729	142	A3KGG8	Knstrn	5	5	23.7289	24.123	0.0177072	0.760953	-1.31414	KO_1Way down vs WT	-1.62395	-1.06344	-0.394121	Knstrn	2|2 E5	Knstrn	Knstrn	kinetochore-localized astrin/SPAG5 binding	51944	51944	protein-coding	23.926	23.7289	24.123	-1σ	23.7626	23.9104	23.5662	23.3941	24.011	24.0278	24.3458	23.9352	24.1154	24.1905
1748	143	H3BK80	Psd2	5	5	28.4969	28.6943	0.0184805	0.872159	-1.14658	KO_1Way down vs WT	-1.27606	-1.03024	-0.197336	Psd2	18|18 B2	Psd2	Psd2	pleckstrin and Sec7 domain containing 2	74002	74002	protein-coding	28.5956	28.4969	28.6943	-0.5σ	28.5417	28.4672	28.4081	28.4607	28.607	28.5593	28.6296	28.7031	28.6786	28.9008
157	144	G3UVV4	Hk1	5	5	29.3118	28.4733	0.0185383	1.78812	1.78812	KO_1Way up vs WT	1.13457	2.81812	0.838442	Hk1	10 B4|10 32.37 cM	Hk1	Hk1	hexokinase 1	15275	15275	protein-coding	28.8925	28.4733	29.3118	+2σ	29.7535	28.6343	28.677	29.9862	29.5079	28.5035	28.4481	28.2804	28.6487	28.4859
416	145	H7BX88	Crat	5	5	28.5065	28.6504	0.0189602	0.905118	-1.10483	KO_1Way down vs WT	-1.19496	-1.02149	-0.143822	Crat	2 B|2 21.69 cM	Crat	Crat	carnitine acetyltransferase	12908	12908	protein-coding	28.5785	28.5065	28.6504	-0.5σ	28.5639	28.6281	28.4352	28.4037	28.5018	28.7113	28.6149	28.7191	28.5917	28.6149
1759	146	Q8CAK3	Shfl	5	5	25.4745	25.1339	0.0190359	1.26631	1.26631	KO_1Way up vs WT	1.05148	1.52504	0.340635	Shfl	9|9 A3	Shfl	Shfl	shiftless antiviral inhibitor of ribosomal frameshifting	319278	319278	protein-coding	25.3042	25.1339	25.4745	+1σ	25.6433	25.4941	25.3069	25.4551	25.473	24.8595	25.0824	24.9877	25.4057	25.3339
74	147	Q9D6F9	Tubb4a	5	5	30.2903	29.6605	0.0192882	1.54734	1.54734	KO_1Way up vs WT	1.09615	2.18424	0.629787	Tubb4a	17 D|17 29.66 cM	Tubb4a	Tubb4a	tubulin, beta 4A class IVA	22153	22153	protein-coding	29.9754	29.6605	30.2903	+2σ	30.2501	30.2444	30.4894	30.3375	30.1298	30.2313	29.6366	28.944	29.6965	29.794
1014	148	P16015	Car3	5	5	22.095	23.6893	0.0194573	0.331193	-3.01939	KO_1Way down vs WT	-7.23856	-1.25947	-1.59426	Car3	3 A1|3 3.22 cM	Car3	Car3	carbonic anhydrase 3	12350	12350	protein-coding	22.8922	22.095	23.6893	-6σ	21.305	21.7986	23.4079	22.5412	21.4223	23.7924	24.974	22.6779	23.2341	23.768
712	149	Q9Z2Y8	Plpbp	5	5	26.1681	26.3488	0.0202882	0.882254	-1.13346	KO_1Way down vs WT	-1.25274	-1.02554	-0.180733	Plpbp	8|8 A2	Plpbp	Plpbp	pyridoxal phosphate binding protein	114863	114863	protein-coding	26.2584	26.1681	26.3488	-0.5σ	26.1814	26.0375	26.1174	26.297	26.2071	26.4288	26.2918	26.4687	26.2217	26.333
845	150	Q8K411	Pitrm1	5	5	24.9954	25.3662	0.0206401	0.773378	-1.29303	KO_1Way down vs WT	-1.58891	-1.05225	-0.370754	Pitrm1	13|13 A1	Pitrm1	Pitrm1	pitrilysin metallepetidase 1	69617	69617	protein-coding	25.1808	24.9954	25.3662	-1σ	24.7091	25.0767	25.09	25.0011	25.1004	25.4483	25.517	25.6294	25.0863	25.1501
147	151	P09671	Sod2	5	5	29.8339	29.9734	0.0207528	0.907848	-1.10151	KO_1Way down vs WT	-1.1904	-1.01925	-0.139477	Sod2	17 A1|17 8.75 cM	Sod2	Sod2	superoxide dismutase 2, mitochondrial	20656	20656	protein-coding	29.9036	29.8339	29.9734	-0.5σ	29.8297	29.8205	29.8447	29.8297	29.8447	29.9652	29.8117	29.976	30.114	29.9999
593	152	Q99JZ4	Sar1a	5	5	25.371	25.0071	0.0211418	1.28682	1.28682	KO_1Way up vs WT	1.05008	1.57693	0.36381	Sar1a	10|10 B4	Sar1a	Sar1a	secretion associated Ras related GTPase 1A	20224	20224	protein-coding	25.1891	25.0071	25.371	+1σ	25.191	25.5481	25.3413	25.3227	25.4517	24.7316	24.9839	25.1471	24.8207	25.3525
597	153	P14148	Rpl7	5	5	31.8198	31.7558	0.0212953	1.04538	1.04538	KO_1Way up vs WT	1.00858	1.08352	0.0640239	Rpl7	1|1 A3	Rpl7	Rpl7	ribosomal protein L7	19989	19989	protein-coding	31.7878	31.7558	31.8198	+0.5σ	31.796	31.796	31.8404	31.8903	31.7763	31.7771	31.7598	31.7598	31.7222	31.7598
1143	154	Q8BGD9	Eif4b	5	5	22.561	24.0885	0.0215595	0.34688	-2.88284	KO_1Way down vs WT	-6.79503	-1.22307	-1.52749	Eif4b	15|15 F2	Eif4b	Eif4b	eukaryotic translation initiation factor 4B	75705	75705	protein-coding	23.3248	22.561	24.0885	-3σ	22.7742	22.066	21.4507	22.4125	24.1016	24.9413	24.1722	23.0696	24.3032	23.956
1039	155	Q91WK2	Eif3h	5	5	23.7794	24.6969	0.0218757	0.529408	-1.8889	KO_1Way down vs WT	-3.1669	-1.12664	-0.917549	Eif3h	15|15 C	Eif3h	Eif3h	eukaryotic translation initiation factor 3, subunit H	68135	68135	protein-coding	24.2382	23.7794	24.6969	-2σ	23.7117	24.3767	24.2697	23.2554	23.2835	24.5244	24.2688	24.8006	25.5026	24.3883
1223	156	Q8K157	Galm	5	5	24.459	24.1038	0.0224298	1.27912	1.27912	KO_1Way up vs WT	1.04603	1.56415	0.355151	Galm	17|17 E3	Galm	Galm	galactose mutarotase	319625	319625	protein-coding	24.2814	24.1038	24.459	+1σ	24.4202	24.0929	24.7804	24.4951	24.5063	24.0542	24.3076	24.015	24.1722	23.9702
798	157	G3X8R0	Reep5	5	5	29.3107	29.5356	0.0230043	0.855654	-1.1687	KO_1Way down vs WT	-1.32847	-1.02814	-0.224901	Reep5	18|18 B1	Reep5	Reep5	receptor accessory protein 5	13476	13476	protein-coding	29.4231	29.3107	29.5356	-0.5σ	29.2594	29.3294	29.4254	29.2654	29.2737	29.5352	29.5761	29.4267	29.7856	29.3541
851	158	O08804	Serpinb6b	5	5	31.3044	31.1819	0.0230727	1.0886	1.0886	KO_1Way up vs WT	1.01518	1.16733	0.122475	Serpinb6b	13 A3.2|13 13.78 cM	Serpinb6b	Serpinb6b	serine (or cysteine) peptidase inhibitor, clade B, member 6b	20708	20708	protein-coding	31.2431	31.1819	31.3044	+0.5σ	31.3133	31.3513	31.2677	31.334	31.2555	31.2463	31.171	31.1815	31.0422	31.2685
11	159	E9PZ16	Hspg2	5	5	29.5893	29.7759	0.0232709	0.878675	-1.13808	KO_1Way down vs WT	-1.2661	-1.023	-0.186599	Hspg2	4 D3|4 69.93 cM	Hspg2	Hspg2	perlecan (heparan sulfate proteoglycan 2)	15530	15530	protein-coding	29.6826	29.5893	29.7759	-0.5σ	29.7845	29.4804	29.6355	29.4804	29.5656	29.8219	29.763	29.7547	29.6658	29.8739
767	160	Q9Z1P6	Ndufa7	5	5	29.3244	29.4994	0.0238253	0.885801	-1.12892	KO_1Way down vs WT	-1.24826	-1.02099	-0.174946	Ndufa7	17|17 B1	Ndufa7	Ndufa7	NADH:ubiquinone oxidoreductase subunit A7	66416	66416	protein-coding	29.4119	29.3244	29.4994	-0.5σ	29.4254	29.29	29.3101	29.2177	29.379	29.4509	29.4112	29.5032	29.4352	29.6965
1055	161	P70452	Stx4a	5	5	23.2676	23.904	0.0240067	0.643287	-1.55451	KO_1Way down vs WT	-2.24207	-1.07781	-0.636464	Stx4a	7|7 F3	Stx4a	Stx4a	syntaxin 4A (placental)	20909	20909	protein-coding	23.5858	23.2676	23.904	-2σ	23.6242	23.4597	22.5548	23.2618	23.4373	23.4785	23.942	23.827	24.2986	23.9742
1132	162	Q9CYR6	Pgm3	5	5	24.1662	24.6553	0.0242621	0.712475	-1.40356	KO_1Way down vs WT	-1.86105	-1.05853	-0.489089	Pgm3	9 E3.1|9 46.58 cM	Pgm3	Pgm3	phosphoglucomutase 3	109785	109785	protein-coding	24.4108	24.1662	24.6553	-1σ	23.9837	24.3114	24.4246	24.1275	23.9837	24.5811	24.1102	24.7674	25.017	24.8006
174	163	P07356	Anxa2	5	5	29.1952	29.7253	0.024497	0.692489	-1.44407	KO_1Way down vs WT	-1.96199	-1.06286	-0.530137	Anxa2	9 C|9 38.58 cM	Anxa2	Anxa2	annexin A2	12306	12306	protein-coding	29.4602	29.1952	29.7253	-2σ	28.8156	29.5484	29.5571	29.3958	28.6591	29.6658	29.6965	29.7771	29.7547	29.7326
445	164	O55111	Dsg2	5	5	26.4301	26.2128	0.0246731	1.1626	1.1626	KO_1Way up vs WT	1.02509	1.31856	0.217358	Dsg2	18 A2|18 11.42 cM	Dsg2	Dsg2	desmoglein 2	13511	13511	protein-coding	26.3214	26.2128	26.4301	+0.5σ	26.5586	26.3005	26.4887	26.4674	26.3355	26.2882	26.1252	26.0901	26.1398	26.4206
1158	165	P21812	Mcpt4	5	5	25.0943	24.519	0.0247225	1.48993	1.48993	KO_1Way up vs WT	1.06763	2.07929	0.575249	Mcpt4	14 C3|14 28.19 cM	Mcpt4	Mcpt4	mast cell protease 4	17227	17227	protein-coding	24.8067	24.519	25.0943	+2σ	24.7443	25.1764	25.3802	25.2321	24.9385	24.5133	24.4236	23.9603	24.6537	25.0443
341	166	P19324	Serpinh1	5	5	27.6279	26.9719	0.0247551	1.57578	1.57578	KO_1Way up vs WT	1.07736	2.30479	0.656066	Serpinh1	7|7 E1	Serpinh1	Serpinh1	serine (or cysteine) peptidase inhibitor, clade H, member 1	12406	12406	protein-coding	27.2999	26.9719	27.6279	+2σ	27.721	28.0849	27.8532	26.7865	27.6942	27.0082	26.6792	27.1288	26.8901	27.1532
545	167	F8WJ05	Itih1	5	5	25.5881	24.433	0.0251831	2.22697	2.22697	KO_1Way up vs WT	1.1371	4.36143	1.15508	Itih1	14|14 B	Itih1	Itih1	inter-alpha trypsin inhibitor, heavy chain 1	16424	16424	protein-coding	25.0105	24.433	25.5881	+3σ	25.7673	25.9232	25.9544	24.1016	26.194	24.9877	23.8365	24.5508	24.4194	24.3707
821	168	Q60865	Caprin1	5	5	25.0131	23.2637	0.0253517	3.36212	3.36212	KO_1Way up vs WT	1.21287	9.31992	1.74937	Caprin1	2|2 E2	Caprin1	Caprin1	cell cycle associated protein 1	53872	53872	protein-coding	24.1384	23.2637	25.0131	+6σ	24.7745	23.8784	25.0011	25.78	25.6314	22.8915	23.1527	23.1527	21.9051	25.2165
491	169	P10107	Anxa1	5	5	26.2662	26.1121	0.02547	1.1127	1.1127	KO_1Way up vs WT	1.01704	1.21735	0.15406	Anxa1	19 B|19 13.83 cM	Anxa1	Anxa1	annexin A1	16952	16952	protein-coding	26.1892	26.1121	26.2662	+0.5σ	26.185	26.4224	26.3087	26.1662	26.2487	26.1351	26.0309	26.1797	26.1723	26.0427
938	170	V9GX31	Gm12728	5	5	21.2	19.5119	0.0254846	3.22223	3.22223	KO_1Way up vs WT	1.20323	8.62909	1.68806	Gm12728	4|4 C6	Gm12728	Gm12728	peptidyl-prolyl cis-trans isomerase A pseudogene 4_954.1	269569	269569	pseudo	20.3559	19.5119	21.2	+6σ	21.0752	22.5067	20.1961	20.4232	21.7986	20.1953	18.2878	19.2525	20.7925	19.0314
733	171	Q9CXJ4	Abcb8	5	5	26.0873	25.7724	0.0257363	1.24392	1.24392	KO_1Way up vs WT	1.03467	1.49549	0.314896	Abcb8	5|5 A3	Abcb8	Abcb8	ATP-binding cassette, sub-family B (MDR/TAP), member 8	74610	74610	protein-coding	25.9298	25.7724	26.0873	+1σ	25.9944	26.1576	25.8515	26.1326	26.3005	25.6789	25.8013	26.0955	25.6707	25.6158
1708	172	Q6NZK2	Nckap5	5	5	26.2208	25.7908	0.0259972	1.34726	1.34726	KO_1Way up vs WT	1.04702	1.73359	0.430025	Nckap5	1|1 E3	Nckap5	Nckap5	NCK-associated protein 5	210356	210356	protein-coding	26.0058	25.7908	26.2208	+1σ	26.0375	26.1124	26.2097	26.36	26.3842	25.8746	26.1869	25.704	25.3137	25.8746
1029	173	Q9CQH7	Btf3l4	5	5	24.8963	25.3772	0.0261834	0.716538	-1.3956	KO_1Way down vs WT	-1.85104	-1.05222	-0.480885	Btf3l4	4|4 C7	Btf3l4	Btf3l4	basic transcription factor 3-like 4	70533	70533	protein-coding	25.1367	24.8963	25.3772	-1σ	24.9336	24.8918	25.3036	24.323	25.0295	25.6203	25.4096	25.1671	25.3902	25.2987
243	174	P14211	Calr	5	5	27.9901	28.4377	0.0267669	0.733249	-1.36379	KO_1Way down vs WT	-1.77632	-1.04707	-0.447625	Calr	8 C3|8 41.21 cM	Calr	Calr	calreticulin	12317	12317	protein-coding	28.2139	27.9901	28.4377	-1σ	27.9366	27.9992	27.8802	27.8913	28.243	28.3185	28.7727	28.7848	28.3185	27.994
208	175	D3YYN7	Atp1a2	5	5	24.6903	24.1501	0.026804	1.45415	1.45415	KO_1Way up vs WT	1.05697	2.0006	0.54018	Atp1a2	1 H3|1 79.6 cM	Atp1a2	Atp1a2	ATPase, Na+/K+ transporting, alpha 2 polypeptide	98660	98660	protein-coding	24.4202	24.1501	24.6903	+2σ	24.2409	24.2697	24.9577	24.9982	24.9851	24.0103	24.3134	23.8636	24.3109	24.2525
212	176	O35459	Ech1	5	5	29.456	29.6283	0.0268287	0.887462	-1.12681	KO_1Way down vs WT	-1.24749	-1.0178	-0.172243	Ech1	7|7 B1	Ech1	Ech1	enoyl coenzyme A hydratase 1, peroxisomal	51798	51798	protein-coding	29.5421	29.456	29.6283	-0.5σ	29.353	29.4746	29.5249	29.4254	29.5022	29.5877	29.5163	29.657	29.8309	29.5494
200	177	G5E902	Slc25a3	5	5	32.4767	32.3986	0.0272201	1.05563	1.05563	KO_1Way up vs WT	1.00787	1.10565	0.0781013	Slc25a3	10|10 C2	Slc25a3	Slc25a3	solute carrier family 25 (mitochondrial carrier, phosphate carrier), member 3	18674	18674	protein-coding	32.4376	32.3986	32.4767	+0.5σ	32.4176	32.4609	32.4609	32.4847	32.5595	32.418	32.3463	32.418	32.4392	32.3715
943	178	A2AKD7	Snta1	5	5	26.1651	26.4351	0.0272843	0.829291	-1.20585	KO_1Way down vs WT	-1.41531	-1.02739	-0.270049	Snta1	2 H1|2 76.52 cM	Snta1	Snta1	syntrophin, acidic 1	20648	20648	protein-coding	26.3001	26.1651	26.4351	-1σ	25.8621	26.1742	26.3968	26.0746	26.3176	26.4155	26.5688	26.3702	26.4155	26.4055
1018	179	O54984	Get3	5	5	25.0108	24.5647	0.0273103	1.36238	1.36238	KO_1Way up vs WT	1.04558	1.77516	0.446127	Get3	8|8 C3	Get3	Get3	guided entry of tail-anchored proteins factor 3, ATPase	56495	56495	protein-coding	24.7877	24.5647	25.0108	+1σ	24.7506	25.0653	24.8668	25.3321	25.0393	24.6271	24.932	24.5443	24.1052	24.6148
886	180	O35344	Kpna3	5	5	23.3129	23.5713	0.0274065	0.835995	-1.19618	KO_1Way down vs WT	-1.39455	-1.02602	-0.258435	Kpna3	14|14 D1	Kpna3	Kpna3	karyopherin (importin) alpha 3	16648	16648	protein-coding	23.4421	23.3129	23.5713	-1σ	23.2684	23.3875	23.1637	23.3144	23.4305	23.6182	23.5515	23.3133	23.537	23.8365
1779	181	E9Q175	Myo6	5	5	27.819	27.1179	0.0281614	1.62575	1.62575	KO_1Way up vs WT	1.06926	2.47186	0.701107	Myo6	9 E1|9 43.98 cM	Myo6	Myo6	myosin VI	17920	17920	protein-coding	27.4685	27.1179	27.819	+2σ	27.6362	28.2292	27.5526	28.2132	27.4636	27.2558	27.6035	27.251	27.1009	26.3782
1547	182	O88986	Gcat	5	5	23.2642	22.4822	0.0282711	1.71952	1.71952	KO_1Way up vs WT	1.07709	2.74514	0.782008	Gcat	15 E1|15 37.7 cM	Gcat	Gcat	glycine C-acetyltransferase (2-amino-3-ketobutyrate-coenzyme A ligase)	26912	26912	protein-coding	22.8732	22.4822	23.2642	+2σ	22.4125	23.559	23.4444	23.4974	23.4079	21.8802	22.6279	22.5541	23.0809	22.2681
148	183	P16125	Ldhb	5	5	31.4005	31.5213	0.0283403	0.919652	-1.08737	KO_1Way down vs WT	-1.16893	-1.0115	-0.12084	Ldhb	6 G2|6 74.17 cM	Ldhb	Ldhb	lactate dehydrogenase B	16832	16832	protein-coding	31.4609	31.4005	31.5213	-0.5σ	31.4677	31.4497	31.4677	31.2457	31.3715	31.4881	31.4881	31.5304	31.5694	31.5304
484	184	Q99KR7	Ppif	5	5	26.8305	27.4886	0.0290395	0.633734	-1.57795	KO_1Way down vs WT	-2.3451	-1.06176	-0.65805	Ppif	14|14 A3	Ppif	Ppif	peptidylprolyl isomerase F (cyclophilin F)	105675	105675	protein-coding	27.1595	26.8305	27.4886	-2σ	27.3697	27.3307	26.3256	26.7086	26.4181	27.1481	27.3709	27.4724	27.6739	27.7777
1149	185	Q9CWU3	Ppp2r2a	5	5	25.0075	25.2549	0.0294968	0.84244	-1.18703	KO_1Way down vs WT	-1.37843	-1.0222	-0.247355	Ppp2r2a	14|14 D1	Ppp2r2a	Ppp2r2a	protein phosphatase 2, regulatory subunit B, alpha	71978	71978	protein-coding	25.1312	25.0075	25.2549	-0.5σ	24.9464	25.2684	25.0492	24.9851	24.7884	25.3634	25.1302	25.2665	25.1443	25.3698
453	186	Q9DCL9	Paics	5	5	26.7234	25.6002	0.0295464	2.1782	2.1782	KO_1Way up vs WT	1.10454	4.29551	1.12313	Paics	5|5 C3.3	Paics	Paics	phosphoribosylaminoimidazole carboxylase, phosphoribosylaminoribosylaminoimidazole, succinocarboxamide synthetase	67054	67054	protein-coding	26.1618	25.6002	26.7234	+3σ	26.7924	26.7086	26.5713	26.872	26.6725	25.8879	26.3986	25.8077	23.9642	25.9427
1607	187	P34884	Mif	5	5	27.4753	26.8991	0.0296008	1.49088	1.49088	KO_1Way up vs WT	1.05216	2.11253	0.576164	Mif	10 38.59 cM|10 C1	Mif	Mif	macrophage migration inhibitory factor (glycosylation-inhibiting factor)	17319	17319	protein-coding	27.1872	26.8991	27.4753	+2σ	27.9512	26.815	27.2189	27.4672	27.9242	26.7884	26.9659	26.9434	26.865	26.9329
367	188	Q9WTR5	Cdh13	5	5	28.6184	28.8008	0.0301181	0.881237	-1.13477	KO_1Way down vs WT	-1.26773	-1.01575	-0.182398	Cdh13	8 E1|8 65.97 cM	Cdh13	Cdh13	cadherin 13	12554	12554	protein-coding	28.7096	28.6184	28.8008	-0.5σ	28.7361	28.6475	28.6531	28.5803	28.4752	28.7788	28.7529	28.9008	28.9359	28.6358
465	189	P68433	H3c1	5	5	31.9083	31.6293	0.0301265	1.21339	1.21339	KO_1Way up vs WT	1.02419	1.43754	0.279038	H3c1	13|13 A3.1	H3c1	H3c1	H3 clustered histone 1	360198	360198	protein-coding	31.7688	31.6293	31.9083	+1σ	31.8158	32.1532	31.8667	31.796	31.91	31.4506	31.6164	31.4687	31.9106	31.7001
1181	190	A0A0G2JDI9	Abcd3	5	5	23.5505	23.9959	0.0303474	0.734381	-1.36169	KO_1Way down vs WT	-1.78567	-1.03838	-0.445399	Abcd3	3 G1|3 52.94 cM	Abcd3	Abcd3	ATP-binding cassette, sub-family D (ALD), member 3	19299	19299	protein-coding	23.7732	23.5505	23.9959	-1σ	23.6291	23.684	23.5719	23.0298	23.8376	24.1827	24.1577	24.131	23.7731	23.7349
1097	191	D3YWF6	Otub1	5	5	24.5022	23.9372	0.0305656	1.47939	1.47939	KO_1Way up vs WT	1.0483	2.08775	0.564998	Otub1	19|19 A	Otub1	Otub1	OTU domain, ubiquitin aldehyde binding 1	107260	107260	protein-coding	24.2197	23.9372	24.5022	+2σ	24.8522	24.5621	24.5515	24.2179	24.3274	24.4552	23.9209	23.7205	24.2027	23.3868
693	192	O55222	Ilk	5	5	26.2554	26.0906	0.0306601	1.12098	1.12098	KO_1Way up vs WT	1.01377	1.23953	0.164767	Ilk	7|7 E3	Ilk	Ilk	integrin linked kinase	16202	16202	protein-coding	26.173	26.0906	26.2554	+0.5σ	26.3454	26.2349	26.2143	26.259	26.2234	26.0524	26.2703	25.9102	26.1303	26.0901
604	193	Q61937	Npm1	5	5	25.9727	25.7327	0.0308277	1.18102	1.18102	KO_1Way up vs WT	1.01993	1.36755	0.24003	Npm1	11|11 A4	Npm1	Npm1	nucleophosmin 1	18148	18148	protein-coding	25.8527	25.7327	25.9727	+0.5σ	25.9544	25.9711	25.8732	25.8757	26.189	25.882	25.7453	25.8212	25.7492	25.4656
1123	194	Q8BGY7	Fam210a	5	5	27.319	26.7819	0.0309375	1.45106	1.45106	KO_1Way up vs WT	1.04484	2.0152	0.537105	Fam210a	18|18 E2	Fam210a	Fam210a	family with sequence similarity 210, member A	108654	108654	protein-coding	27.0505	26.7819	27.319	+2σ	27.0275	28.0643	27.3176	27.1751	27.0103	26.9842	26.8784	26.6161	26.6897	26.7411
1244	195	P50580	Pa2g4	5	5	32.2255	32.0078	0.0310352	1.16291	1.16291	KO_1Way up vs WT	1.01784	1.32867	0.217744	Pa2g4	10|10 D3	Pa2g4	Pa2g4	proliferation-associated 2G4	18813	18813	protein-coding	32.1166	32.0078	32.2255	+0.5σ	32.1321	32.289	32.2575	32.1321	32.317	32.0641	32.1758	32.0865	31.7454	31.9672
621	196	Q8CHS7	Dhrs7c	5	5	26.4525	26.0946	0.0310405	1.28159	1.28159	KO_1Way up vs WT	1.02948	1.59544	0.357937	Dhrs7c	11|11 B3	Dhrs7c	Dhrs7c	dehydrogenase/reductase (SDR family) member 7C	68460	68460	protein-coding	26.2736	26.0946	26.4525	+1σ	26.4135	26.4587	26.4587	26.3502	26.5815	25.7813	26.1682	26.2618	25.8047	26.457
583	197	Q9CPU0	Glo1	5	5	27.6585	27.3936	0.0311534	1.20158	1.20158	KO_1Way up vs WT	1.02159	1.41327	0.264928	Glo1	17 A3.3|17 15.69 cM	Glo1	Glo1	glyoxalase 1	109801	109801	protein-coding	27.5261	27.3936	27.6585	+1σ	27.5449	27.6362	27.3761	27.9423	27.793	27.3668	27.3109	27.4568	27.3873	27.4462
1088	198	O70423	Aoc3	5	5	24.9006	24.396	0.0313876	1.41867	1.41867	KO_1Way up vs WT	1.04092	1.93352	0.504543	Aoc3	11|11 D	Aoc3	Aoc3	amine oxidase, copper containing 3	11754	11754	protein-coding	24.6483	24.396	24.9006	+1σ	24.8013	25.1311	24.9336	24.9027	24.7341	23.9047	25.0004	24.1827	24.473	24.4194
1173	199	G3UZI2	Syncrip	5	5	26.9157	26.7403	0.0314977	1.12932	1.12932	KO_1Way up vs WT	1.01395	1.25782	0.175458	Syncrip	9|9 E3.1	Syncrip	Syncrip	synaptotagmin binding, cytoplasmic RNA interacting protein	56403	56403	protein-coding	26.828	26.7403	26.9157	+0.5σ	26.9313	27.0152	26.8674	26.9009	26.8638	26.7267	26.6931	26.9572	26.7452	26.579
514	200	Q91WS0	Cisd1	5	5	29.81	29.9742	0.0315949	0.892417	-1.12055	KO_1Way down vs WT	-1.23956	-1.01297	-0.16421	Cisd1	10 B5.3|10 36.88 cM	Cisd1	Cisd1	CDGSH iron sulfur domain 1	52637	52637	protein-coding	29.8921	29.81	29.9742	-0.5σ	29.7314	29.7845	29.94	29.8009	29.7929	30.1028	29.8309	30.0767	29.976	29.8844
325	201	Q9QYR9	Acot2	5	5	28.8358	28.9465	0.0317274	0.92615	-1.07974	KO_1Way down vs WT	-1.15583	-1.00865	-0.110683	Acot2	12|12 D1	Acot2	Acot2	acyl-CoA thioesterase 2	171210	171210	protein-coding	28.8911	28.8358	28.9465	-0.5σ	28.845	28.7925	28.8266	28.8156	28.8992	29.0765	28.8481	28.9517	28.9635	28.8925
339	202	D3Z7H8	Cilp2	5	5	26.9728	26.4457	0.0318704	1.44105	1.44105	KO_1Way up vs WT	1.04151	1.99385	0.527121	Cilp2	8|8 B3.3	Cilp2	Cilp2	cartilage intermediate layer protein 2	68709	68709	protein-coding	26.7093	26.4457	26.9728	+2σ	26.9728	26.8555	26.9602	27.0185	27.057	25.8047	26.8951	26.773	26.1869	26.5688
262	203	Q11011	Npepps	5	5	27.133	27.2795	0.0323498	0.90341	-1.10692	KO_1Way down vs WT	-1.21189	-1.01103	-0.146546	Npepps	11 D|11 60.95 cM	Npepps	Npepps	aminopeptidase puromycin sensitive	19155	19155	protein-coding	27.2063	27.133	27.2795	-0.5σ	27.1317	27.1791	26.9924	27.0929	27.2689	27.2665	27.3512	27.3079	27.1574	27.3148
1051	204	Q8K183	Pdxk	5	5	24.8189	25.0623	0.0324652	0.844746	-1.18379	KO_1Way down vs WT	-1.37623	-1.01826	-0.243411	Pdxk	10 C1|10 39.72 cM	Pdxk	Pdxk	pyridoxal (pyridoxine, vitamin B6) kinase	216134	216134	protein-coding	24.9406	24.8189	25.0623	-0.5σ	24.7165	24.8788	24.7049	24.796	24.9982	24.9521	25.2717	25.1754	25.0714	24.8409
1119	205	A0A0R4J039	Hrg	5	5	24.5899	24.2374	0.0326781	1.27671	1.27671	KO_1Way up vs WT	1.02618	1.58841	0.352431	Hrg	16 B1|16 13.79 cM	Hrg	Hrg	histidine-rich glycoprotein	94175	94175	protein-coding	24.4137	24.2374	24.5899	+1σ	24.4909	24.5324	24.3536	24.7481	24.8243	24.1342	24.3032	24.101	24.621	24.0278
217	206	Q7TMG8	Nipsnap2	5	5	30.885	31.0837	0.0328549	0.871361	-1.14763	KO_1Way down vs WT	-1.29822	-1.0145	-0.198657	Nipsnap2	5|5 G1.3	Nipsnap2	Nipsnap2	nipsnap homolog 2	14467	14467	protein-coding	30.9843	30.885	31.0837	-0.5σ	31.0026	30.7706	30.8388	30.7834	31.0299	31.2143	30.9064	31.1543	31.0224	31.1211
1742	207	V9GX41	Rtel1	5	5	24.642	25.508	0.0330149	0.548662	-1.82262	KO_1Way down vs WT	-3.12185	-1.06409	-0.866012	Rtel1	2|2 H4	Rtel1	Rtel1	regulator of telomere elongation helicase 1	269400	269400	protein-coding	25.075	24.642	25.508	-2σ	24.1316	25.1152	24.0704	25.4632	24.4295	25.3616	25.9754	25.6092	25.7425	24.8512
90	208	F8WIT2	Anxa6	5	5	30.244	30.3892	0.0331327	0.904257	-1.10588	KO_1Way down vs WT	-1.2104	-1.01039	-0.145195	Anxa6	11 B1.3|11 32.13 cM	Anxa6	Anxa6	annexin A6	11749	11749	protein-coding	30.3166	30.244	30.3892	-0.5σ	30.2972	30.1563	30.3219	30.1227	30.3219	30.3841	30.2577	30.4245	30.4769	30.4028
1666	209	Q8BH35	C8b	5	5	24.5779	24.1802	0.0339665	1.31743	1.31743	KO_1Way up vs WT	1.02712	1.68978	0.397721	C8b	4 C6|4 48.61 cM	C8b	C8b	complement component 8, beta polypeptide	110382	110382	protein-coding	24.379	24.1802	24.5779	+1σ	24.9027	24.2896	24.2957	24.7049	24.6965	24.4808	24.1993	24.274	23.9457	24.0011
310	210	Q9DCJ5	Ndufa8	5	5	29.5968	29.7366	0.0341004	0.907659	-1.10174	KO_1Way down vs WT	-1.20256	-1.00936	-0.139778	Ndufa8	2|2 B	Ndufa8	Ndufa8	NADH:ubiquinone oxidoreductase subunit A8	68375	68375	protein-coding	29.6667	29.5968	29.7366	-0.5σ	29.7469	29.5022	29.5422	29.5484	29.6443	29.7249	29.6458	29.77	29.7036	29.8385
186	211	Q8VCM7	Fgg	5	5	28.3203	27.691	0.0346292	1.54689	1.54689	KO_1Way up vs WT	1.04125	2.29807	0.629371	Fgg	3 E3|3 36.94 cM	Fgg	Fgg	fibrinogen gamma chain	99571	99571	protein-coding	28.0056	27.691	28.3203	+2σ	28.1203	29.1845	28.2828	28.0976	27.9164	27.9885	27.7824	27.4336	27.7891	27.4613
428	212	O35206	Col15a1	5	5	28.5651	28.7476	0.0346297	0.881175	-1.13485	KO_1Way down vs WT	-1.27287	-1.01179	-0.182499	Col15a1	4|4 B1	Col15a1	Col15a1	collagen, type XV, alpha 1	12819	12819	protein-coding	28.6563	28.5651	28.7476	-0.5σ	28.6343	28.5112	28.5896	28.5191	28.5716	28.7473	28.7473	28.9721	28.5429	28.7286
355	213	P26443	Glud1	5	5	27.722	27.8126	0.0354514	0.939123	-1.06482	KO_1Way down vs WT	-1.12765	-1.0055	-0.0906144	Glud1	14 B|14 20.8 cM	Glud1	Glud1	glutamate dehydrogenase 1	14661	14661	protein-coding	27.7673	27.722	27.8126	-0.5σ	27.6526	27.7051	27.7135	27.8207	27.718	27.8705	27.859	27.7443	27.7946	27.7946
773	214	A0A140LIF0	Coq7	5	5	25.8292	25.5527	0.0359665	1.21131	1.21131	KO_1Way up vs WT	1.01621	1.44387	0.276572	Coq7	7 F1|7 63.44 cM	Coq7	Coq7	demethyl-Q 7	12850	12850	protein-coding	25.691	25.5527	25.8292	+1σ	25.7891	25.8148	25.9117	25.8116	25.8189	25.2903	25.6183	25.7744	25.3059	25.7744
1095	215	E9Q405	Myo18a	5	5	22.8539	21.8864	0.0365192	1.9554	1.9554	KO_1Way up vs WT	1.05534	3.62311	0.967466	Myo18a	11|11 B5	Myo18a	Myo18a	myosin XVIIIA	360013	360013	protein-coding	22.3701	21.8864	22.8539	+2σ	22.762	22.7486	22.7049	22.9835	23.0704	22.7613	22.3509	20.5222	22.0202	21.7774
1692	216	Q6NZC7	Sec23ip	5	5	23.4621	24.0553	0.0369379	0.662896	-1.50853	KO_1Way down vs WT	-2.20419	-1.03243	-0.593146	Sec23ip	7 F3|7 70.51 cM	Sec23ip	Sec23ip	Sec23 interacting protein	207352	207352	protein-coding	23.7587	23.4621	24.0553	-2σ	22.7486	23.7525	23.6645	23.5924	23.5526	24.6148	23.776	23.9921	23.7924	24.101
1179	217	Q9Z204	Hnrnpc	5	5	26.0833	25.6275	0.0381845	1.37155	1.37155	KO_1Way up vs WT	1.02227	1.84018	0.455809	Hnrnpc	14 C2|14 26.79 cM	Hnrnpc	Hnrnpc	heterogeneous nuclear ribonucleoprotein C	15381	15381	protein-coding	25.8554	25.6275	26.0833	+1σ	26.059	26.1702	26.2071	25.8588	26.1215	25.8212	25.766	24.9373	25.7631	25.8499
324	218	Q9WV35	Apobec2	5	5	27.6359	27.3604	0.038352	1.21041	1.21041	KO_1Way up vs WT	1.01319	1.44602	0.275498	Apobec2	17 C|17 24.02 cM	Apobec2	Apobec2	apolipoprotein B mRNA editing enzyme, catalytic polypeptide 2	11811	11811	protein-coding	27.4981	27.3604	27.6359	+1σ	27.3812	27.8859	27.522	27.7882	27.6021	27.3709	27.504	27.3828	27.4239	27.1203
1048	219	Q07076	Anxa7	5	5	27.3076	27.471	0.0384157	0.892901	-1.11995	KO_1Way down vs WT	-1.24462	-1.00776	-0.163428	Anxa7	14 A3|14 11.53 cM	Anxa7	Anxa7	annexin A7	11750	11750	protein-coding	27.3893	27.3076	27.471	-0.5σ	27.3414	27.2139	27.3099	27.4325	27.2401	27.5879	27.3741	27.6113	27.3629	27.4188
1473	220	D6RCX5	Mtfr1l	5	5	22.7195	24.2378	0.0389386	0.349085	-2.86463	KO_1Way down vs WT	-7.66378	-1.07077	-1.51835	Mtfr1l	4|4 D3	Mtfr1l	Mtfr1l	mitochondrial fission regulator 1-like	76824	76824	protein-coding	23.4786	22.7195	24.2378	-3σ	22.1344	23.8837	21.0028	22.3515	24.225	24.7706	23.8102	24.3883	24.1863	24.0336
634	221	Q9DCZ1	Gmpr	5	5	24.402	24.0807	0.039628	1.24943	1.24943	KO_1Way up vs WT	1.0136	1.54013	0.321272	Gmpr	13|13 A5	Gmpr	Gmpr	guanosine monophosphate reductase	66355	66355	protein-coding	24.2414	24.0807	24.402	+1σ	24.5451	23.9783	24.3612	24.4649	24.6604	24.015	24.0336	24.3154	23.9959	24.0437
1302	222	Q9DBG9	Tax1bp3	5	5	25.8571	25.0729	0.0397823	1.72211	1.72211	KO_1Way up vs WT	1.033	2.87093	0.784177	Tax1bp3	11|11 B4	Tax1bp3	Tax1bp3	Tax1 (human T cell leukemia virus type I) binding protein 3	76281	76281	protein-coding	25.465	25.0729	25.8571	+2σ	26.3307	26.0077	25.7322	25.6433	25.5714	25.0354	24.4838	25.6937	24.3971	25.7544
1491	223	A0A494BBB0	Capn1	5	5	24.9578	24.7757	0.0400085	1.13453	1.13453	KO_1Way up vs WT	1.00739	1.27771	0.182092	Capn1	19 A|19 4.34 cM	Capn1	Capn1	calpain 1	12333	12333	protein-coding	24.8667	24.7757	24.9578	+0.5σ	24.7914	24.9887	25.0924	25.0951	24.8216	24.7796	24.838	24.6708	24.7219	24.8685
669	224	Q9D1D4	Tmed10	5	5	26.5794	26.7555	0.0411758	0.885067	-1.12986	KO_1Way down vs WT	-1.26863	-1.00627	-0.176141	Tmed10	12|12 D2	Tmed10	Tmed10	transmembrane p24 trafficking protein 10	68581	68581	protein-coding	26.6674	26.5794	26.7555	-0.5σ	26.4444	26.563	26.6844	26.563	26.642	26.6594	26.5973	26.7502	26.8444	26.9263
577	225	P00329	Adh1	5	5	27.5431	27.3185	0.0414144	1.16845	1.16845	KO_1Way up vs WT	1.00777	1.35474	0.224593	Adh1	3 G3|3 64.16 cM	Adh1	Adh1	alcohol dehydrogenase 1 (class I)	11522	11522	protein-coding	27.4308	27.3185	27.5431	+0.5σ	27.5862	27.6238	27.4222	27.718	27.3653	27.1945	27.3016	27.2849	27.5703	27.2412
607	226	Q9CYT6	Cap2	5	5	28.2228	28.128	0.0420079	1.06791	1.06791	KO_1Way up vs WT	1.00304	1.13699	0.0947964	Cap2	13|13 A5	Cap2	Cap2	CAP, adenylate cyclase-associated protein, 2 (yeast)	67252	67252	protein-coding	28.1754	28.128	28.2228	+0.5σ	28.2732	28.1203	28.2948	28.2186	28.207	28.0868	28.0664	28.1437	28.1343	28.2086
1128	227	P70372	Elavl1	5	5	25.7598	25.4134	0.0423664	1.27142	1.27142	KO_1Way up vs WT	1.01062	1.59951	0.346437	Elavl1	8 A1.1|8 2.0 cM	Elavl1	Elavl1	ELAV (embryonic lethal, abnormal vision)-like 1 (Hu antigen R)	15568	15568	protein-coding	25.5866	25.4134	25.7598	+1σ	25.7352	26.0122	25.6735	25.4382	25.9402	25.5768	25.5568	25.1501	25.1828	25.6006
414	228	Q9JK42	Pdk2	5	5	29.4699	29.5803	0.0424685	0.9263	-1.07956	KO_1Way down vs WT	-1.16159	-1.00333	-0.110449	Pdk2	11 D|11 59.01 cM	Pdk2	Pdk2	pyruvate dehydrogenase kinase, isoenzyme 2	18604	18604	protein-coding	29.5251	29.4699	29.5803	-0.5σ	29.4571	29.359	29.5339	29.5422	29.4571	29.6726	29.5086	29.6279	29.5163	29.5761
1335	229	Q80UY2	Kcmf1	5	5	22.6932	21.6984	0.0434603	1.99281	1.99281	KO_1Way up vs WT	1.02618	3.86995	0.994801	Kcmf1	6 C1|6 32.3 cM	Kcmf1	Kcmf1	potassium channel modulatory factor 1	74287	74287	protein-coding	22.1958	21.6984	22.6932	+2σ	23.0704	22.1563	22.3104	22.8702	23.0588	21.5793	22.0654	22.193	20.318	22.3364
1286	230	D3Z158	Qars	5	5	21.2178	19.0768	0.0434616	4.4108	4.4108	KO_1Way up vs WT	1.05719	18.4027	2.14104	Qars	9|9 F2	Qars	Qars	glutaminyl-tRNA synthetase	97541	97541	protein-coding	20.1473	19.0768	21.2178	+6σ	20.4232	20.523	21.9058	21.6186	21.6186	21.817	19.2525	16.9541	19.6032	17.7572
193	231	P07759	Serpina3k	5	5	29.8467	29.2321	0.0435981	1.53116	1.53116	KO_1Way up vs WT	1.01574	2.3081	0.614621	Serpina3k	12 E|12 53.99 cM	Serpina3k	Serpina3k	serine (or cysteine) peptidase inhibitor, clade A, member 3K	20714	20714	protein-coding	29.5394	29.2321	29.8467	+2σ	30.1128	29.4571	29.4336	29.9149	30.315	28.944	29.4352	29.7477	28.6863	29.3471
1133	232	Q9ES97	Rtn3	5	5	27.9088	27.6006	0.04431	1.23816	1.23816	KO_1Way up vs WT	1.00696	1.52245	0.308203	Rtn3	19|19 A	Rtn3	Rtn3	reticulon 3	20168	20168	protein-coding	27.7547	27.6006	27.9088	+1σ	27.6776	28.2234	27.8148	27.8985	27.9298	27.3999	27.5461	27.5658	27.5382	27.9531
998	233	Q9CPR4	Rpl17	5	5	25.0589	25.3513	0.0443582	0.816512	-1.22472	KO_1Way down vs WT	-1.49019	-1.00655	-0.292455	Rpl17	18|18 E3	Rpl17	Rpl17	ribosomal protein L17	319195	319195	protein-coding	25.2051	25.0589	25.3513	-1σ	24.8766	25.0874	25.1222	25.1338	25.0744	25.6648	25.5617	25.0639	25.2794	25.1869
867	234	Q9QUM9	Psma6	5	5	27.1565	26.3687	0.0444376	1.72643	1.72643	KO_1Way up vs WT	1.01747	2.92937	0.787792	Psma6	12|12 C1	Psma6	Psma6	proteasome subunit alpha 6	26443	26443	protein-coding	26.7626	26.3687	27.1565	+2σ	27.1791	27.1122	27.0605	27.1718	27.259	26.3986	25.1869	26.6312	26.4238	27.2032
314	235	P42125	Eci1	5	5	31.8292	31.6884	0.0447659	1.10252	1.10252	KO_1Way up vs WT	1.00291	1.21203	0.14081	Eci1	17|17 A3.3	Eci1	Eci1	enoyl-Coenzyme A delta isomerase 1	13177	13177	protein-coding	31.7588	31.6884	31.8292	+0.5σ	31.7763	31.7763	31.8903	31.7592	31.9438	31.7222	31.7222	31.7967	31.5187	31.6823
393	236	Q62417	Sorbs1	5	5	24.4401	26.4151	0.0449899	0.254377	-3.93117	KO_1Way down vs WT	-14.8628	-1.03978	-1.97496	Sorbs1	19 C3|19 34.25 cM	Sorbs1	Sorbs1	sorbin and SH3 domain containing 1	20411	20411	protein-coding	25.4276	24.4401	26.4151	-6σ	23.8683	23.7357	23.9967	27.3936	23.2062	26.5074	26.226	26.5906	25.2572	27.4941
629	237	P10518	Alad	5	5	25.0705	24.5635	0.0455834	1.42113	1.42113	KO_1Way up vs WT	1.00884	2.00192	0.507041	Alad	4 B3|4 33.17 cM	Alad	Alad	aminolevulinate, delta-, dehydratase	17025	17025	protein-coding	24.817	24.5635	25.0705	+2σ	25.0951	25.3775	24.6665	25.5006	24.713	24.8348	24.1052	24.8061	24.5811	24.4902
1650	238	P99027	Rplp2	5	5	29.2725	29.3631	0.0455852	0.939108	-1.06484	KO_1Way down vs WT	-1.1321	-1.00157	-0.0906377	Rplp2	7|7 F5	Rplp2	Rplp2	ribosomal protein, large P2	67186	67186	protein-coding	29.3178	29.2725	29.3631	-0.5σ	29.3642	29.2338	29.3204	29.2594	29.1845	29.3651	29.2834	29.3651	29.3967	29.4053
1257	239	A0A075B5M7	Igkv5-39	5	5	29.8012	29.6843	0.0457529	1.08434	1.08434	KO_1Way up vs WT	1.00195	1.17351	0.116821	Igkv5-39	6|6 C1	Igkv5-39	Igkv5-39	immunoglobulin kappa variable 5-39	620017	620017	other	29.7428	29.6843	29.8012	+0.5σ	29.7692	29.6955	29.8375	29.8205	29.8831	29.5999	29.6798	29.6194	29.8117	29.7109
434	240	A0A087WQ94	Tns1	5	5	25.6567	25.3653	0.0462891	1.22381	1.22381	KO_1Way up vs WT	1.00424	1.49137	0.291377	Tns1	1 C3|1 38.17 cM	Tns1	Tns1	tensin 1	21961	21961	protein-coding	25.511	25.3653	25.6567	+1σ	25.6462	25.6071	25.9514	25.6582	25.4206	25.1983	25.6648	25.479	25.2371	25.2475
1521	241	E0CYZ2	Hyou1	5	5	24.3375	23.9389	0.0466732	1.31822	1.31822	KO_1Way up vs WT	1.0052	1.72872	0.398591	Hyou1	9|9 A5.2	Hyou1	Hyou1	hypoxia up-regulated 1	12282	12282	protein-coding	24.1382	23.9389	24.3375	+1σ	24.8668	24.4202	23.8837	24.2124	24.3041	23.8538	24.1265	23.7949	23.9879	23.9312
1603	242	E9QP19	Trim33	5	5	26.9986	27.3191	0.0473682	0.800829	-1.24871	KO_1Way down vs WT	-1.55415	-1.00329	-0.320434	Trim33	3|3 F2.2	Trim33	Trim33	tripartite motif-containing 33	94093	94093	protein-coding	27.1589	26.9986	27.3191	-1σ	26.9644	27.1088	27.1044	27.0675	26.748	27.3873	27.4613	27.323	27.5546	26.8691
1476	243	Q9EQ06	Hsd17b11	5	5	24.3266	23.9453	0.0474812	1.30256	1.30256	KO_1Way up vs WT	1.00375	1.69032	0.381349	Hsd17b11	5|5 E5	Hsd17b11	Hsd17b11	hydroxysteroid (17-beta) dehydrogenase 11	114664	114664	protein-coding	24.136	23.9453	24.3266	+1σ	24.0767	23.9967	24.4996	24.8243	24.2358	24.1501	23.7981	24.0063	23.883	23.8889
1805	244	Q8BHY2	Noc4l	5	5	29.3907	29.2529	0.0474967	1.10018	1.10018	KO_1Way up vs WT	1.00134	1.20876	0.137734	Noc4l	5|5 F	Noc4l	Noc4l	NOC4 like	100608	100608	protein-coding	29.3218	29.2529	29.3907	+0.5σ	29.3858	29.2654	29.4571	29.3704	29.4746	29.1758	29.1165	29.3598	29.3119	29.3007
1284	245	O70194	Eif3d	5	5	23.525	24.0251	0.0481345	0.707063	-1.4143	KO_1Way down vs WT	-1.99301	-1.00363	-0.500089	Eif3d	15|15 E1	Eif3d	Eif3d	eukaryotic translation initiation factor 3, subunit D	55944	55944	protein-coding	23.7751	23.525	24.0251	-1σ	24.1347	23.5014	23.4527	23.6136	22.9227	23.827	24.2348	24.0542	23.7949	24.2146
1157	246	P63321	Rala	5	5	25.211	24.7757	0.0486913	1.3522	1.3522	KO_1Way up vs WT	1.00221	1.82441	0.435308	Rala	13 A2|13 6.05 cM	Rala	Rala	v-ral simian leukemia viral oncogene A (ras related)	56044	56044	protein-coding	24.9933	24.7757	25.211	+1σ	24.8488	24.9117	25.3295	25.4466	25.5183	24.5477	25.1174	24.5053	25.0321	24.6758
1426	247	A0A2I3BRL2	Flywch1	5	5	30.62	29.7994	0.0489416	1.76603	1.76603	KO_1Way up vs WT	1.00337	3.10841	0.820512	Flywch1	17|17 A3.3	Flywch1	Flywch1	FLYWCH-type zinc finger 1	224613	224613	protein-coding	30.2097	29.7994	30.62	+2σ	30.3082	31.1454	30.0418	31.0906	30.5138	29.3308	30.8566	29.4175	29.8658	29.5265
1164	248	Q3TCR7	Dnm2	5	5	24.6146	24.0836	0.0491714	1.44498	1.44498	KO_1Way up vs WT	1.0017	2.08442	0.531049	Dnm2	9 A3|9 7.79 cM	Dnm2	Dnm2	dynamin 2	13430	13430	protein-coding	24.3491	24.0836	24.6146	+2σ	24.6216	24.3895	24.1975	24.9529	24.9117	24.6537	24.2119	23.5709	23.9603	24.0211
898	249	Q9D5T0	Atad1	5	5	25.0307	23.9654	0.0492136	2.09263	2.09263	KO_1Way up vs WT	1.00324	4.36495	1.06532	Atad1	19|19 C1	Atad1	Atad1	ATPase family, AAA domain containing 1	67979	67979	protein-coding	24.498	23.9654	25.0307	+3σ	25.7644	23.5924	25.407	25.0184	25.3712	24.2688	24.2174	24.2401	24.179	22.9216
1084	250	D3YUT3	Rps19	5	5	26.4213	26.5346	0.0496486	0.92448	-1.08169	KO_1Way down vs WT	-1.16987	-1.00015	-0.113287	Rps19	7|7 A3	Rps19	Rps19	ribosomal protein S19	20085	20085	protein-coding	26.4779	26.4213	26.5346	-0.5σ	26.3402	26.4478	26.4706	26.4444	26.4035	26.6859	26.4535	26.4461	26.5486	26.5389
1087	251	Q8VHM5	Hnrnpr	5	5	25.6017	25.1795	0.0497486	1.33994	1.33994	KO_1Way up vs WT	1.00041	1.79471	0.42217	Hnrnpr	4|4 D3	Hnrnpr	Hnrnpr	heterogeneous nuclear ribonucleoprotein R	74326	74326	protein-coding	25.3906	25.1795	25.6017	+1σ	25.7097	25.7956	25.5353	25.1722	25.7956	24.91	25.1828	25.2537	25.6604	24.8908
1071	252	Q5M8N4	Sdr39u1	5	5	25.9608	26.1987	0.0497941	0.847975	-1.17928	KO_1Way down vs WT	-1.39044	-1.00019	-0.237906	Sdr39u1	14|14 C3	Sdr39u1	Sdr39u1	short chain dehydrogenase/reductase family 39U, member 1	654795	654795	protein-coding	26.0798	25.9608	26.1987	-0.5σ	25.9318	25.9672	25.9905	25.6462	26.2682	26.2751	26.1351	26.226	26.2319	26.1252
584	253	Q99JI6	Rap1b	5	5	26.0299	25.8054	0.0500334	1.16841	1.16841	KO_1Way up vs WT	-1.00003	1.36522	0.224545	Rap1b	10|10 D2	Rap1b	Rap1b	RAS related protein 1b	215449	215449	protein-coding	25.9176	25.8054	26.0299	+0.5σ	26.0199	26.0495	26.0412	25.9799	26.059	25.4408	25.8467	25.8171	25.9965	25.9257
1152	254	A0A1B0GSX6	Pdlim3	5	5	24.7244	25.0906	0.050395	0.775823	-1.28895	KO_1Way down vs WT	-1.66233	1.00056	-0.3662	Pdlim3	8|8 B1.1	Pdlim3	Pdlim3	PDZ and LIM domain 3	53318	53318	protein-coding	24.9075	24.7244	25.0906	-1σ	24.9249	24.5252	25.0184	24.8963	24.2572	25.1779	24.8207	25.1708	25.1534	25.1302
137	255	D3YUM1	Ndufv1	5	5	29.7959	29.9032	0.0504563	0.928311	-1.07723	KO_1Way down vs WT	-1.16063	1.00019	-0.10732	Ndufv1	19 3.72 cM|19 A	Ndufv1	Ndufv1	NADH:ubiquinone oxidoreductase core subunit V1	17995	17995	protein-coding	29.8496	29.7959	29.9032	-0.5σ	29.8939	29.8009	29.7397	29.6876	29.8571	29.8457	29.8457	29.9876	29.9416	29.8953
1399	256	P58059	Mrps21	5	5	24.4882	23.9912	0.0505311	1.41136	1.41136	KO_1Way up vs WT	-1.00101	1.99395	0.497085	Mrps21	3|3 F2.1	Mrps21	Mrps21	mitochondrial ribosomal protein S21	66292	66292	protein-coding	24.2397	23.9912	24.4882	+1σ	24.1975	24.754	24.8389	24.5778	24.0731	24.1102	24.357	23.423	24.0011	24.0644
1215	257	Q6ZWX6	Eif2s1	5	5	26.1159	26.7835	0.0506364	0.62955	-1.58844	KO_1Way down vs WT	-2.52725	1.00163	-0.667608	Eif2s1	12|12 C3	Eif2s1	Eif2s1	eukaryotic translation initiation factor 2, subunit 1 alpha	13665	13665	protein-coding	26.4497	26.1159	26.7835	-2σ	25.0653	26.1455	26.4837	26.2382	26.6467	26.7553	26.8571	26.5208	26.7299	27.0544
1722	258	Q8BQN6	Zfp146	5	5	22.0986	24.42	0.0507564	0.200073	-4.99818	KO_1Way down vs WT	-25.1507	1.00676	-2.3214	Zfp146	7|7 B1	Zfp146	Zfp146	zinc finger protein 146	26465	26465	protein-coding	23.2593	22.0986	24.42	-6σ	20.9117	24.1543	23.6576	21.4507	20.3187	23.537	25.2274	23.9385	26.565	22.8322
1160	259	G3X9J6	Nt5c2	5	5	24.7846	23.6284	0.0512734	2.22863	2.22863	KO_1Way up vs WT	-1.00565	4.99489	1.15616	Nt5c2	19|19 C3	Nt5c2	Nt5c2	5'-nucleotidase, cytosolic II	76952	76952	protein-coding	24.2065	23.6284	24.7846	+3σ	24.5688	24.8243	24.8416	24.7165	24.9715	24.7873	23.35	21.9477	23.5584	24.4986
37	260	Q8K2B3	Sdha	5	5	30.4688	30.5642	0.052032	0.936004	-1.06837	KO_1Way down vs WT	-1.14226	1.00074	-0.0954133	Sdha	13|13 C1	Sdha	Sdha	succinate dehydrogenase complex, subunit A, flavoprotein (Fp)	66945	66945	protein-coding	30.5165	30.4688	30.5642	-0.5σ	30.4359	30.4894	30.6056	30.4111	30.4019	30.5278	30.5278	30.5612	30.575	30.6292
1092	261	A0A1L1SUX1	Abhd14b	5	5	23.9538	24.2892	0.0524932	0.792576	-1.26171	KO_1Way down vs WT	-1.59699	1.00319	-0.335379	Abhd14b	9|9 F1	Abhd14b	Abhd14b	abhydrolase domain containing 14b	76491	76491	protein-coding	24.1215	23.9538	24.2892	-1σ	23.6404	23.8195	23.9885	24.0344	24.2864	24.1687	24.402	24.6309	24.1102	24.1342
153	262	P45952	Acadm	5	5	30.4621	30.572	0.0528678	0.926681	-1.07912	KO_1Way down vs WT	-1.1659	1.0012	-0.109855	Acadm	3 H3|3 78.77 cM	Acadm	Acadm	acyl-Coenzyme A dehydrogenase, medium chain	11364	11364	protein-coding	30.5171	30.4621	30.572	-0.5σ	30.4233	30.5019	30.4647	30.3827	30.538	30.6443	30.4907	30.6847	30.5494	30.4907
694	263	Q61768	Kif5b	5	5	27.1233	26.3782	0.052904	1.67602	1.67602	KO_1Way up vs WT	-1.00826	2.83227	0.745043	Kif5b	18 A1|18 4.46 cM	Kif5b	Kif5b	kinesin family member 5B	16573	16573	protein-coding	26.7508	26.3782	27.1233	+2σ	27.2017	26.6609	27.0882	27.2755	27.39	27.0544	26.5208	26.5389	25.2342	26.543
102	264	Q9DB77	Uqcrc2	5	5	31.5082	31.5709	0.0531773	0.957476	-1.04441	KO_1Way down vs WT	-1.09162	1.00076	-0.062692	Uqcrc2	7|7 F2	Uqcrc2	Uqcrc2	ubiquinol cytochrome c reductase core protein 2	67003	67003	protein-coding	31.5395	31.5082	31.5709	-0.5σ	31.5411	31.5298	31.5526	31.4303	31.4872	31.6164	31.5304	31.5531	31.5531	31.6015
560	265	P62082	Rps7	5	5	27.4606	27.0779	0.0534496	1.30382	1.30382	KO_1Way up vs WT	-1.00502	1.70847	0.38274	Rps7	12|12 A2	Rps7	Rps7	ribosomal protein S7	20115	20115	protein-coding	27.2692	27.0779	27.4606	+1σ	27.0185	27.6572	27.3936	27.6572	27.5765	27.2412	26.8164	26.8083	27.11	27.4133
387	266	Q9CQN1	Trap1	5	5	28.3033	28.4259	0.0534971	0.91852	-1.08871	KO_1Way down vs WT	-1.18721	1.00163	-0.122616	Trap1	16 A1|16 2.38 cM	Trap1	Trap1	TNF receptor-associated protein 1	68015	68015	protein-coding	28.3646	28.3033	28.4259	-0.5σ	28.3801	28.2643	28.2575	28.3317	28.2828	28.4859	28.5655	28.284	28.4366	28.3576
1747	267	E9Q179	Grsf1	5	5	24.4255	24.7591	0.0535182	0.793558	-1.26015	KO_1Way down vs WT	-1.59506	1.00446	-0.333592	Grsf1	5 E1|5 43.85 cM	Grsf1	Grsf1	G-rich RNA sequence binding factor 1	231413	231413	protein-coding	24.5923	24.4255	24.7591	-1σ	24.4844	24.3083	24.106	24.2864	24.9425	24.8207	24.7188	24.838	24.6309	24.7873
1531	268	Q3U9G9	Lbr	5	5	23.8436	23.2696	0.0543295	1.48863	1.48863	KO_1Way up vs WT	-1.00944	2.23694	0.573984	Lbr	1 H5|1 84.89 cM	Lbr	Lbr	lamin B receptor	98386	98386	protein-coding	23.5566	23.2696	23.8436	+2σ	23.8048	23.7058	24.1762	23.8784	23.6527	22.7867	22.9216	23.6886	23.9829	22.9681
1661	269	A0A1B0GSP2	Cars2	5	5	23.3492	24.2597	0.0549344	0.532005	-1.87968	KO_1Way down vs WT	-3.59359	1.01709	-0.910489	Cars2	8|8 A1.1	Cars2	Cars2	cysteinyl-tRNA synthetase 2 (mitochondrial)(putative)	71941	71941	protein-coding	23.8044	23.3492	24.2597	-2σ	23.2062	23.187	22.6287	23.6693	24.0549	23.4625	24.3758	23.9879	25.4233	24.0492
1193	270	P19536	Cox5b	5	5	28.7183	29.1157	0.0558311	0.75918	-1.31721	KO_1Way down vs WT	-1.75023	1.00875	-0.397487	Cox5b	1|1 B	Cox5b	Cox5b	cytochrome c oxidase subunit 5B	12859	12859	protein-coding	28.917	28.7183	29.1157	-1σ	28.8992	28.6928	28.5716	28.7265	28.7013	29.4587	29.0019	29.1864	28.5205	29.4112
430	271	Q8CE80	Cast	5	5	25.6212	25.8418	0.0565641	0.858226	-1.16519	KO_1Way down vs WT	-1.36506	1.00544	-0.22057	Cast	13|13 C1	Cast	Cast	calpastatin	12380	12380	protein-coding	25.7315	25.6212	25.8418	-0.5σ	25.5714	25.6273	25.7827	25.4973	25.6273	25.9468	25.8783	26.0767	25.7367	25.5704
331	272	Q8R404	Micos13	5	5	28.5539	28.3742	0.057324	1.1327	1.1327	KO_1Way up vs WT	-1.00493	1.28934	0.17977	Micos13	17|17 D	Micos13	Micos13	mitochondrial contact site and cristae organizing system subunit 13	224904	224904	protein-coding	28.4641	28.3742	28.5539	+0.5σ	28.4607	28.607	28.6136	28.3957	28.6928	28.2308	28.3576	28.5655	28.2748	28.4422
421	273	Q9D1G3	Hhatl	5	5	27.1551	27.3201	0.0576133	0.891876	-1.12123	KO_1Way down vs WT	-1.26307	1.0047	-0.165086	Hhatl	9|9 F4	Hhatl	Hhatl	hedgehog acyltransferase-like	74770	74770	protein-coding	27.2376	27.1551	27.3201	-0.5σ	27.0065	27.3215	27.259	27.0368	27.1515	27.1671	27.4133	27.3594	27.3668	27.2942
1147	274	Q8K010	Oplah	5	5	23.9719	23.4133	0.0578233	1.47291	1.47291	KO_1Way up vs WT	-1.01644	2.20513	0.558673	Oplah	15|15 D3	Oplah	Oplah	5-oxoprolinase (ATP-hydrolysing)	75475	75475	protein-coding	23.6926	23.4133	23.9719	+2σ	23.7688	23.7763	24.0393	24.1693	24.106	23.4593	22.7982	24.0978	23.7285	22.9826
955	275	O35639	Anxa3	5	5	25.0971	24.6946	0.0581079	1.32177	1.32177	KO_1Way up vs WT	-1.01223	1.76846	0.402475	Anxa3	5 E3|5 47.29 cM	Anxa3	Anxa3	annexin A3	11745	11745	protein-coding	24.8958	24.6946	25.0971	+1σ	24.5886	25.3321	25.3001	25.1283	25.1366	24.4448	25.1024	24.4869	24.8478	24.5914
1550	276	D3Z390	Bicd2	5	5	24.7788	25.1865	0.0584714	0.753778	-1.32665	KO_1Way down vs WT	-1.78277	1.01294	-0.407788	Bicd2	13|13 A5	Bicd2	Bicd2	BICD cargo adaptor 2	76895	76895	protein-coding	24.9826	24.7788	25.1865	-1σ	24.2793	24.9917	24.7324	24.8451	25.0452	24.7254	25.2193	25.1828	25.4483	25.3569
189	277	Q07417	Acads	5	5	29.0471	29.1933	0.0589423	0.903656	-1.10662	KO_1Way down vs WT	-1.23056	1.00487	-0.146154	Acads	5 55.99 cM|5 F	Acads	Acads	acyl-Coenzyme A dehydrogenase, short chain	11409	11409	protein-coding	29.1202	29.0471	29.1933	-0.5σ	29.0669	29.0669	28.956	29.0311	29.1148	29.3967	29.0765	29.2351	29.1971	29.0609
770	278	E9Q1S3	Sec23a	5	5	25.5196	26.9053	0.0597287	0.382685	-2.61311	KO_1Way down vs WT	-7.17795	1.0512	-1.38577	Sec23a	12|12 C1	Sec23a	Sec23a	SEC23 homolog A, COPII coat complex component	20334	20334	protein-coding	26.2125	25.5196	26.9053	-3σ	25.507	25.2066	25.2586	25.6023	26.0233	27.5703	28.2198	27.8927	25.3211	25.5227
394	279	Q9DCM2	Gstk1	5	5	27.8063	28.1254	0.0597544	0.801609	-1.24749	KO_1Way down vs WT	-1.57427	1.01159	-0.31903	Gstk1	6|6 B2.1	Gstk1	Gstk1	glutathione S-transferase kappa 1	76263	76263	protein-coding	27.9658	27.8063	28.1254	-1σ	27.2755	27.9711	27.9992	27.9461	27.8397	28.2897	28.1034	28.196	27.9885	28.0493
1673	280	E9QAS7	Inpp5a	5	5	21.951	22.9156	0.059768	0.5124	-1.9516	KO_1Way down vs WT	-3.94398	1.03551	-0.964658	Inpp5a	7|7 F4	Inpp5a	Inpp5a	inositol polyphosphate-5-phosphatase A	212111	212111	protein-coding	22.4333	21.951	22.9156	-2σ	22.6119	22.3104	22.7486	20.9117	21.1723	23.3133	22.7111	23.2341	23.1861	22.1336
700	281	Q8BGC4	Zadh2	5	5	26.3402	26.5636	0.0599072	0.856492	-1.16755	KO_1Way down vs WT	-1.3744	1.00823	-0.223489	Zadh2	18|18 E4	Zadh2	Zadh2	zinc binding alcohol dehydrogenase, domain containing 2	225791	225791	protein-coding	26.4519	26.3402	26.5636	-0.5σ	26.321	26.3798	26.4035	26.393	26.2034	26.7034	26.64	26.6897	26.5938	26.1913
1730	282	Q8CIH9	Ppat	5	5	23.7154	24.4202	0.0600585	0.613518	-1.62994	KO_1Way down vs WT	-2.72731	1.02657	-0.704823	Ppat	5|5 C3.3	Ppat	Ppat	phosphoribosyl pyrophosphate amidotransferase	231327	231327	protein-coding	24.0678	23.7154	24.4202	-2σ	23.8544	24.1275	23.4919	24.1543	22.9487	24.4493	25.1274	23.7981	24.0799	24.6462
1064	283	B1B0P9	Ppt1	5	5	25.0969	25.8704	0.0604451	0.585012	-1.70937	KO_1Way down vs WT	-3.01044	1.03029	-0.773461	Ppt1	4 D2.2|4 57.27 cM	Ppt1	Ppt1	palmitoyl-protein thioesterase 1	19063	19063	protein-coding	25.4837	25.0969	25.8704	-2σ	25.6953	24.2089	25.7055	25.4037	24.4711	26.1761	25.8304	25.7492	25.3596	26.2365
510	284	P04117	Fabp4	5	5	29.9804	30.1848	0.0605304	0.867922	-1.15218	KO_1Way down vs WT	-1.33811	1.00798	-0.204363	Fabp4	3 A1|3 2.56 cM	Fabp4	Fabp4	fatty acid binding protein 4, adipocyte	11770	11770	protein-coding	30.0826	29.9804	30.1848	-0.5σ	30.0658	29.8939	30.1298	29.94	29.8727	30.3385	29.9161	30.3484	30.1838	30.1373
426	285	G5E895	Akr1b10	5	5	27.5118	27.6815	0.0610037	0.889057	-1.12479	KO_1Way down vs WT	-1.27388	1.00691	-0.169652	Akr1b10	6|6 B1	Akr1b10	Akr1b10	aldo-keto reductase family 1, member B10 (aldose reductase)	67861	67861	protein-coding	27.5967	27.5118	27.6815	-0.5σ	27.5969	27.6293	27.4711	27.2927	27.5692	27.6113	27.5422	27.8032	27.7717	27.6791
78	286	P17182	Eno1	5	5	30.7995	30.4612	0.0615232	1.2643	1.2643	KO_1Way up vs WT	-1.01445	1.62154	0.338335	Eno1	4 E2|4 81.24 cM	Eno1	Eno1	enolase 1, alpha non-neuron	13806	13806	protein-coding	30.6303	30.4612	30.7995	+1σ	30.9677	30.7532	31.1808	30.6727	30.4233	30.3089	30.7066	30.2772	30.6292	30.3841
997	287	A0A2I3BRQ3	Itih3	5	5	21.9256	21.0722	0.0625223	1.80675	1.80675	KO_1Way up vs WT	-1.03996	3.3948	0.853396	Itih3	14|14 B	Itih3	Itih3	inter-alpha trypsin inhibitor, heavy chain 3	16426	16426	protein-coding	21.4989	21.0722	21.9256	+2σ	21.7037	22.0214	21.5354	22.6932	21.6741	22.2681	20.9113	21.0749	20.9113	20.1953
699	288	P15864	H1f2	5	5	30.9865	30.8905	0.0625496	1.06883	1.06883	KO_1Way up vs WT	-1.00443	1.14745	0.0960311	H1f2	13|13 A3.1	H1f2	H1f2	H1.2 linker histone, cluster member	50708	50708	protein-coding	30.9385	30.8905	30.9865	+0.5σ	31.0589	30.9161	31.0217	30.9559	30.9799	30.8947	30.8947	30.7633	30.9933	30.9064
283	289	Q99N15	Hsd17b10	5	5	27.7662	27.8639	0.0626453	0.934538	-1.07005	KO_1Way down vs WT	-1.1502	1.00454	-0.097674	Hsd17b10	X|X F3	Hsd17b10	Hsd17b10	hydroxysteroid (17-beta) dehydrogenase 10	15108	15108	protein-coding	27.815	27.7662	27.8639	-0.5σ	27.8075	27.793	27.6722	27.7508	27.8075	27.8638	27.9531	27.9317	27.8227	27.7482
1305	290	A0A075B5Y4	Ighv1-81	5	5	23.95	25.1977	0.0627437	0.42112	-2.37462	KO_1Way down vs WT	-5.97708	1.05999	-1.2477	Ighv1-81	12|12 F2	Ighv1-81	Ighv1-81	immunoglobulin heavy variable 1-81	668591	668591	other	24.5739	23.95	25.1977	-3σ	22.7988	23.7215	23.6778	25.3603	24.1912	23.6833	25.5227	25.4408	26.0355	25.3059
731	291	A2AUC9	Klhl41	5	5	25.4243	25.7517	0.0631205	0.796963	-1.25476	KO_1Way down vs WT	-1.59938	1.01584	-0.327415	Klhl41	2|2 C2	Klhl41	Klhl41	kelch-like 41	228003	228003	protein-coding	25.588	25.4243	25.7517	-1σ	25.1657	25.5787	25.4382	25.2586	25.68	25.4719	25.6903	26.0678	25.982	25.5463
874	292	Q3ULJ0	Gpd1l	5	5	24.7317	24.8977	0.0633067	0.891323	-1.12193	KO_1Way down vs WT	-1.26893	1.00811	-0.165979	Gpd1l	9 F3|9 65.47 cM	Gpd1l	Gpd1l	glycerol-3-phosphate dehydrogenase 1-like	333433	333433	protein-coding	24.8147	24.7317	24.8977	-0.5σ	24.5139	24.7774	24.8356	24.8389	24.6927	24.9652	24.9939	24.9206	24.8869	24.7219
928	293	P40336	Vps26a	5	5	26.4084	26.7203	0.0633874	0.805557	-1.24138	KO_1Way down vs WT	-1.56472	1.01538	-0.311941	Vps26a	10|10 B4	Vps26a	Vps26a	VPS26 retromer complex component A	30930	30930	protein-coding	26.5644	26.4084	26.7203	-1σ	26.3502	26.748	26.0495	26.3798	26.5142	26.3747	26.7215	26.8354	26.8571	26.8128
181	294	Q8K0E8	Fgb	5	5	29.4813	28.4608	0.0634336	2.02863	2.02863	KO_1Way up vs WT	-1.05139	4.32681	1.0205	Fgb	3 E3|3 36.98 cM	Fgb	Fgb	fibrinogen beta chain	110135	110135	protein-coding	28.9711	28.4608	29.4813	+3σ	30.0222	29.5571	29.0589	28.6928	30.0755	27.9258	29.0934	27.7824	29.6798	27.8227
1156	295	P97765	Wbp2	5	5	25.2497	24.7737	0.0636176	1.39093	1.39093	KO_1Way up vs WT	-1.02396	1.98104	0.476047	Wbp2	11|11 E2	Wbp2	Wbp2	WW domain binding protein 2	22378	22378	protein-coding	25.0117	24.7737	25.2497	+1σ	25.2421	25.2093	24.754	25.388	25.6552	24.7831	24.3221	25.2615	24.5217	24.9801
778	296	Q9CQ75	Ndufa2	5	5	29.0035	29.1256	0.0640948	0.9188	-1.08838	KO_1Way down vs WT	-1.19202	1.0063	-0.122177	Ndufa2	18|18 B2	Ndufa2	Ndufa2	NADH:ubiquinone oxidoreductase subunit A2	17991	17991	protein-coding	29.0646	29.0035	29.1256	-0.5σ	29.106	29.0385	28.8716	28.9343	29.0669	29.1358	29.0248	29.1165	29.0997	29.2514
973	297	Q93092	Taldo1	5	5	27.732	28.1287	0.0646683	0.759594	-1.31649	KO_1Way down vs WT	-1.77026	1.02141	-0.3967	Taldo1	7|7 F5	Taldo1	Taldo1	transaldolase 1	21351	21351	protein-coding	27.9304	27.732	28.1287	-1σ	28.0976	28.1118	27.1178	27.5725	27.7602	28.1034	28.109	28.1281	28.1903	28.1126
916	298	Q8BMS4	Coq3	5	5	24.7958	25.0909	0.0647287	0.815044	-1.22693	KO_1Way down vs WT	-1.52935	1.01594	-0.295049	Coq3	4 A3|4 9.11 cM	Coq3	Coq3	coenzyme Q3 methyltransferase	230027	230027	protein-coding	24.9433	24.7958	25.0909	-1σ	24.7341	24.604	24.5186	25.0426	25.0798	25.3596	24.8783	25.0384	25.0682	25.1099
1219	299	E9Q5L2	Itih4	5	5	24.4013	23.9938	0.0648533	1.32635	1.32635	KO_1Way up vs WT	-1.02226	1.79837	0.407464	Itih4	14 B|14 19.09 cM	Itih4	Itih4	inter alpha-trypsin inhibitor, heavy chain 4	16427	16427	protein-coding	24.1975	23.9938	24.4013	+1σ	24.0808	24.3274	24.6318	24.2896	24.677	24.1643	23.7054	24.4357	24.0726	23.5912
364	300	Q9CQX8	Mrps36	5	5	27.4357	28.5918	0.0652872	0.448715	-2.22858	KO_1Way down vs WT	-5.29592	1.06631	-1.15613	Mrps36	13|13 D1	Mrps36	Mrps36	mitochondrial ribosomal protein S36	66128	66128	protein-coding	28.0138	27.4357	28.5918	-3σ	28.3641	26.7207	26.3569	26.7056	29.0311	28.7529	28.2377	28.8357	28.7031	28.4297
1274	301	A0A1D5RME4	Rpl18a	5	5	26.0991	26.2496	0.0654482	0.900924	-1.10997	KO_1Way down vs WT	-1.24248	1.00848	-0.150523	Rpl18a	8|8 B3.3	Rpl18a	Rpl18a	ribosomal protein L18A	76808	76808	protein-coding	26.1744	26.0991	26.2496	-0.5σ	26.1326	26.1174	26.189	26.1021	25.9544	26.0823	26.2751	26.3818	26.3615	26.1475
138	302	Q9D0F9	Pgm1	5	5	28.4687	28.5968	0.065473	0.915046	-1.09284	KO_1Way down vs WT	-1.20293	1.00722	-0.128084	Pgm1	4 C6|4 45.71 cM	Pgm1	Pgm1	phosphoglucomutase 1	72157	72157	protein-coding	28.5328	28.4687	28.5968	-0.5σ	28.4939	28.3503	28.553	28.4352	28.5112	28.7379	28.6436	28.601	28.4422	28.5593
1528	303	Q925I1	Atad3a	5	5	24.5371	24.7125	0.0658782	0.88547	-1.12934	KO_1Way down vs WT	-1.28837	1.01015	-0.175484	Atad3a	4|4 E2	Atad3a	Atad3a	ATPase family, AAA domain containing 3A	108888	108888	protein-coding	24.6248	24.5371	24.7125	-0.5σ	24.372	24.5515	24.6188	24.7341	24.4089	24.7431	24.8237	24.7081	24.535	24.7528
1382	304	P62320	Snrpd3	5	5	25.1322	25.3558	0.0663759	0.856471	-1.16758	KO_1Way down vs WT	-1.38143	1.01334	-0.223524	Snrpd3	10|10 C1	Snrpd3	Snrpd3	small nuclear ribonucleoprotein D3	67332	67332	protein-coding	25.244	25.1322	25.3558	-0.5σ	25.0225	25.1392	25.2033	25.168	25.1283	25.1954	25.2537	25.3902	25.734	25.2055
239	305	Q8CGK3	Lonp1	5	5	29.9922	30.0976	0.0671464	0.92958	-1.07575	KO_1Way down vs WT	-1.16482	1.00654	-0.105349	Lonp1	17|17 D	Lonp1	Lonp1	lon peptidase 1, mitochondrial	74142	74142	protein-coding	30.0449	29.9922	30.0976	-0.5σ	29.9746	29.9984	30.0523	29.9255	30.0105	30.114	30.0536	30.0119	30.2656	30.0428
756	306	Q9JK53	Prelp	5	5	27.3025	27.117	0.0678322	1.13723	1.13723	KO_1Way up vs WT	-1.01199	1.30879	0.185518	Prelp	1 E4|1 58.02 cM	Prelp	Prelp	proline arginine-rich end leucine-rich repeat	116847	116847	protein-coding	27.2097	27.117	27.3025	+0.5σ	27.3785	27.4601	27.0727	27.3215	27.2796	26.9263	27.2032	27.1135	27.2724	27.0695
1529	307	Q5IRJ6	Slc30a9	5	5	24.2698	23.2539	0.0683248	2.02216	2.02216	KO_1Way up vs WT	-1.06926	4.37237	1.0159	Slc30a9	5|5 C3.1	Slc30a9	Slc30a9	solute carrier family 30 (zinc transporter), member 9	109108	109108	protein-coding	23.7618	23.2539	24.2698	+3σ	24.1912	24.1693	24.3578	24.1461	24.4844	23.0132	21.7032	23.1269	23.8587	24.5673
1461	308	Q80W22	Thnsl2	5	5	23.5365	24.103	0.0698657	0.67525	-1.48093	KO_1Way down vs WT	-2.28334	1.04112	-0.566506	Thnsl2	6|6 C1	Thnsl2	Thnsl2	threonine synthase-like 2 (bacterial)	232078	232078	protein-coding	23.8197	23.5365	24.103	-2σ	23.7476	23.5662	23.7215	23.9268	22.7203	24.2446	23.9778	23.8437	24.6917	23.7571
179	309	P52825	Cpt2	5	5	27.2425	27.4006	0.0706651	0.896213	-1.11581	KO_1Way down vs WT	-1.25964	1.01174	-0.158086	Cpt2	4 C7|4 50.18 cM	Cpt2	Cpt2	carnitine palmitoyltransferase 2	12896	12896	protein-coding	27.3215	27.2425	27.4006	-0.5σ	27.1044	27.3581	27.1088	27.2716	27.3697	27.3741	27.3389	27.5879	27.3913	27.3109
1261	310	P61294	Rab6b	5	5	26.8318	26.3699	0.0709423	1.37742	1.37742	KO_1Way up vs WT	-1.03513	1.96394	0.461971	Rab6b	9 F1|9 54.88 cM	Rab6b	Rab6b	RAB6B, member RAS oncogene family	270192	270192	protein-coding	26.6009	26.3699	26.8318	+1σ	26.9423	26.6179	26.9501	26.7207	26.9282	26.3818	25.7397	27.0584	26.4288	26.2406
637	311	A2AL85	Asph	5	5	26.2294	26.3913	0.0712438	0.893851	-1.11875	KO_1Way down vs WT	-1.26705	1.01234	-0.161893	Asph	4|4 A1	Asph	Asph	aspartate-beta-hydroxylase	65973	65973	protein-coding	26.3103	26.2294	26.3913	-0.5σ	26.1538	26.2431	26.463	26.1631	26.1239	26.5263	26.4155	26.3161	26.4423	26.2562
951	312	P61079	Ube2d3	5	5	25.6215	26.0265	0.0714272	0.755268	-1.32403	KO_1Way down vs WT	-1.80812	1.0314	-0.40494	Ube2d3	3|3 G3	Ube2d3	Ube2d3	ubiquitin-conjugating enzyme E2D 3	66105	66105	protein-coding	25.824	25.6215	26.0265	-1σ	25.8091	25.3501	25.4491	25.7322	25.7673	26.0799	25.5509	25.9754	26.6127	25.9136
432	313	Q8R081	Hnrnpl	5	5	26.7831	26.5967	0.0719919	1.13785	1.13785	KO_1Way up vs WT	-1.01468	1.31372	0.186315	Hnrnpl	7|7 B1	Hnrnpl	Hnrnpl	heterogeneous nuclear ribonucleoprotein L	15388	15388	protein-coding	26.6899	26.5967	26.7831	+0.5σ	26.8073	26.6954	26.6813	26.823	26.9083	26.5938	26.355	26.7215	26.5074	26.806
1407	314	Q8R3X6	Gpc6	5	5	24.1755	24.4522	0.0722305	0.82547	-1.21143	KO_1Way down vs WT	-1.50001	1.02211	-0.276712	Gpc6	14|14 E4	Gpc6	Gpc6	glypican 6	23888	23888	protein-coding	24.3138	24.1755	24.4522	-1σ	23.9783	24.1016	23.9837	24.3114	24.5024	24.6994	24.3971	24.5317	24.1687	24.4641
718	315	P18872	Gnao1	5	5	27.4195	27.1856	0.0723795	1.17602	1.17602	KO_1Way up vs WT	-1.01878	1.409	0.233918	Gnao1	8 C5|8 45.94 cM	Gnao1	Gnao1	guanine nucleotide binding protein, alpha O	14681	14681	protein-coding	27.3026	27.1856	27.4195	+0.5σ	27.4806	27.2796	27.3215	27.5487	27.4672	27.3016	27.3769	26.8128	27.1386	27.298
408	316	P28650	Adssl1	5	5	29.5056	29.6269	0.0731211	0.919352	-1.08772	KO_1Way down vs WT	-1.19497	1.01	-0.12131	Adssl1	12|12 F1	Adssl1	Adssl1	adenylosuccinate synthetase like 1	11565	11565	protein-coding	29.5663	29.5056	29.6269	-0.5σ	29.5744	29.4102	29.6648	29.4746	29.4039	29.6965	29.5999	29.7036	29.5761	29.5584
1725	317	P62309	Snrpg	5	5	25.0958	24.4148	0.0736155	1.60323	1.60323	KO_1Way up vs WT	-1.0586	2.72095	0.680979	Snrpg	6|6 D1	Snrpg	Snrpg	small nuclear ribonucleoprotein polypeptide G	68011	68011	protein-coding	24.7553	24.4148	25.0958	+2σ	25.0364	25.4551	25.2918	24.8567	24.8389	23.7414	24.2079	23.883	25.3658	24.8759
15	318	P16546	Sptan1	5	5	26.0155	24.7165	0.0742348	2.46056	2.46056	KO_1Way up vs WT	-1.1177	6.76692	1.29898	Sptan1	2 B|2 20.93 cM	Sptan1	Sptan1	spectrin alpha, non-erythrocytic 1	20740	20740	protein-coding	25.366	24.7165	26.0155	+3σ	26.2727	25.8379	25.8588	25.9448	26.1631	24.0011	23.6641	23.4438	26.2117	26.2618
1009	319	A0A3Q4EI12	Rab18	5	5	24.665	24.3872	0.0746823	1.21236	1.21236	KO_1Way up vs WT	-1.0245	1.50583	0.277819	Rab18	18 A1|18 4.53 cM	Rab18	Rab18	RAB18, member RAS oncogene family	19330	19330	protein-coding	24.5261	24.3872	24.665	+1σ	24.6156	24.6122	24.9982	24.5252	24.574	24.1265	24.6806	24.2688	24.5914	24.2688
618	320	P97384	Anxa11	5	5	27.4515	27.369	0.0753436	1.05885	1.05885	KO_1Way up vs WT	-1.00739	1.12945	0.0824988	Anxa11	14 A3|14 15.06 cM	Anxa11	Anxa11	annexin A11	11744	11744	protein-coding	27.4103	27.369	27.4515	+0.5σ	27.4282	27.5526	27.3697	27.5022	27.4048	27.2849	27.3828	27.4239	27.3793	27.3741
170	321	P07901	Hsp90aa1	5	5	27.4855	28.5399	0.0756072	0.481489	-2.07689	KO_1Way down vs WT	-4.74368	1.09974	-1.05442	Hsp90aa1	12 F1|12 60.75 cM	Hsp90aa1	Hsp90aa1	heat shock protein 90, alpha (cytosolic), class A member 1	15519	15519	protein-coding	28.0127	27.4855	28.5399	-3σ	27.3451	27.7135	27.5263	27.5167	27.3258	27.8818	28.9903	27.9006	30.3484	27.5781
1789	322	Q9WU79	Prodh	5	5	23.8227	23.0836	0.0764701	1.66917	1.66917	KO_1Way up vs WT	-1.07114	2.98435	0.739134	Prodh	16 A3|16 11.19 cM	Prodh	Prodh	proline dehydrogenase	19125	19125	protein-coding	23.4532	23.0836	23.8227	+2σ	23.5924	24.7005	23.7525	24.2204	22.8477	22.7111	23.4367	23.5195	23.1629	22.5876
1786	323	Q9CQZ6	Ndufb3	5	5	29.2872	29.392	0.0765493	0.929917	-1.07537	KO_1Way down vs WT	-1.16777	1.00982	-0.104827	Ndufb3	1|1 C1.3	Ndufb3	Ndufb3	NADH:ubiquinone oxidoreductase subunit B3	66495	66495	protein-coding	29.3396	29.2872	29.392	-0.5σ	29.29	29.3958	29.2265	29.2414	29.282	29.3007	29.4509	29.3007	29.3913	29.5163
1236	324	P28653	Bgn	5	5	26.3393	25.5849	0.0772187	1.68694	1.68694	KO_1Way up vs WT	-1.07464	3.05817	0.75441	Bgn	X A7.3|X 37.33 cM	Bgn	Bgn	biglycan	12111	12111	protein-coding	25.9621	25.5849	26.3393	+2σ	26.2349	25.984	25.7174	27.1973	26.563	25.1443	25.4719	25.4993	26.6262	25.1828
1093	325	Q99JI4	Psmd6	5	5	26.4343	26.6372	0.0772573	0.868812	-1.151	KO_1Way down vs WT	-1.35073	1.01957	-0.202885	Psmd6	14|14 A1	Psmd6	Psmd6	proteasome (prosome, macropain) 26S subunit, non-ATPase, 6	66413	66413	protein-coding	26.5358	26.4343	26.6372	-0.5σ	26.5527	26.3355	26.3635	26.4887	26.4313	26.806	26.8128	26.4238	26.4055	26.7379
745	326	P53395	Dbt	5	5	25.6896	25.9392	0.0774146	0.841117	-1.1889	KO_1Way down vs WT	-1.44777	1.02427	-0.249622	Dbt	3 G1|3 50.37 cM	Dbt	Dbt	dihydrolipoamide branched chain transacylase E2	13171	13171	protein-coding	25.8144	25.6896	25.9392	-0.5σ	25.5436	25.9448	25.803	25.621	25.5353	26.057	25.8499	26.2406	25.7076	25.8408
199	327	E9QN70	Lamb1	5	5	26.9801	26.8781	0.0776192	1.07332	1.07332	KO_1Way up vs WT	-1.00992	1.16344	0.102078	Lamb1	12 A2|12 13.39 cM	Lamb1	Lamb1	laminin B1	16777	16777	protein-coding	26.9291	26.8781	26.9801	+0.5σ	26.9924	27.0275	27.0103	26.9392	26.9313	26.8741	26.8323	26.7452	26.9098	27.0289
595	328	A0A087WS56	Fn1	5	5	24.941	24.6624	0.077641	1.21305	1.21305	KO_1Way up vs WT	-1.02734	1.51172	0.27864	Fn1	1 C3|1 36.05 cM	Fn1	Fn1	fibronectin 1	14268	14268	protein-coding	24.8017	24.6624	24.941	+1σ	24.6965	25.057	25.0225	25.0874	24.8416	24.249	24.832	24.8783	24.5729	24.7796
1504	329	A0A0A6YVS2	Tmco1	5	5	24.5552	23.8871	0.0782085	1.58897	1.58897	KO_1Way up vs WT	-1.06811	2.6968	0.668093	Tmco1	1|1 H2.3	Tmco1	Tmco1	transmembrane and coiled-coil domains 1	68944	68944	protein-coding	24.2212	23.8871	24.5552	+2σ	24.6604	24.3138	24.729	24.511	24.5621	23.0696	24.6651	23.2678	23.8889	24.5443
270	330	E9Q6A6	Col6a6	5	5	26.6832	26.8134	0.078578	0.913699	-1.09445	KO_1Way down vs WT	-1.2135	1.01308	-0.130209	Col6a6	9|9 F1	Col6a6	Col6a6	collagen, type VI, alpha 6	245026	245026	protein-coding	26.7483	26.6832	26.8134	-0.5σ	26.6289	26.9282	26.6386	26.5815	26.6386	26.7697	26.8398	26.865	26.784	26.8083
1322	331	P59266	Fitm2	5	5	23.9564	24.1538	0.0786418	0.872136	-1.14661	KO_1Way down vs WT	-1.34093	1.01994	-0.197375	Fitm2	2|2 H3	Fitm2	Fitm2	fat storage-inducing transmembrane protein 2	228859	228859	protein-coding	24.0551	23.9564	24.1538	-0.5σ	23.9318	23.8544	24.0549	23.7577	24.1833	24.1417	24.1207	24.3936	24.0211	24.0919
1693	332	Q9JK92	Hspb8	5	5	20.9256	18.9963	0.0790265	3.80849	3.80849	KO_1Way up vs WT	-1.21575	17.634	1.92922	Hspb8	5 F|5 56.41 cM	Hspb8	Hspb8	heat shock protein 8	80888	80888	protein-coding	19.961	18.9963	20.9256	+6σ	20.523	21.0028	21.0415	21.1048	20.9558	17.7572	18.7227	22.5163	19.0314	16.9541
259	333	Q9DCN2	Cyb5r3	5	5	29.9828	29.6189	0.079043	1.28692	1.28692	KO_1Way up vs WT	-1.03756	1.71837	0.363921	Cyb5r3	15 E1|15 39.4 cM	Cyb5r3	Cyb5r3	cytochrome b5 reductase 3	109754	109754	protein-coding	29.8009	29.6189	29.9828	+1σ	29.7099	29.905	29.762	30.4359	30.1015	29.5761	30.0344	29.489	29.2915	29.7036
1068	334	Q9DBD0	1300017J02Rik	5	5	23.7892	24.223	0.0795426	0.740298	-1.35081	KO_1Way down vs WT	-1.908	1.04566	-0.433821	1300017J02Rik	9|9 F1	1300017J02Rik	1300017J02Rik	RIKEN cDNA 1300017J02 gene	71775	71775	protein-coding	24.0061	23.7892	24.223	-1σ	24.0344	23.2554	24.3328	23.3875	23.9357	24.274	24.0799	24.1207	24.4902	24.1501
1250	335	A0A3Q4EGK3	Ltbp1	5	5	25.3176	25.0808	0.0804133	1.17839	1.17839	KO_1Way up vs WT	-1.02535	1.42382	0.236823	Ltbp1	17|17 E2	Ltbp1	Ltbp1	latent transforming growth factor beta binding protein 1	268977	268977	protein-coding	25.1992	25.0808	25.3176	+0.5σ	24.9668	25.3095	25.3501	25.407	25.5548	24.9019	25.114	25.202	25.2408	24.9453
87	336	Q99JY0	Hadhb	5	5	31.0693	31.1558	0.0817117	0.941862	-1.06173	KO_1Way down vs WT	-1.13802	1.00954	-0.086412	Hadhb	5|5 B1	Hadhb	Hadhb	hydroxyacyl-CoA dehydrogenase trifunctional multienzyme complex subunit beta	231086	231086	protein-coding	31.1125	31.0693	31.1558	-0.5σ	30.942	31.1704	31.0589	31.0299	31.1454	31.1619	31.1025	31.171	31.1815	31.1619
904	337	Q3TEA8	Hp1bp3	5	5	25.024	24.8508	0.0824703	1.12754	1.12754	KO_1Way up vs WT	-1.01964	1.29631	0.173177	Hp1bp3	4|4 D3	Hp1bp3	Hp1bp3	heterochromatin protein 1, binding protein 3	15441	15441	protein-coding	24.9374	24.8508	25.024	+0.5σ	25.0393	25.0721	25.014	24.9336	25.0611	24.5508	24.9139	24.9702	25.0213	24.7979
838	338	F8WJK8	St13	5	5	25.8421	26.0413	0.0833455	0.871011	-1.14809	KO_1Way down vs WT	-1.34868	1.02319	-0.199237	St13	15|15 E1	St13	St13	suppression of tumorigenicity 13	70356	70356	protein-coding	25.9417	25.8421	26.0413	-0.5σ	25.8732	25.7766	25.886	25.7991	25.8757	26.3481	25.8926	26.0101	26.1619	25.7941
1541	339	G5E866	Sf3b1	5	5	21.252	22.0614	0.0836721	0.570583	-1.75259	KO_1Way down vs WT	-3.37426	1.09854	-0.809491	Sf3b1	1 C1.2|1 27.98 cM	Sf3b1	Sf3b1	splicing factor 3b, subunit 1	81898	81898	protein-coding	21.6567	21.252	22.0614	-2σ	21.0415	21.8599	20.9117	21.1417	21.305	21.4218	21.1042	22.286	23.2462	22.249
1570	340	Q80TB8	Vat1l	5	5	31.5096	31.395	0.0867952	1.08271	1.08271	KO_1Way up vs WT	-1.01454	1.1893	0.114645	Vat1l	8|8 E1	Vat1l	Vat1l	vesicle amine transport protein 1 like	270097	270097	protein-coding	31.4523	31.395	31.5096	+0.5σ	31.3513	31.5526	31.5298	31.5298	31.5847	31.3145	31.3145	31.3524	31.4881	31.5055
165	341	A0A1B0GSX0	Ldha	5	5	31.1652	30.7894	0.0875558	1.29753	1.29753	KO_1Way up vs WT	-1.0494	1.76675	0.375771	Ldha	7 B3|7 30.6 cM	Ldha	Ldha	lactate dehydrogenase A	16828	16828	protein-coding	30.9773	30.7894	31.1652	+1σ	30.8388	31.5048	30.8163	31.5048	31.1613	30.5494	31.2463	30.7712	30.6737	30.7066
1689	342	Q9CU62	Smc1a	5	5	22.5583	20.6127	0.0876506	3.85176	3.85176	KO_1Way up vs WT	-1.28428	19.0536	1.94552	Smc1a	X|X F3	Smc1a	Smc1a	structural maintenance of chromosomes 1A	24061	24061	protein-coding	21.5855	20.6127	22.5583	+6σ	21.2075	23.6242	23.559	23.3592	21.0415	20.318	20.4225	19.0314	23.6886	19.6032
949	343	E9Q3Z5	Svil	5	5	23.591	23.9825	0.088159	0.762368	-1.3117	KO_1Way down vs WT	-1.81052	1.05228	-0.391441	Svil	18|18 A1	Svil	Svil	supervillin	225115	225115	protein-coding	23.7868	23.591	23.9825	-1σ	23.4698	23.4974	23.8376	23.6645	23.4859	24.1863	24.2217	23.2934	23.8726	24.3384
1198	344	Q8VCG1	Dut	5	5	24.3901	23.8689	0.0888428	1.43515	1.43515	KO_1Way up vs WT	-1.0714	2.2067	0.5212	Dut	2 F1|2 61.33 cM	Dut	Dut	deoxyuridine triphosphatase	110074	110074	protein-coding	24.1295	23.8689	24.3901	+2σ	24.4032	24.3813	24.0808	24.8356	24.2496	23.6768	24.0278	24.4941	23.0696	24.0761
1696	345	Q9JJ59	Abcb9	5	5	27.7924	27.216	0.0893964	1.49115	1.49115	KO_1Way up vs WT	-1.08032	2.40214	0.576428	Abcb9	5|5 F	Abcb9	Abcb9	ATP-binding cassette, sub-family B (MDR/TAP), member 9	56325	56325	protein-coding	27.5042	27.216	27.7924	+2σ	27.3131	28.7096	27.7849	27.7759	27.3785	27.4684	27.6385	26.714	27.0114	27.2475
1129	346	Q63844	Mapk3	5	5	24.8392	24.5856	0.0895476	1.19225	1.19225	KO_1Way up vs WT	-1.03471	1.47081	0.253693	Mapk3	7 F3|7 69.25 cM	Mapk3	Mapk3	mitogen-activated protein kinase 3	26417	26417	protein-coding	24.7124	24.5856	24.8392	+1σ	24.9149	24.8106	24.9668	24.6076	24.8963	24.6388	24.3648	24.2857	24.7335	24.905
1677	347	F6UV46	Hexdc	5	5	24.4288	24.9168	0.0897104	0.713044	-1.40244	KO_1Way down vs WT	-2.10076	1.06809	-0.487936	Hexdc	11|11 E2	Hexdc	Hexdc	hexosaminidase (glycosyl hydrolase family 20, catalytic domain) containing	238023	238023	protein-coding	24.6728	24.4288	24.9168	-1σ	24.3943	24.599	24.225	24.8606	24.0652	25.231	25.0942	24.6651	24.2199	25.3736
276	348	Q9DCS9	Ndufb10	5	5	29.6877	29.7575	0.0900625	0.952797	-1.04954	KO_1Way down vs WT	-1.11204	1.00954	-0.069759	Ndufb10	17|17 A3.3	Ndufb10	Ndufb10	NADH:ubiquinone oxidoreductase subunit B10	68342	68342	protein-coding	29.7226	29.6877	29.7575	-0.5σ	29.6955	29.7397	29.5982	29.7099	29.6955	29.7771	29.794	29.8117	29.657	29.7477
1543	349	P61202	Cops2	5	5	24.8887	24.5419	0.0902882	1.27169	1.27169	KO_1Way up vs WT	-1.04858	1.69576	0.34675	Cops2	2 F1|2 61.76 cM	Cops2	Cops2	COP9 signalosome subunit 2	12848	12848	protein-coding	24.7153	24.5419	24.8887	+1σ	24.8838	25.3381	24.6513	24.4089	25.1613	24.5053	24.5477	24.6388	24.6994	24.3184
278	350	D3Z7X0	Acad12	5	5	29.7502	29.8257	0.0904032	0.948967	-1.05378	KO_1Way down vs WT	-1.12201	1.01042	-0.0755694	Acad12	5|5 F	Acad12	Acad12	acyl-Coenzyme A dehydrogenase family, member 12	338350	338350	protein-coding	29.7879	29.7502	29.8257	-0.5σ	29.6787	29.7535	29.7239	29.7845	29.8103	29.8385	29.7249	29.8844	29.8953	29.7856
986	351	Q9D7J9	Echdc3	5	5	25.0485	24.8741	0.0913011	1.12851	1.12851	KO_1Way up vs WT	-1.02471	1.305	0.174418	Echdc3	2|2 A1	Echdc3	Echdc3	enoyl Coenzyme A hydratase domain containing 3	67856	67856	protein-coding	24.9613	24.8741	25.0485	+0.5σ	25.0529	25.1722	24.9385	25.1453	24.9336	24.8685	24.6309	25.1099	24.8949	24.8662
539	352	Q8R5C5	Actr1b	5	5	25.0238	25.3394	0.0918417	0.803552	-1.24447	KO_1Way down vs WT	-1.61948	1.04569	-0.315537	Actr1b	1|1 B	Actr1b	Actr1b	ARP1 actin-related protein 1B, centractin beta	226977	226977	protein-coding	25.1816	25.0238	25.3394	-1σ	25.0452	24.9385	24.7745	25.4426	24.9183	25.0682	25.0443	25.6006	25.4167	25.567
303	353	Q9DCT2	Ndufs3	5	5	29.8652	29.956	0.0918838	0.938984	-1.06498	KO_1Way down vs WT	-1.14888	1.01296	-0.090828	Ndufs3	2|2 E1	Ndufs3	Ndufs3	NADH:ubiquinone oxidoreductase core subunit S3	68349	68349	protein-coding	29.9106	29.8652	29.956	-0.5σ	29.9529	29.8297	29.964	29.8103	29.7692	29.9876	29.8658	29.9273	30.0119	29.9876
1354	354	Q8R164	Bphl	5	5	24.6941	24.8419	0.0922002	0.902603	-1.10791	KO_1Way down vs WT	-1.25363	1.02132	-0.147836	Bphl	13|13 A3.3	Bphl	Bphl	biphenyl hydrolase-like (serine hydrolase, breast epithelial mucin-associated antigen)	68021	68021	protein-coding	24.768	24.6941	24.8419	-0.5σ	24.5557	24.6354	24.7443	24.6513	24.8838	25.0004	24.6956	24.826	24.7737	24.9139
1435	355	Q3UE92	Xpnpep1	5	5	23.9178	24.2174	0.0932714	0.81249	-1.23078	KO_1Way down vs WT	-1.58255	1.0447	-0.299578	Xpnpep1	19|19 D2	Xpnpep1	Xpnpep1	X-prolyl aminopeptidase (aminopeptidase P) 1, soluble	170750	170750	protein-coding	24.0676	23.9178	24.2174	-1σ	24.1111	24.1461	23.6952	23.7822	23.8544	24.1454	24.0211	24.3076	23.942	24.6708
49	356	P05202	Got2	5	5	31.5757	31.8698	0.0932953	0.815626	-1.22605	KO_1Way down vs WT	-1.56916	1.04388	-0.294021	Got2	8 D1|8 47.79 cM	Got2	Got2	glutamatic-oxaloacetic transaminase 2, mitochondrial	14719	14719	protein-coding	31.7228	31.5757	31.8698	-1σ	31.5847	31.5686	31.6158	31.5411	31.5686	31.8677	31.7454	31.6372	31.6372	32.4614
57	357	P63017	Hspa8	5	5	30.6761	30.7383	0.0939115	0.957761	-1.0441	KO_1Way down vs WT	-1.10024	1.00925	-0.0622626	Hspa8	9 A5.1|9 21.55 cM	Hspa8	Hspa8	heat shock protein 8	15481	15481	protein-coding	30.7072	30.6761	30.7383	-0.5σ	30.7057	30.6431	30.7532	30.6056	30.6727	30.7633	30.6737	30.7066	30.7633	30.7846
1121	358	O35593	Psmd14	5	5	23.382	24.0404	0.0940404	0.633614	-1.57825	KO_1Way down vs WT	-2.74638	1.10258	-0.658324	Psmd14	2|2 C1.3	Psmd14	Psmd14	proteasome (prosome, macropain) 26S subunit, non-ATPase, 14	59029	59029	protein-coding	23.7112	23.382	24.0404	-2σ	23.4444	22.6461	23.7421	22.9388	24.1387	24.621	24.295	24.2027	23.4144	23.6687
1194	359	A0A1Y7VM56	Sirt5	5	5	24.6955	24.9738	0.0940755	0.82454	-1.2128	KO_1Way down vs WT	-1.53292	1.04218	-0.278339	Sirt5	13|13 A4	Sirt5	Sirt5	sirtuin 5	68346	68346	protein-coding	24.8346	24.6955	24.9738	-1σ	24.6281	24.729	24.4363	24.8804	24.8036	25.3059	24.6271	25.1024	24.7475	25.0863
1202	360	Q63961	Eng	5	5	23.9883	23.474	0.094099	1.4283	1.4283	KO_1Way up vs WT	-1.07937	2.20196	0.514296	Eng	2 B|2 22.09 cM	Eng	Eng	endoglin	13805	13805	protein-coding	23.7311	23.474	23.9883	+2σ	23.9268	24.7506	23.3507	23.6342	24.2793	23.1861	23.2549	23.5912	23.8184	23.5195
614	361	Q9DCD0	Pgd	5	5	27.7893	27.6613	0.0941688	1.09277	1.09277	KO_1Way up vs WT	-1.01922	1.2171	0.127994	Pgd	4 E2|4 78.96 cM	Pgd	Pgd	phosphogluconate dehydrogenase	110208	110208	protein-coding	27.7253	27.6613	27.7893	+0.5σ	27.8746	27.8471	27.7978	27.7135	27.7135	27.4724	27.8032	27.6385	27.7667	27.6256
1142	362	O88543	Cops3	5	5	26.0072	25.5372	0.094285	1.38505	1.38505	KO_1Way up vs WT	-1.07257	2.0576	0.469941	Cops3	11|11 B1.3	Cops3	Cops3	COP9 signalosome subunit 3	26572	26572	protein-coding	25.7722	25.5372	26.0072	+1σ	26.0746	26.0695	25.8148	25.9356	26.1414	25.899	25.5093	24.7572	25.3616	26.1591
1557	363	Q9D711	Pir	5	5	24.2873	24.4871	0.0944384	0.870661	-1.14855	KO_1Way down vs WT	-1.35919	1.03033	-0.199817	Pir	X|X F5	Pir	Pir	pirin	69656	69656	protein-coding	24.3872	24.2873	24.4871	-0.5σ	24.2204	24.275	24.2896	24.1728	24.4787	24.3076	24.4641	24.7608	24.2821	24.621
1496	364	Q8BP56	Pgghg	5	5	22.298	21.7745	0.0946464	1.43744	1.43744	KO_1Way up vs WT	-1.0818	2.23524	0.523498	Pgghg	7|7 F5	Pgghg	Pgghg	protein glucosylgalactosylhydroxylysine glucosidase	212974	212974	protein-coding	22.0362	21.7745	22.298	+2σ	21.778	22.337	22.4125	22.2138	22.7486	21.6182	21.1719	22.4822	22.0654	21.5346
1741	365	Q7TRM9	Olfr17	5	5	28.29	28.3941	0.0948714	0.930418	-1.07479	KO_1Way down vs WT	-1.17344	1.01582	-0.104049	Olfr17	7|7 E3	Olfr17	Olfr17	olfactory receptor 17	18314	18314	protein-coding	28.3421	28.29	28.3941	-0.5σ	28.3957	28.2501	28.2881	28.1729	28.3435	28.4422	28.2664	28.3764	28.3819	28.5035
507	366	Q9ET78	Jph2	5	5	26.3961	25.9802	0.0949263	1.33413	1.33413	KO_1Way up vs WT	-1.06484	1.89532	0.415904	Jph2	2|2 H3	Jph2	Jph2	junctophilin 2	59091	59091	protein-coding	26.1882	25.9802	26.3961	+1σ	26.8674	26.5998	25.6953	26.1606	26.6577	25.8678	25.8077	26.0644	25.989	26.1723
1057	367	P16045	Lgals1	5	5	27.2385	27.3523	0.0949651	0.92414	-1.08209	KO_1Way down vs WT	-1.19123	1.01735	-0.113816	Lgals1	15 E1|15 37.7 cM	Lgals1	Lgals1	lectin, galactose binding, soluble 1	16852	16852	protein-coding	27.2954	27.2385	27.3523	-0.5σ	27.3368	27.0781	27.2716	27.1515	27.3542	27.4188	27.2724	27.3999	27.3109	27.3594
1373	368	Q99KV1	Dnajb11	5	5	25.3072	26.926	0.0956777	0.325605	-3.07121	KO_1Way down vs WT	-12.0898	1.28174	-1.61881	Dnajb11	16|16 B1	Dnajb11	Dnajb11	DnaJ heat shock protein family (Hsp40) member B11	67838	67838	protein-coding	26.1166	25.3072	26.926	-6σ	25.3712	25.2457	25.0767	25.2287	25.6135	28.4622	28.1804	25.0321	28.2963	24.6589
979	369	Q8CG76	Akr7a5	5	5	26.8857	26.7577	0.0962141	1.09279	1.09279	KO_1Way up vs WT	-1.02004	1.21813	0.128021	Akr7a5	4 D3|4 70.64 cM	Akr7a5	Akr7a5	aldo-keto reductase family 7, member A5 (aflatoxin aldehyde reductase)	110198	110198	protein-coding	26.8217	26.7577	26.8857	+0.5σ	26.9501	26.7924	27.0639	26.7624	26.8597	26.6312	26.7068	26.825	26.7764	26.8489
1222	370	Q9CZ04	Cops7a	5	5	24.6679	25.4295	0.096317	0.589838	-1.69538	KO_1Way down vs WT	-3.23515	1.12554	-0.761608	Cops7a	6 F2|6 59.17 cM	Cops7a	Cops7a	COP9 signalosome subunit 7A	26894	26894	protein-coding	25.0487	24.6679	25.4295	-2σ	24.9288	24.8356	23.112	25.1366	25.3265	25.4191	25.3107	25.2505	25.6294	25.5378
352	371	Q7TMF3	Ndufa12	5	5	29.7665	29.8711	0.096896	0.930041	-1.07522	KO_1Way down vs WT	-1.17525	1.01657	-0.104634	Ndufa12	10|10 C2	Ndufa12	Ndufa12	NADH:ubiquinone oxidoreductase subunit A12	66414	66414	protein-coding	29.8188	29.7665	29.8711	-0.5σ	29.9255	29.6717	29.7929	29.7397	29.7026	29.8658	29.77	29.9161	29.8385	29.9652
1106	372	A0A2R8VHE5	Mpst	5	5	24.3614	24.7741	0.0971739	0.751205	-1.33119	KO_1Way down vs WT	-1.89139	1.06733	-0.412721	Mpst	15|15 E1	Mpst	Mpst	mercaptopyruvate sulfurtransferase	246221	246221	protein-coding	24.5678	24.3614	24.7741	-1σ	24.3328	24.9616	24.2409	24.2697	24.002	24.7948	24.3316	24.91	25.231	24.6032
1397	373	P47915	Rpl29	5	5	21.2995	22.8993	0.0979352	0.329935	-3.0309	KO_1Way down vs WT	-11.8695	1.29208	-1.59974	Rpl29	9|9 F1	Rpl29	Rpl29	ribosomal protein L29	19944	19944	protein-coding	22.0994	21.2995	22.8993	-6σ	20.7496	21.9297	21.2075	20.8596	21.7513	21.7032	22.8322	22.1557	26.0799	21.7253
1534	374	D6RDC7	Wdr61	5	5	24.49	23.5897	0.0999422	1.86636	1.86636	KO_1Way up vs WT	-1.16143	4.04562	0.900226	Wdr61	9|9 A5.3	Wdr61	Wdr61	WD repeat domain 61	66317	66317	protein-coding	24.0399	23.5897	24.49	+2σ	24.2864	24.4909	24.9917	24.4503	24.2304	22.3223	24.1537	22.8609	24.9547	23.6571
1644	375	A0A0R4J050	Acy1	5	5	22.5429	21.5141	0.100047	2.04029	2.04029	KO_1Way up vs WT	-1.18691	4.94085	1.02878	Acy1	9 F1|9 57.49 cM	Acy1	Acy1	aminoacylase 1	109652	109652	protein-coding	22.0285	21.5141	22.5429	+3σ	22.8477	22.4318	22.5067	22.4454	22.483	22.8106	20.7489	21.9051	19.7962	22.3099
1001	376	Q3TZ89	Sec31b	5	5	25.0576	25.7615	0.100369	0.613928	-1.62885	KO_1Way down vs WT	-2.9852	1.12515	-0.703858	Sec31b	19|19 C3	Sec31b	Sec31b	Sec31 homolog B (S. cerevisiae)	240667	240667	protein-coding	25.4095	25.0576	25.7615	-2σ	24.0158	25.5238	25.2485	25.9514	24.5484	25.2475	25.9468	26.057	25.567	25.989
1790	377	A2AHM4	Phactr3	5	5	30.5512	30.8356	0.100478	0.821104	-1.21787	KO_1Way down vs WT	-1.55573	1.04889	-0.284364	Phactr3	2|2 H4	Phactr3	Phactr3	phosphatase and actin regulator 3	74189	74189	protein-coding	30.6934	30.5512	30.8356	-1σ	30.6839	30.538	30.4756	30.4528	30.6056	30.6587	30.5949	31.2143	31.171	30.5389
56	378	P68372	Tubb4b	5	5	31.169	31.0163	0.100547	1.11166	1.11166	KO_1Way up vs WT	-1.026	1.26792	0.152716	Tubb4b	2|2 A3	Tubb4b	Tubb4b	tubulin, beta 4B class IVB	227613	227613	protein-coding	31.0926	31.0163	31.169	+0.5σ	31.1454	31.2132	31.0026	31.3133	31.1704	31.0121	31.256	30.9064	30.8947	31.0121
1697	379	Q9JMA7	Cyp3a41a	5	5	27.5688	27.7671	0.100566	0.871542	-1.14739	KO_1Way down vs WT	-1.36115	1.03391	-0.198359	Cyp3a41a	5 G2|5 85.17 cM	Cyp3a41a	Cyp3a41a	cytochrome P450, family 3, subfamily a, polypeptide 41A	53973	53973	protein-coding	27.668	27.5688	27.7671	-0.5σ	27.6572	27.4448	27.4325	27.6996	27.6098	27.7566	27.5781	28.0424	27.5658	27.8927
1003	380	Q9ES83	Bves	5	5	25.2669	24.8313	0.101055	1.35245	1.35245	KO_1Way up vs WT	-1.07667	1.96937	0.43558	Bves	10 B2|10 23.47 cM	Bves	Bves	blood vessel epicardial substance	23828	23828	protein-coding	25.0491	24.8313	25.2669	+1σ	25.3623	24.9498	25.3582	25.3802	25.2841	24.1943	24.5508	24.7906	25.1901	25.4309
944	381	P62918	Rpl8	5	5	26.5961	26.7391	0.101062	0.905608	-1.10423	KO_1Way down vs WT	-1.24927	1.02456	-0.143042	Rpl8	15|15 D3	Rpl8	Rpl8	ribosomal protein L8	26961	26961	protein-coding	26.6676	26.5961	26.7391	-0.5σ	26.5414	26.5527	26.6725	26.5367	26.6771	26.7101	26.5004	26.7884	26.9329	26.7638
627	382	Q3U3J1	Bckdha	5	5	27.6994	27.9073	0.101599	0.865794	-1.15501	KO_1Way down vs WT	-1.38239	1.03624	-0.207904	Bckdha	7|7 A3	Bckdha	Bckdha	branched chain ketoacid dehydrogenase E1, alpha polypeptide	12039	12039	protein-coding	27.8033	27.6994	27.9073	-0.5σ	27.7978	27.6996	27.8334	27.5368	27.6293	27.7015	28.1343	27.9433	28.0988	27.6584
563	383	E9Q2Q9	Sh3bgr	5	5	25.0123	25.3745	0.101694	0.777965	-1.2854	KO_1Way down vs WT	-1.75816	1.06409	-0.362222	Sh3bgr	16|16 C4	Sh3bgr	Sh3bgr	SH3-binding domain glutamic acid-rich protein	50795	50795	protein-coding	25.1934	25.0123	25.3745	-1σ	25.4206	25.3975	24.8788	24.5688	24.796	25.0986	25.4537	25.2475	25.6789	25.394
263	384	P61982	Ywhag	5	5	29.5464	29.028	0.101984	1.43233	1.43233	KO_1Way up vs WT	-1.09347	2.24332	0.518363	Ywhag	5|5 G2	Ywhag	Ywhag	tyrosine 3-monooxygenase/tryptophan 5-monooxygenase activation protein, gamma polypeptide	22628	22628	protein-coding	29.2872	29.028	29.5464	+2σ	29.7929	29.0481	29.4498	29.6648	29.776	29.5032	28.6224	29.0934	28.3332	29.5877
146	385	Q9DCW4	Etfb	5	5	32.163	32.0137	0.102067	1.10905	1.10905	KO_1Way up vs WT	-1.02611	1.26211	0.149324	Etfb	7 B3|7 28.25 cM	Etfb	Etfb	electron transferring flavoprotein, beta polypeptide	110826	110826	protein-coding	32.0883	32.0137	32.163	+0.5σ	32.086	32.0382	32.1174	32.2278	32.3456	32.0865	31.9885	32.0641	31.7967	32.1327
937	386	F8WHP8	Atp5j2	5	5	31.6524	31.6007	0.10296	1.0365	1.0365	KO_1Way up vs WT	-1.00911	1.08411	0.0517136	Atp5j2	5|5 G2	Atp5j2	Atp5j2	ATP synthase, H+ transporting, mitochondrial F0 complex, subunit F2	57423	57423	protein-coding	31.6266	31.6007	31.6524	+0.5σ	31.6158	31.6007	31.6621	31.6621	31.7211	31.5531	31.5854	31.6164	31.5854	31.663
849	387	P32020	Scp2	5	5	26.4903	26.7913	0.1044	0.811675	-1.23202	KO_1Way down vs WT	-1.60219	1.05555	-0.301025	Scp2	4 C7|4 50.2 cM	Scp2	Scp2	sterol carrier protein 2, liver	20280	20280	protein-coding	26.6408	26.4903	26.7913	-1σ	26.3679	26.5891	26.6145	26.4004	26.4795	27.1701	26.5299	27.1532	26.4206	26.6827
1365	388	A0A1W2P6G5	Myl6	5	5	24.6794	24.0211	0.105386	1.57823	1.57823	KO_1Way up vs WT	-1.12767	2.80882	0.658308	Myl6	10|10 D3	Myl6	Myl6	myosin, light polypeptide 6, alkali, smooth muscle and non-muscle	17904	17904	protein-coding	24.3502	24.0211	24.6794	+2σ	24.6883	25.1453	24.1016	24.5621	24.8999	24.357	23.3729	23.6641	23.613	25.0986
1511	389	Q9QWR8	Naga	5	5	21.906	21.5487	0.105669	1.28104	1.28104	KO_1Way up vs WT	-1.06771	1.75218	0.357312	Naga	15 E1|15 38.56 cM	Naga	Naga	N-acetyl galactosaminidase, alpha	17939	17939	protein-coding	21.7274	21.5487	21.906	+1σ	21.8397	21.7259	21.5803	22.1344	22.2497	22.0202	21.0749	21.4956	21.5346	21.6182
155	390	Q921G7	Etfdh	5	5	29.322	29.4154	0.105688	0.937321	-1.06687	KO_1Way down vs WT	-1.15788	1.01728	-0.0933854	Etfdh	3 E3|3 34.91 cM	Etfdh	Etfdh	electron transferring flavoprotein, dehydrogenase	66841	66841	protein-coding	29.3687	29.322	29.4154	-0.5σ	29.2338	29.282	29.379	29.3294	29.3858	29.4444	29.2663	29.5163	29.4587	29.3913
195	391	Q9D2G2	Dlst	5	5	30.1861	30.2646	0.105946	0.947058	-1.0559	KO_1Way down vs WT	-1.13116	1.01456	-0.0784755	Dlst	12|12 D1	Dlst	Dlst	dihydrolipoamide S-succinyltransferase (E2 component of 2-oxo-glutarate complex)	78920	78920	protein-coding	30.2253	30.1861	30.2646	-0.5σ	30.1686	30.1227	30.2501	30.1446	30.2444	30.3034	30.1306	30.289	30.3226	30.2772
268	392	E9PV24	Fga	5	5	28.8891	28.5115	0.105967	1.29916	1.29916	KO_1Way up vs WT	-1.07205	1.80943	0.377583	Fga	3 E3|3 36.96 cM	Fga	Fga	fibrinogen alpha chain	14161	14161	protein-coding	28.7003	28.5115	28.8891	+1σ	28.5018	29.5859	29.0124	28.7925	28.553	28.6487	28.6544	28.303	28.4962	28.4553
1615	393	A0A0R4J0Q4	Loxl1	5	5	25.7091	25.3767	0.107153	1.2591	1.2591	KO_1Way up vs WT	-1.0644	1.68742	0.332388	Loxl1	9 B|9 31.65 cM	Loxl1	Loxl1	lysyl oxidase-like 1	16949	16949	protein-coding	25.5429	25.3767	25.7091	+1σ	25.5521	25.7862	25.6552	26.0281	25.5238	24.905	25.8678	25.2447	25.517	25.349
301	394	P70296	Pebp1	5	5	29.8383	29.907	0.107247	0.953508	-1.04876	KO_1Way down vs WT	-1.11419	1.013	-0.0686834	Pebp1	5 F|5 56.88 cM	Pebp1	Pebp1	phosphatidylethanolamine binding protein 1	23980	23980	protein-coding	29.8727	29.8383	29.907	-0.5σ	29.8447	29.8571	29.9149	29.8649	29.7099	29.8953	29.8844	29.9652	29.8739	29.9161
218	395	Q9ERD7	Tubb3	5	5	24.3957	24.1387	0.107487	1.195	1.195	KO_1Way up vs WT	-1.04971	1.49901	0.257012	Tubb3	8|8 E1	Tubb3	Tubb3	tubulin, beta 3 class III	22152	22152	protein-coding	24.2672	24.1387	24.3957	+1σ	24.2304	24.6399	24.3083	24.2221	24.5778	24.0799	23.956	24.357	23.8678	24.4326
815	396	Q00519	Xdh	5	5	25.0831	24.5324	0.107573	1.46474	1.46474	KO_1Way up vs WT	-1.10969	2.38081	0.550649	Xdh	17 E2|17 45.25 cM	Xdh	Xdh	xanthine dehydrogenase	22436	22436	protein-coding	24.8077	24.5324	25.0831	+2σ	24.7682	24.8141	24.8838	26.2487	24.7005	24.4641	24.7316	24.6537	24.265	24.5477
287	397	G3X8Q5	Cp	5	5	27.0699	27.3675	0.107728	0.813606	-1.2291	KO_1Way down vs WT	-1.5983	1.058	-0.297598	Cp	3|3 A2	Cp	Cp	ceruloplasmin	12870	12870	protein-coding	27.2187	27.0699	27.3675	-1σ	27.2716	26.8045	27.057	27.1044	27.1122	27.7891	27.5989	26.9749	27.2942	27.1806
636	398	A0A498WGD8	Txnl1	5	5	28.1538	28.0194	0.108082	1.09765	1.09765	KO_1Way up vs WT	-1.02594	1.23609	0.13442	Txnl1	18|18 E1	Txnl1	Txnl1	thioredoxin-like 1	53382	53382	protein-coding	28.0866	28.0194	28.1538	+0.5σ	28.1509	28.1157	28.2643	28.1264	28.1118	28.0084	27.7891	28.1034	27.994	28.2022
271	399	Q6GT24	Prdx6	5	5	31.0302	30.4844	0.108741	1.45979	1.45979	KO_1Way up vs WT	-1.11075	2.36698	0.545756	Prdx6	1 H2.1|1 69.75 cM	Prdx6	Prdx6	peroxiredoxin 6	11758	11758	protein-coding	30.7573	30.4844	31.0302	+2σ	30.5931	31.4677	30.616	31.5182	30.9559	30.17	31.3722	30.2113	30.4448	30.2238
54	400	P26039	Tln1	5	5	28.6195	28.482	0.109654	1.09998	1.09998	KO_1Way up vs WT	-1.02719	1.24287	0.137482	Tln1	4|4 A5	Tln1	Tln1	talin 1	21894	21894	protein-coding	28.5508	28.482	28.6195	+0.5σ	28.6591	28.7361	28.6846	28.5639	28.4536	28.5655	28.3266	28.3576	28.5593	28.601
1616	401	Q3TTJ4	AI429214	5	5	22.5295	23.4119	0.110063	0.542437	-1.84353	KO_1Way down vs WT	-4.04161	1.1892	-0.882471	AI429214	8|8 A4	AI429214	AI429214	expressed sequence AI429214	621080	621080	protein-coding	22.9707	22.5295	23.4119	-2σ	22.5726	21.8397	22.6119	22.5294	23.0938	23.423	23.6457	22.0819	24.8512	23.0579
598	402	Q99KQ4	Nampt	5	5	26.2921	26.1503	0.110893	1.10326	1.10326	KO_1Way up vs WT	-1.02859	1.25198	0.141776	Nampt	12|12 A3	Nampt	Nampt	nicotinamide phosphoribosyltransferase	59027	59027	protein-coding	26.2212	26.1503	26.2921	+0.5σ	26.2939	26.393	26.1376	26.2097	26.4264	26.3161	26.0901	26.2365	26.123	25.986
1565	403	P45878	Fkbp2	5	5	24.2896	23.5574	0.111312	1.66116	1.66116	KO_1Way up vs WT	-1.15773	3.19468	0.732188	Fkbp2	19|19 A	Fkbp2	Fkbp2	FK506 binding protein 2	14227	14227	protein-coding	23.9235	23.5574	24.2896	+2σ	23.9104	24.8643	24.5864	24.4735	23.6136	22.5063	23.8184	24.5983	23.4913	23.3729
383	404	P14869	Rplp0	5	5	30.0899	29.5166	0.111704	1.48791	1.48791	KO_1Way up vs WT	-1.12225	2.48453	0.573292	Rplp0	5|5 F	Rplp0	Rplp0	ribosomal protein, large, P0	11837	11837	protein-coding	29.8032	29.5166	30.0899	+2σ	29.6443	30.5485	29.7469	30.616	29.8939	29.1075	30.454	29.2195	29.5669	29.2351
1254	405	Q62093	Srsf2	5	5	25.1417	25.383	0.112224	0.846	-1.18203	KO_1Way down vs WT	-1.46723	1.05012	-0.24127	Srsf2	11 E2|11 81.49 cM	Srsf2	Srsf2	serine and arginine-rich splicing factor 2	20382	20382	protein-coding	25.2624	25.1417	25.383	-0.5σ	25.2733	25.3036	25.3603	24.8216	24.9498	25.1411	25.3525	25.3253	25.4537	25.6424
1530	406	Q64514	Tpp2	5	5	24.0067	24.427	0.112629	0.747296	-1.33816	KO_1Way down vs WT	-1.95086	1.08946	-0.420248	Tpp2	1 C1.1|1 23.5 cM	Tpp2	Tpp2	tripeptidyl peptidase II	22019	22019	protein-coding	24.2169	24.0067	24.427	-1σ	24.3895	24.2204	24.3191	23.9513	23.1534	24.4706	24.2446	24.3458	24.6503	24.4236
1327	407	O08795	Prkcsh	5	5	23.9243	23.1803	0.113021	1.67476	1.67476	KO_1Way up vs WT	-1.16479	3.26702	0.743953	Prkcsh	9 A3|9 8.04 cM	Prkcsh	Prkcsh	protein kinase C substrate 80K-H	19089	19089	protein-coding	23.5523	23.1803	23.9243	+2σ	24.5024	23.9318	24.4333	22.8114	23.9425	23.0441	23.0929	22.5876	24.2786	22.8985
743	408	Q61029	Tmpo	5	5	26.2624	26.5273	0.113057	0.832207	-1.20162	KO_1Way down vs WT	-1.52456	1.05586	-0.264986	Tmpo	10 C2|10 45.66 cM	Tmpo	Tmpo	thymopoietin	21917	21917	protein-coding	26.3949	26.2624	26.5273	-1σ	26.4795	25.9944	26.393	26.1239	26.321	26.1967	26.8691	26.4495	26.4017	26.7196
882	409	P47963	Rpl13	5	5	27.4757	27.5514	0.1132	0.948912	-1.05384	KO_1Way down vs WT	-1.12798	1.01567	-0.0756539	Rpl13	8|8 E1	Rpl13	Rpl13	ribosomal protein L13	270106	270106	protein-coding	27.5135	27.4757	27.5514	-0.5σ	27.497	27.4169	27.455	27.493	27.5167	27.6183	27.5081	27.5382	27.6541	27.4383
885	410	Q7TNS2	Micos10	5	5	27.4198	27.8516	0.113398	0.741327	-1.34893	KO_1Way down vs WT	-1.98902	1.0931	-0.431818	Micos10	4|4 D3	Micos10	Micos10	mitochondrial contact site and cristae organizing system subunit 10	433771	433771	protein-coding	27.6357	27.4198	27.8516	-1σ	27.8017	27.5449	26.6289	27.2189	27.9045	27.9811	27.7482	27.8875	27.6113	28.0298
1682	411	Q8VDV7	Tbc1d19	5	5	19.3168	20.6949	0.11354	0.384728	-2.59924	KO_1Way down vs WT	-8.9808	1.3293	-1.37809	Tbc1d19	5|5 C1	Tbc1d19	Tbc1d19	TBC1 domain family, member 19	67249	67249	protein-coding	20.0058	19.3168	20.6949	-3σ	18.7233	19.4359	21.1048	19.032	18.2883	21.5346	21.2068	21.1412	18.2878	21.3042
435	412	P53994	Rab2a	5	5	28.1691	28.2926	0.114052	0.917965	-1.08937	KO_1Way down vs WT	-1.2176	1.02603	-0.123489	Rab2a	4|4 A1	Rab2a	Rab2a	RAB2A, member RAS oncogene family	59021	59021	protein-coding	28.2309	28.1691	28.2926	-0.5σ	28.1847	28.2186	28.0919	28.243	28.1075	28.4686	28.196	28.1858	28.4224	28.1903
625	413	Q9DBG6	Rpn2	5	5	26.0772	25.8387	0.114416	1.1798	1.1798	KO_1Way up vs WT	-1.05115	1.46311	0.238538	Rpn2	2 H1|2 78.2 cM	Rpn2	Rpn2	ribophorin II	20014	20014	protein-coding	25.958	25.8387	26.0772	+0.5σ	26.1702	26.0331	26.2777	26.1538	25.7513	25.5509	26.0644	26.0611	25.8013	25.7158
534	414	E9PVP0	Stard10	5	5	27.973	27.7968	0.115331	1.1299	1.1299	KO_1Way up vs WT	-1.03802	1.32521	0.176193	Stard10	7|7 E2	Stard10	Stard10	START domain containing 10	56018	56018	protein-coding	27.8849	27.7968	27.973	+0.5σ	27.8684	27.7849	28.1264	28.0065	28.0785	27.8292	27.7191	28.0664	27.7618	27.6073
1402	415	A0A0N4SW94	Myadm	5	5	23.5919	22.7912	0.116109	1.74194	1.74194	KO_1Way up vs WT	-1.18695	3.60162	0.800692	Myadm	7 A1|7 1.92 cM	Myadm	Myadm	myeloid-associated differentiation marker	50918	50918	protein-coding	23.1915	22.7912	23.5919	+2σ	24.0603	22.7203	23.2835	23.5375	24.3578	22.4445	21.929	23.0132	22.5541	24.015
1458	416	A0A0J9YTW3	Ctbp1	5	5	22.1628	21.6055	0.116131	1.47144	1.47144	KO_1Way up vs WT	-1.12672	2.43952	0.557233	Ctbp1	5 B1|5 17.52 cM	Ctbp1	Ctbp1	C-terminal binding protein 1	13016	13016	protein-coding	21.8842	21.6055	22.1628	+2σ	22.1563	21.6186	22.4318	22.066	22.5412	22.2314	22.2681	21.0023	21.1042	21.4218
1554	417	Q80X19	Col14a1	5	5	21.5988	22.2769	0.116615	0.624981	-1.60005	KO_1Way down vs WT	-2.96305	1.15737	-0.678117	Col14a1	15|15 D1	Col14a1	Col14a1	collagen, type XIV, alpha 1	12818	12818	protein-coding	21.9379	21.5988	22.2769	-2σ	20.6073	22.5169	21.9813	21.5354	21.3532	21.9051	22.1007	21.7982	22.8609	22.7198
1021	418	Q9D8L3	Ssr4	5	5	25.5566	25.8698	0.11667	0.804859	-1.24245	KO_1Way down vs WT	-1.65157	1.06988	-0.313193	Ssr4	X A7.3|X 37.41 cM	Ssr4	Ssr4	signal sequence receptor, delta	20832	20832	protein-coding	25.7132	25.5566	25.8698	-1σ	25.0692	25.4466	25.8893	25.598	25.78	25.9924	26.115	25.6388	26.0069	25.596
965	419	E9PY39	Gm20431	5	5	26.6956	26.7916	0.116885	0.935631	-1.0688	KO_1Way down vs WT	-1.16629	1.02098	-0.095988	---	---	---	Gm20431	---	---	---	---	26.7436	26.6956	26.7916	-0.5σ	26.7226	26.6467	26.7657	26.7253	26.6179	26.937	26.8291	26.6859	26.8164	26.6897
932	420	Q8BVQ9	Psmc2	5	5	24.7832	26.2579	0.117681	0.359786	-2.77943	KO_1Way down vs WT	-10.6644	1.38047	-1.47479	Psmc2	5 A3|5 9.97 cM	Psmc2	Psmc2	proteasome (prosome, macropain) 26S subunit, ATPase 2	19181	19181	protein-coding	25.5206	24.7832	26.2579	-3σ	24.1833	25.3118	25.191	24.3083	24.9215	28.2246	28.2519	24.808	24.9453	25.0599
291	421	P16332	Mmut	5	5	26.5214	26.711	0.118004	0.876888	-1.1404	KO_1Way down vs WT	-1.35577	1.04249	-0.189535	Mmut	17 B2|17 19.55 cM	Mmut	Mmut	methylmalonyl-Coenzyme A mutase	17850	17850	protein-coding	26.6162	26.5214	26.711	-0.5σ	26.642	26.4402	26.2349	26.5713	26.7187	26.6968	26.565	26.8951	26.5688	26.8291
1772	422	Q3U0B3	Dhrs11	5	5	21.5569	22.5824	0.119673	0.491244	-2.03565	KO_1Way down vs WT	-5.21608	1.25875	-1.02549	Dhrs11	11|11 C	Dhrs11	Dhrs11	dehydrogenase/reductase (SDR family) member 11	192970	192970	protein-coding	22.0696	21.5569	22.5824	-3σ	21.6413	21.8808	21.6186	21.6413	21.0028	22.5163	22.2131	23.7571	20.6788	23.747
963	423	Q91WU5	As3mt	5	5	24.1212	23.7849	0.119863	1.26253	1.26253	KO_1Way up vs WT	-1.07859	1.71924	0.336313	As3mt	19|19 C3	As3mt	As3mt	arsenite methyltransferase	57344	57344	protein-coding	23.9531	23.7849	24.1212	+1σ	24.4735	23.5427	24.0767	24.4844	24.0288	23.768	23.9094	23.8587	23.926	23.4625
1153	424	F6TFN2	Lmo7	5	5	24.2843	24.0512	0.120334	1.17538	1.17538	KO_1Way up vs WT	-1.05418	1.45637	0.233132	Lmo7	14 E2.3|14 50.9 cM	Lmo7	Lmo7	LIM domain only 7	380928	380928	protein-coding	24.1678	24.0512	24.2843	+0.5σ	24.1796	24.0288	24.3138	24.2918	24.6076	24.1993	23.7205	23.9702	24.131	24.2348
681	425	Q3UIU2	Ndufb6	5	5	28.3812	28.5784	0.120648	0.872213	-1.14651	KO_1Way down vs WT	-1.37473	1.04584	-0.197247	Ndufb6	4|4 A5	Ndufb6	Ndufb6	NADH:ubiquinone oxidoreductase subunit B6	230075	230075	protein-coding	28.4798	28.3812	28.5784	-0.5σ	28.4352	28.4209	28.3247	28.2643	28.4607	28.3102	28.4622	28.6086	28.5541	28.9571
978	426	P63011	Rab3a	5	5	26.4162	26.1857	0.121834	1.17324	1.17324	KO_1Way up vs WT	-1.0546	1.45166	0.230502	Rab3a	8 B3.3|8 34.15 cM	Rab3a	Rab3a	RAB3A, member RAS oncogene family	19339	19339	protein-coding	26.301	26.1857	26.4162	+0.5σ	26.3087	26.6985	26.2682	26.1174	26.6882	26.2508	26.2618	26.2662	25.938	26.2117
378	427	Q8CIB5	Fermt2	5	5	26.0648	25.8807	0.122568	1.13614	1.13614	KO_1Way up vs WT	-1.04379	1.34736	0.184147	Fermt2	14|14 C1	Fermt2	Fermt2	fermitin family member 2	218952	218952	protein-coding	25.9728	25.8807	26.0648	+0.5σ	25.9874	26.0023	26.4516	25.9117	25.9711	25.9257	25.788	25.9556	25.769	25.9651
697	428	P68510	Ywhah	5	5	30.42	29.8087	0.12315	1.52764	1.52764	KO_1Way up vs WT	-1.15409	2.69329	0.611306	Ywhah	5|5 B1	Ywhah	Ywhah	tyrosine 3-monooxygenase/tryptophan 5-monooxygenase activation protein, eta polypeptide	22629	22629	protein-coding	30.1144	29.8087	30.42	+2σ	29.94	30.8763	30.0222	31.0115	30.2501	29.3392	30.8776	29.5494	29.802	29.4754
844	429	P60229	Eif3e	5	5	24.0671	24.2748	0.124228	0.865899	-1.15487	KO_1Way down vs WT	-1.40119	1.05058	-0.20773	Eif3e	15 B3.2|15 16.73 cM	Eif3e	Eif3e	eukaryotic translation initiation factor 3, subunit E	16341	16341	protein-coding	24.171	24.0671	24.2748	-0.5σ	23.9216	24.106	24.0983	23.7763	24.4333	24.4194	24.2857	24.3266	24.1207	24.2217
763	430	P50171	H2-Ke6	5	5	29.9432	29.4805	0.124498	1.37816	1.37816	KO_1Way up vs WT	-1.11659	2.12076	0.462741	H2-Ke6	17 B1|17 17.98 cM	H2-Ke6	H2-Ke6	H2-K region expressed gene 6	14979	14979	protein-coding	29.7118	29.4805	29.9432	+1σ	29.6095	30.2759	29.4746	30.37	29.9862	29.0934	30.2508	29.2834	29.5086	29.2663
839	431	Q3THW5	H2az2	5	5	32.8544	32.7226	0.124777	1.09563	1.09563	KO_1Way up vs WT	-1.03201	1.23884	0.131765	H2az2	11|11 A1	H2az2	H2az2	H2A.Z histone variant 2	77605	77605	protein-coding	32.7885	32.7226	32.8544	+0.5σ	32.8813	32.8813	32.8813	32.8444	32.7834	32.6678	32.7069	32.5156	32.9758	32.7469
1248	432	O70548	Tcap	5	5	20.6037	21.6722	0.124837	0.476837	-2.09715	KO_1Way down vs WT	-5.67933	1.29133	-1.06843	Tcap	11|11 D	Tcap	Tcap	titin-cap	21393	21393	protein-coding	21.138	20.6037	21.6722	-3σ	20.3187	20.9117	22.1938	19.7973	19.7973	21.6733	21.0023	21.3042	23.3401	21.041
207	433	Q8BZF8	Pgm5	5	5	30.6272	30.0968	0.125499	1.44432	1.44432	KO_1Way up vs WT	-1.13647	2.37076	0.530394	Pgm5	19|19 B	Pgm5	Pgm5	phosphoglucomutase 5	226041	226041	protein-coding	30.362	30.0968	30.6272	+2σ	30.2097	31.0299	30.2569	31.1954	30.444	29.7407	31.0121	29.8658	30.0344	29.8309
1602	434	Q9JJV2	Pfn2	5	5	25.4904	25.7877	0.12633	0.813767	-1.22885	KO_1Way down vs WT	-1.6235	1.07511	-0.297313	Pfn2	3 D|3 28.15 cM	Pfn2	Pfn2	profilin 2	18645	18645	protein-coding	25.6391	25.4904	25.7877	-1σ	25.7436	25.1222	25.3265	25.5183	25.7411	26.0069	26.0469	25.9136	25.5257	25.4452
910	435	O55234	Psmb5	5	5	24.4838	24.6951	0.126922	0.863774	-1.15771	KO_1Way down vs WT	-1.41158	1.05319	-0.211274	Psmb5	14 C2|14 27.86 cM	Psmb5	Psmb5	proteasome (prosome, macropain) subunit, beta type 5	19173	19173	protein-coding	24.5894	24.4838	24.6951	-0.5σ	24.2358	24.4844	24.677	24.4295	24.5922	24.3883	24.6758	24.6064	24.957	24.8478
939	436	Q99K41	Emilin1	5	5	29.8269	29.107	0.127261	1.64705	1.64705	KO_1Way up vs WT	-1.19396	3.23892	0.719882	Emilin1	5|5 B1	Emilin1	Emilin1	elastin microfibril interfacer 1	100952	100952	protein-coding	29.467	29.107	29.8269	+2σ	29.0985	30.3474	29.515	30.5019	29.6717	28.1858	30.0767	28.6358	29.5434	29.0934
277	437	Q9QXX4	Slc25a13	5	5	26.6221	26.7535	0.127543	0.913001	-1.09529	KO_1Way down vs WT	-1.23922	1.03297	-0.131312	Slc25a13	6|6 A1	Slc25a13	Slc25a13	solute carrier family 25 (mitochondrial carrier, adenine nucleotide translocator), member 13	50799	50799	protein-coding	26.6878	26.6221	26.7535	-0.5σ	26.5282	26.6542	26.5998	26.6643	26.6643	26.7335	26.8532	26.7173	26.9471	26.5162
610	438	P53986	Slc16a1	5	5	27.4295	27.5746	0.12809	0.904356	-1.10576	KO_1Way down vs WT	-1.2676	1.03672	-0.145037	Slc16a1	3|3 F2.2	Slc16a1	Slc16a1	solute carrier family 16 (monocarboxylic acid transporters), member 1	20501	20501	protein-coding	27.5021	27.4295	27.5746	-0.5σ	27.4407	27.6021	27.5692	27.3307	27.2049	27.4462	27.5332	27.5989	27.7066	27.5879
1395	439	D3YZN4	Spg7	5	5	21.5785	21.0322	0.128183	1.4604	1.4604	KO_1Way up vs WT	-1.14567	2.44342	0.546359	Spg7	8|8 E1	Spg7	Spg7	SPG7, paraplegin matrix AAA peptidase subunit	234847	234847	protein-coding	21.3054	21.0322	21.5785	+2σ	20.7929	21.6413	21.7513	21.7259	21.9813	20.6788	20.8589	21.929	21.1719	20.5222
1040	440	P63328	Ppp3ca	5	5	24.172	23.7329	0.128577	1.35582	1.35582	KO_1Way up vs WT	-1.11606	2.0516	0.43917	Ppp3ca	3|3 G3	Ppp3ca	Ppp3ca	protein phosphatase 3, catalytic subunit, alpha isoform	19055	19055	protein-coding	23.9524	23.7329	24.172	+1σ	24.5224	24.1387	23.8595	24.1217	24.2179	23.6236	23.883	23.1973	23.4001	24.5604
350	441	P11087	Col1a1	5	5	31.1779	30.5965	0.128641	1.49627	1.49627	KO_1Way up vs WT	-1.15657	2.58937	0.581373	Col1a1	11 59.01 cM|11 D	Col1a1	Col1a1	collagen, type I, alpha 1	12842	12842	protein-coding	30.8872	30.5965	31.1779	+2σ	30.5737	31.6993	30.7706	31.7448	31.1012	30.2577	31.5531	30.2385	30.5949	30.3385
580	442	Q91VK2	Eef1d	5	5	27.4921	27.6216	0.12966	0.914169	-1.09389	KO_1Way down vs WT	-1.23646	1.03331	-0.129467	Eef1d	15|15 D3	Eef1d	Eef1d	eukaryotic translation elongation factor 1 delta (guanine nucleotide exchange protein)	66656	66656	protein-coding	27.5569	27.4921	27.6216	-0.5σ	27.455	27.5022	27.4753	27.4872	27.5409	27.6846	27.4462	27.7946	27.4383	27.7443
1102	443	Q9Z1J3	Nfs1	5	5	23.9617	24.2406	0.129689	0.824224	-1.21326	KO_1Way down vs WT	-1.57971	1.07317	-0.278892	Nfs1	2|2 H1	Nfs1	Nfs1	nitrogen fixation gene 1 (S. cerevisiae)	18041	18041	protein-coding	24.1012	23.9617	24.2406	-1σ	23.9712	24.05	24.1693	23.661	23.9568	23.7004	24.289	24.473	24.4754	24.265
891	444	P42208	Septin2	5	5	24.9629	24.7832	0.129938	1.13266	1.13266	KO_1Way up vs WT	-1.04669	1.34281	0.179713	Septin2	1|1 D	Septin2	Septin2	septin 2	18000	18000	protein-coding	24.873	24.7832	24.9629	+0.5σ	24.818	24.9183	24.9249	24.9149	25.2383	24.712	24.8131	25.0714	24.7081	24.6113
1720	445	P15089	Cpa3	5	5	24.7979	24.1578	0.131009	1.55849	1.55849	KO_1Way up vs WT	-1.1788	2.86316	0.640145	Cpa3	3 A2|3 6.25 cM	Cpa3	Cpa3	carboxypeptidase A3, mast cell	12873	12873	protein-coding	24.4779	24.1578	24.7979	+2σ	24.3536	25.388	25.6023	24.7774	23.8683	24.0336	24.5443	23.5054	24.6462	24.0594
1477	446	B8JJA4	Ubxn6	5	5	23.2939	23.6877	0.132804	0.76115	-1.3138	KO_1Way down vs WT	-1.91372	1.10871	-0.393748	Ubxn6	17|17 D	Ubxn6	Ubxn6	UBX domain protein 6	66530	66530	protein-coding	23.4908	23.2939	23.6877	-1σ	23.4919	23.3507	23.0938	23.8284	22.7049	24.1537	23.2739	23.7054	23.6768	23.6286
616	447	P28271	Aco1	5	5	26.601	26.4707	0.135135	1.09456	1.09456	KO_1Way up vs WT	-1.03565	1.24076	0.130348	Aco1	4 A5|4 20.24 cM	Aco1	Aco1	aconitase 1	11428	11428	protein-coding	26.5358	26.4707	26.601	+0.5σ	26.4978	26.6509	26.5586	26.4795	26.8183	26.565	26.4288	26.4055	26.3522	26.6018
807	448	A0A140T8T4	Rpl9-ps6	5	5	26.5218	26.3339	0.135277	1.13907	1.13907	KO_1Way up vs WT	-1.05186	1.36478	0.187862	Rpl9-ps6	19|19 C1	Rpl9-ps6	Rpl9-ps6	ribosomal protein L9, pseudogene 6	100042823	100042823	pseudo	26.4278	26.3339	26.5218	+0.5σ	26.6467	26.5414	26.5142	26.321	26.5856	25.9754	26.2846	26.3949	26.5234	26.4913
12	449	Q9JI91	Actn2	5	5	32.4367	32.3099	0.135408	1.09185	1.09185	KO_1Way up vs WT	-1.03475	1.23356	0.126771	Actn2	13 A1|13 4.54 cM	Actn2	Actn2	actinin alpha 2	11472	11472	protein-coding	32.3733	32.3099	32.4367	+0.5σ	32.4847	32.5351	32.5351	32.2575	32.371	32.3715	32.2898	32.2015	32.4853	32.2015
805	450	Q64433	Hspe1	5	5	30.355	30.4612	0.135975	0.929001	-1.07642	KO_1Way down vs WT	-1.19255	1.02922	-0.106247	Hspe1	1|1 C1.2	Hspe1	Hspe1	heat shock protein 1 (chaperonin 10)	15528	15528	protein-coding	30.4081	30.355	30.4612	-0.5σ	30.3375	30.3925	30.4233	30.2644	30.357	30.3635	30.2979	30.4769	30.5612	30.6065
896	451	H7BX99	F2	5	5	24.5642	24.8561	0.136783	0.816862	-1.2242	KO_1Way down vs WT	-1.62313	1.08306	-0.291836	F2	2 E1|2 50.63 cM	F2	F2	coagulation factor II	14061	14061	protein-coding	24.7101	24.5642	24.8561	-1σ	24.574	24.1975	24.9464	24.3943	24.7091	24.9801	24.8512	24.9603	25.0916	24.3971
284	452	P20108	Prdx3	5	5	30.4538	30.5629	0.137138	0.927158	-1.07857	KO_1Way down vs WT	-1.19866	1.03039	-0.109114	Prdx3	19 D3|19 56.52 cM	Prdx3	Prdx3	peroxiredoxin 3	11757	11757	protein-coding	30.5084	30.4538	30.5629	-0.5σ	30.4528	30.4756	30.5019	30.3631	30.4756	30.7269	30.515	30.6737	30.3841	30.515
197	453	Q9D172	Gatd3a	5	5	30.6912	30.7636	0.137239	0.951021	-1.0515	KO_1Way down vs WT	-1.12788	1.0201	-0.0724509	Gatd3a	10 C1|10 39.72 cM	Gatd3a	Gatd3a	glutamine amidotransferase like class 1 domain containing 3A	28295	28295	protein-coding	30.7274	30.6912	30.7636	-0.5σ	30.6573	30.716	30.6839	30.6279	30.7706	30.7542	30.6443	30.8395	30.7406	30.8395
622	454	P43023	Cox6a2	5	5	28.7032	28.4238	0.137525	1.21372	1.21372	KO_1Way up vs WT	-1.08003	1.59102	0.279441	Cox6a2	7 F3|7 70.04 cM	Cox6a2	Cox6a2	cytochrome c oxidase subunit 6A2	12862	12862	protein-coding	28.5635	28.4238	28.7032	+1σ	28.7832	28.3889	28.6281	28.9705	28.7453	28.8068	28.2147	28.4686	28.0201	28.6086
826	455	Q8JZQ2	Afg3l2	5	5	25.2036	25.9958	0.137531	0.577444	-1.73177	KO_1Way down vs WT	-3.7306	1.24394	-0.792247	Afg3l2	18|18 E1	Afg3l2	Afg3l2	AFG3-like AAA ATPase 2	69597	69597	protein-coding	25.5997	25.2036	25.9958	-2σ	24.8298	26.0978	25.7956	24.6281	24.6665	25.3137	26.2217	25.4889	27.3329	25.622
342	456	Q9CXZ1	Ndufs4	5	5	28.8586	28.7535	0.13807	1.07561	1.07561	KO_1Way up vs WT	-1.02956	1.19113	0.105149	Ndufs4	13|13 D2.2	Ndufs4	Ndufs4	NADH:ubiquinone oxidoreductase core subunit S4	17993	17993	protein-coding	28.806	28.7535	28.8586	+0.5σ	28.8266	28.9504	28.8338	28.956	28.7265	28.6945	28.6786	28.7949	28.9209	28.6786
180	457	P26041	Msn	5	5	28.3604	28.451	0.13811	0.93914	-1.0648	KO_1Way down vs WT	-1.16264	1.02543	-0.0905882	Msn	X|X C3	Msn	Msn	moesin	17698	17698	protein-coding	28.4057	28.3604	28.451	-0.5σ	28.4752	28.3376	28.4149	28.2732	28.3013	28.5485	28.4297	28.5429	28.3576	28.3764
1271	458	Q9JKF1	Iqgap1	5	5	22.7947	22.2969	0.138252	1.41205	1.41205	KO_1Way up vs WT	-1.14817	2.28931	0.497788	Iqgap1	7 D3|7 45.68 cM	Iqgap1	Iqgap1	IQ motif containing GTPase activating protein 1	29875	29875	protein-coding	22.5458	22.2969	22.7947	+1σ	23.2554	22.2991	22.5883	22.892	22.9388	23.1106	22.3099	22.5407	21.7253	21.7982
1450	459	Q9D7J4	Cox20	5	5	26.5362	27.0485	0.140766	0.701127	-1.42627	KO_1Way down vs WT	-2.35364	1.157	-0.512251	Cox20	1|1 H4	Cox20	Cox20	cytochrome c oxidase assembly protein 20	66359	66359	protein-coding	26.7923	26.5362	27.0485	-2σ	25.8276	25.7411	26.9681	27.1317	27.0129	27.2157	26.9471	26.9931	26.9434	27.1433
144	460	P48678	Lmna	5	5	30.5038	30.0216	0.141038	1.39689	1.39689	KO_1Way up vs WT	-1.14758	2.23926	0.482217	Lmna	3 F1|3 38.84 cM	Lmna	Lmna	lamin A	16905	16905	protein-coding	30.2627	30.0216	30.5038	+1σ	30.4756	30.3219	30.9925	30.5601	30.1686	30.3934	30.2113	30.3158	30.1969	28.9903
487	461	Q9WTP6	Ak2	5	5	26.9575	27.0371	0.142414	0.946303	-1.05674	KO_1Way down vs WT	-1.14273	1.02331	-0.0796258	Ak2	4 D2.2|4 62.62 cM	Ak2	Ak2	adenylate kinase 2	11637	11637	protein-coding	26.9973	26.9575	27.0371	-0.5σ	26.9781	26.9423	26.9121	27.0129	26.9423	27.0899	26.9956	26.8901	27.1622	27.048
1037	462	Q9R1P1	Psmb3	5	5	26.9023	26.5942	0.143357	1.23802	1.23802	KO_1Way up vs WT	-1.09412	1.67696	0.308039	Psmb3	11 D|11 61.07 cM	Psmb3	Psmb3	proteasome (prosome, macropain) subunit, beta type 3	26446	26446	protein-coding	26.7482	26.5942	26.9023	+1σ	26.7207	26.6844	27.3258	26.8597	26.9208	27.1622	26.3116	26.5299	26.6018	26.3655
464	463	P20918	Plg	5	5	25.5233	26.1375	0.143362	0.653299	-1.53069	KO_1Way down vs WT	-2.80331	1.19645	-0.614185	Plg	17 A1|17 8.5 cM	Plg	Plg	plasminogen	18815	18815	protein-coding	25.8304	25.5233	26.1375	-2σ	25.78	25.2769	25.1722	25.5548	25.8327	26.1047	27.3948	26.2562	25.5704	25.3616
175	464	Q8BH64	Ehd2	5	5	28.3143	28.1189	0.143718	1.14502	1.14502	KO_1Way up vs WT	-1.05892	1.38832	0.195375	Ehd2	7 A2|7 8.65 cM	Ehd2	Ehd2	EH-domain containing 2	259300	259300	protein-coding	28.2166	28.1189	28.3143	+0.5σ	28.4209	28.5417	28.3563	28.2881	27.9645	27.994	28.3764	28.1743	28.0298	28.0201
714	465	Q8VIJ6	Sfpq	5	5	25.2161	25.3594	0.143943	0.905441	-1.10443	KO_1Way down vs WT	-1.2722	1.04298	-0.143307	Sfpq	4 D2.2|4 61.2 cM	Sfpq	Sfpq	splicing factor proline/glutamine rich (polypyrimidine tract binding protein associated)	71514	71514	protein-coding	25.2877	25.2161	25.3594	-0.5σ	24.9616	25.2485	25.2421	25.3473	25.2808	25.4368	25.4507	25.1384	25.4309	25.3401
525	466	Q3UPL0	Sec31a	5	5	24.8464	25.0925	0.145031	0.843125	-1.18606	KO_1Way down vs WT	-1.51336	1.07579	-0.246181	Sec31a	5|5 E4	Sec31a	Sec31a	Sec31 homolog A (S. cerevisiae)	69162	69162	protein-coding	24.9694	24.8464	25.0925	-0.5σ	25.3673	24.8328	24.8243	24.6188	24.5886	24.9839	25.0321	25.3059	25.1501	24.9908
1306	467	E9Q9D8	Ankrd35	5	5	30.6951	30.7799	0.1453	0.942882	-1.06058	KO_1Way down vs WT	-1.15358	1.02556	-0.084851	Ankrd35	3|3 F2.1	Ankrd35	Ankrd35	ankyrin repeat domain 35	213121	213121	protein-coding	30.7375	30.6951	30.7799	-0.5σ	30.6279	30.6839	30.694	30.5931	30.8763	30.8298	30.7269	30.8174	30.7712	30.7542
1452	468	A0A087WSK5	Ubxn4	5	5	24.0063	24.3731	0.145576	0.77552	-1.28946	KO_1Way down vs WT	-1.85492	1.1156	-0.366764	Ubxn4	1|1 E3	Ubxn4	Ubxn4	UBX domain protein 4	67812	67812	protein-coding	24.1897	24.0063	24.3731	-1σ	24.2179	23.3735	24.1651	23.7989	24.476	24.8098	24.3384	24.3109	24.0492	24.357
360	469	Q78IK4	Apool	5	5	26.989	27.2087	0.145885	0.858723	-1.16452	KO_1Way down vs WT	-1.44824	1.06794	-0.219736	Apool	X|X E1	Apool	Apool	apolipoprotein O-like	68117	68117	protein-coding	27.0988	26.989	27.2087	-0.5σ	26.9249	27.2102	26.7714	26.9455	27.0929	26.9471	27.0391	27.0948	27.4941	27.4684
892	470	P62827	Ran	5	5	27.8764	28.2892	0.146295	0.751153	-1.33129	KO_1Way down vs WT	-2.00624	1.13198	-0.412821	Ran	5|5 G1.3	Ran	Ran	RAN, member RAS oncogene family	19384	19384	protein-coding	28.0828	27.8764	28.2892	-1σ	27.8207	27.8578	28.4607	27.721	27.522	27.9108	27.9059	28.1343	28.9571	28.5381
313	471	Q64475	H2bc3	5	5	33.3464	33.2422	0.146884	1.07494	1.07494	KO_1Way up vs WT	-1.03198	1.19246	0.10426	H2bc3	13|13 A3.1	H2bc3	H2bc3	H2B clustered histone 3	319178	319178	protein-coding	33.2943	33.2422	33.3464	+0.5σ	33.3002	33.3002	33.3002	33.3637	33.4679	33.2564	33.3008	33.0325	33.3647	33.2564
10	472	Q14BI5	Myom2	5	5	30.8334	30.9349	0.1469	0.932076	-1.07287	KO_1Way down vs WT	-1.18688	1.03112	-0.101481	Myom2	8|8 A1.1	Myom2	Myom2	myomesin 2	17930	17930	protein-coding	30.8842	30.8334	30.9349	-0.5σ	30.7532	30.8388	30.8938	30.7394	30.942	30.8566	30.8024	30.9292	31.0121	31.0742
739	473	Q9QZE5	Copg1	5	5	24.6332	24.3115	0.147027	1.24979	1.24979	KO_1Way up vs WT	-1.10215	1.72154	0.321688	Copg1	6 D1|6 39.13 cM	Copg1	Copg1	coatomer protein complex, subunit gamma 1	54161	54161	protein-coding	24.4723	24.3115	24.6332	+1σ	24.1871	24.8389	24.8881	24.7196	24.5324	23.9159	24.3266	24.0696	24.4357	24.8098
469	474	P62821	Rab1a	5	5	28.6335	28.343	0.147731	1.22311	1.22311	KO_1Way up vs WT	-1.09246	1.6343	0.290551	Rab1a	11 A3.1|11 12.92 cM	Rab1a	Rab1a	RAB1A, member RAS oncogene family	19324	19324	protein-coding	28.4883	28.343	28.6335	+1σ	28.3889	29.0124	29.134	28.3376	28.2948	28.3332	28.3663	28.3185	28.352	28.3449
1394	475	Q8BU30	Iars	5	5	22.1474	23.1371	0.148216	0.503579	-1.98579	KO_1Way down vs WT	-5.33664	1.35333	-0.98971	Iars	13|13 A5	Iars	Iars	isoleucine-tRNA synthetase	105148	105148	protein-coding	22.6423	22.1474	23.1371	-2σ	23.187	20.8596	22.6932	21.6741	22.3229	23.4367	23.8726	22.5716	21.6182	24.1863
576	476	Q9CZB0	Sdhc	5	5	29.5897	29.6629	0.148331	0.950533	-1.05204	KO_1Way down vs WT	-1.13186	1.02265	-0.073192	Sdhc	1|1 H3	Sdhc	Sdhc	succinate dehydrogenase complex, subunit C, integral membrane protein	66052	66052	protein-coding	29.6263	29.5897	29.6629	-0.5σ	29.6183	29.6355	29.6443	29.5022	29.5484	29.7036	29.5494	29.6458	29.6458	29.77
511	477	Q9CRD0	Ociad1	5	5	25.4291	25.2228	0.14896	1.1537	1.1537	KO_1Way up vs WT	-1.06555	1.41827	0.206265	Ociad1	5|5 C3.2	Ociad1	Ociad1	OCIA domain containing 1	68095	68095	protein-coding	25.3259	25.2228	25.4291	+0.5σ	25.3227	25.4178	25.4178	25.5322	25.4551	24.8169	25.2165	25.5227	25.4368	25.1213
187	478	P19157	Gstp1	5	5	31.3329	31.1837	0.149062	1.10891	1.10891	KO_1Way up vs WT	-1.04702	1.28751	0.149146	Gstp1	19 A|19 3.75 cM	Gstp1	Gstp1	glutathione S-transferase, pi 1	14870	14870	protein-coding	31.2583	31.1837	31.3329	+0.5σ	31.403	31.1808	31.2457	31.3853	31.4497	31.3524	31.1331	31.2327	30.9064	31.2941
582	479	Q80XN0	Bdh1	5	5	25.6558	26.0945	0.149093	0.737784	-1.35541	KO_1Way down vs WT	-2.10311	1.14478	-0.43873	Bdh1	16|16 B2	Bdh1	Bdh1	3-hydroxybutyrate dehydrogenase, type 1	71911	71911	protein-coding	25.8752	25.6558	26.0945	-1σ	25.5835	25.6919	25.6107	25.886	25.507	26.226	26.1515	26.3986	25.076	26.6205
1444	480	Q8BMD8	Slc25a24	5	5	21.8496	21.4012	0.149307	1.36453	1.36453	KO_1Way up vs WT	-1.1485	2.13845	0.448405	Slc25a24	3|3 F3	Slc25a24	Slc25a24	solute carrier family 25 (mitochondrial carrier, phosphate carrier), member 24	229731	229731	protein-coding	21.6254	21.4012	21.8496	+1σ	21.7259	22.0825	21.6741	21.8599	21.9058	21.1719	21.5793	21.2537	22.3223	20.6788
890	481	P08207	S100a10	5	5	26.1488	25.8915	0.149506	1.19528	1.19528	KO_1Way up vs WT	-1.08286	1.54709	0.257352	S100a10	3 F2.1|3 40.51 cM	S100a10	S100a10	S100 calcium binding protein A10 (calpactin)	20194	20194	protein-coding	26.0202	25.8915	26.1488	+1σ	26.4035	26.3569	26.0199	26.0834	25.8804	26.0042	26.057	25.6258	26.2085	25.5617
981	482	Q921R2	Rps13	5	5	27.2738	27.1951	0.150192	1.05604	1.05604	KO_1Way up vs WT	-1.02479	1.14287	0.0786681	Rps13	7|7 F1	Rps13	Rps13	ribosomal protein S13	68052	68052	protein-coding	27.2344	27.1951	27.2738	+0.5σ	27.1831	27.2497	27.3307	27.288	27.3176	27.0804	27.1239	27.2058	27.2608	27.3049
868	483	Q61233	Lcp1	5	5	25.0073	24.8763	0.151004	1.09505	1.09505	KO_1Way up vs WT	-1.04193	1.24942	0.130997	Lcp1	14 D3|14 39.63 cM	Lcp1	Lcp1	lymphocyte cytosolic protein 1	18826	18826	protein-coding	24.9418	24.8763	25.0073	+0.5σ	25.1004	24.9553	24.8643	25.1613	24.9553	25.017	24.8595	24.6758	25.0004	24.8289
1094	484	Q9WUM4	Coro1c	5	5	23.6629	23.4738	0.151469	1.14006	1.14006	KO_1Way up vs WT	-1.06135	1.37949	0.189113	Coro1c	5|5 F	Coro1c	Coro1c	coronin, actin binding protein 1C	23790	23790	protein-coding	23.5683	23.4738	23.6629	+0.5σ	23.559	23.6693	23.8544	23.7525	23.4792	23.3661	23.4144	23.2549	23.8365	23.4969
1524	485	A0A2R8VHJ2	Csad	5	5	25.1877	25.8232	0.152039	0.643693	-1.55354	KO_1Way down vs WT	-2.95116	1.22279	-0.635555	Csad	15|15 F2	Csad	Csad	cysteine sulfinic acid decarboxylase	246277	246277	protein-coding	25.5054	25.1877	25.8232	-2σ	24.9982	25.3001	23.8733	25.4941	26.2727	25.7158	25.6977	25.6183	25.9693	26.115
221	486	Q99MN9	Pccb	5	5	29.9775	29.6013	0.152067	1.2979	1.2979	KO_1Way up vs WT	-1.12646	1.89755	0.376175	Pccb	9|9 E4	Pccb	Pccb	propionyl Coenzyme A carboxylase, beta polypeptide	66904	66904	protein-coding	29.7894	29.6013	29.9775	+1σ	29.6717	30.2644	29.6095	30.4019	29.94	29.3805	30.3034	29.3866	29.5494	29.3866
1247	487	V9GXA0	Mlip	5	5	25.0666	24.8442	0.152132	1.1667	1.1667	KO_1Way up vs WT	-1.07299	1.46055	0.222436	Mlip	9|9 D	Mlip	Mlip	muscular LMNA-interacting protein	69642	69642	protein-coding	24.9554	24.8442	25.0666	+0.5σ	25.5006	24.978	24.8451	24.8522	25.1573	24.5881	24.9453	24.8441	24.9839	24.8595
319	488	P15116	Cdh2	5	5	26.0335	25.7656	0.152271	1.20409	1.20409	KO_1Way up vs WT	-1.08868	1.57841	0.267941	Cdh2	18 A1|18 10.1 cM	Cdh2	Cdh2	cadherin 2	12558	12558	protein-coding	25.8996	25.7656	26.0335	+1σ	25.8379	26.1326	26.194	26.0978	25.9051	25.8356	25.6424	25.3312	26.2846	25.734
1379	489	A0A1L1SRX2	Ampd3	5	5	23.4784	23.5791	0.153024	0.932633	-1.07223	KO_1Way down vs WT	-1.18721	1.03264	-0.100619	Ampd3	7 E3|7 57.85 cM	Ampd3	Ampd3	adenosine monophosphate deaminase 3	11717	11717	protein-coding	23.5287	23.4784	23.5791	-0.5σ	23.5326	23.2684	23.5526	23.506	23.5326	23.6457	23.6236	23.6396	23.4853	23.501
344	490	P10630	Eif4a2	5	5	27.1189	27.0187	0.154419	1.07189	1.07189	KO_1Way up vs WT	-1.0329	1.18674	0.100157	Eif4a2	16 B1|16 13.93 cM	Eif4a2	Eif4a2	eukaryotic translation initiation factor 4A2	13682	13682	protein-coding	27.0688	27.0187	27.1189	+0.5σ	27.0929	27.0129	27.1122	27.1122	27.2644	27.043	26.8828	27.0652	26.9405	27.1622
1372	491	Q3UYR4	Espnl	5	5	29.2215	29.5711	0.154847	0.784807	-1.2742	KO_1Way down vs WT	-1.81852	1.12007	-0.349589	Espnl	1|1 D	Espnl	Espnl	espin-like	227357	227357	protein-coding	29.3963	29.2215	29.5711	-1σ	29.4952	28.9138	29.29	29.0985	29.3101	30.0767	29.3541	30.0236	29.126	29.2752
412	492	P50247	Ahcy	5	5	28.3771	28.3231	0.15531	1.03814	1.03814	KO_1Way up vs WT	-1.01774	1.09685	0.0540009	Ahcy	2 H1|2 76.94 cM	Ahcy	Ahcy	S-adenosylhomocysteine hydrolase	269378	269378	protein-coding	28.3501	28.3231	28.3771	+0.5σ	28.3164	28.3957	28.3317	28.4209	28.4209	28.2664	28.2804	28.3819	28.3906	28.2963
1472	493	A0A0R4J107	Apeh	5	5	24.6489	24.2742	0.156053	1.29661	1.29661	KO_1Way up vs WT	-1.13068	1.90089	0.374742	Apeh	9 F1|9 59.07 cM	Apeh	Apeh	acylpeptide hydrolase	235606	235606	protein-coding	24.4615	24.2742	24.6489	+1σ	24.6122	25.0011	24.2204	25.0452	24.3657	24.2786	23.6886	24.5477	24.6872	24.1687
23	494	P62737	Acta2	5	5	26.7869	25.4975	0.156137	2.44435	2.44435	KO_1Way up vs WT	-1.5264	9.12003	1.28945	Acta2	19|19 C1	Acta2	Acta2	actin, alpha 2, smooth muscle, aorta	11475	11475	protein-coding	26.1422	25.4975	26.7869	+3σ	26.3176	27.8532	26.9354	26.5998	26.2288	26.0901	22.6586	25.1901	26.5738	26.9749
1391	495	O35226	Psmd4	5	5	29.2454	29.3432	0.156521	0.934472	-1.07012	KO_1Way down vs WT	-1.18261	1.0327	-0.0977762	Psmd4	3 F2.1|3 40.74 cM	Psmd4	Psmd4	proteasome (prosome, macropain) 26S subunit, non-ATPase, 4	19185	19185	protein-coding	29.2943	29.2454	29.3432	-0.5σ	29.2066	29.1437	29.1845	29.282	29.4102	29.4683	29.2087	29.3541	29.3541	29.3308
1255	496	Q9JKY7	Cyp2d22	5	5	24.3729	24.519	0.157415	0.90371	-1.10655	KO_1Way down vs WT	-1.28521	1.04962	-0.146068	Cyp2d22	15|15 E1	Cyp2d22	Cyp2d22	cytochrome P450, family 2, subfamily d, polypeptide 22	56448	56448	protein-coding	24.4459	24.3729	24.519	-0.5σ	24.4787	24.2827	24.2221	24.4996	24.3813	24.6032	24.5317	24.7372	24.4405	24.2821
1096	497	P21279	Gnaq	5	5	26.2706	26.3921	0.158414	0.919216	-1.08788	KO_1Way down vs WT	-1.23257	1.04147	-0.121525	Gnaq	19 A|19 11.01 cM	Gnaq	Gnaq	guanine nucleotide binding protein, alpha q polypeptide	14682	14682	protein-coding	26.3314	26.2706	26.3921	-0.5σ	26.297	26.3766	26.1538	26.1455	26.3798	26.4951	26.4859	26.2319	26.4814	26.2662
784	498	P19096	Fasn	5	5	23.8434	23.1921	0.158749	1.57053	1.57053	KO_1Way up vs WT	-1.24405	3.06852	0.651251	Fasn	11 E2|11 84.56 cM	Fasn	Fasn	fatty acid synthase	14104	14104	protein-coding	23.5177	23.1921	23.8434	+2σ	23.7928	24.0158	23.9425	23.8733	23.5924	24.3109	21.8593	23.3585	22.7982	23.6336
420	499	O88322	Nid2	5	5	27.6574	27.4013	0.160279	1.19426	1.19426	KO_1Way up vs WT	-1.09087	1.55587	0.25612	Nid2	14|14 A3	Nid2	Nid2	nidogen 2	18074	18074	protein-coding	27.5294	27.4013	27.6574	+1σ	27.6161	27.8075	27.2497	28.0275	27.5862	27.4303	27.7402	27.3512	27.3948	27.0899
1105	500	P08121	Col3a1	5	5	25.8301	25.4614	0.160529	1.29123	1.29123	KO_1Way up vs WT	-1.1337	1.8902	0.36875	Col3a1	1 C1.1|1 23.67 cM	Col3a1	Col3a1	collagen, type III, alpha 1	12825	12825	protein-coding	25.6457	25.4614	25.8301	+1σ	25.473	26.2777	25.9011	25.7276	25.7713	25.2794	26.1558	25.0127	25.6183	25.2408
318	501	Q8R4N0	Clybl	5	5	27.3103	27.4352	0.161197	0.917062	-1.09044	KO_1Way down vs WT	-1.24098	1.04367	-0.124909	Clybl	14|14 E5	Clybl	Clybl	citrate lyase beta like	69634	69634	protein-coding	27.3727	27.3103	27.4352	-0.5σ	27.3496	27.1692	27.2796	27.4222	27.3307	27.5989	27.3873	27.5735	27.2214	27.3948
633	502	P45591	Cfl2	5	5	27.7507	27.8884	0.162261	0.909002	-1.10011	KO_1Way down vs WT	-1.26912	1.04866	-0.137645	Cfl2	12|12 C1	Cfl2	Cfl2	cofilin 2, muscle	12632	12632	protein-coding	27.8195	27.7507	27.8884	-0.5σ	27.9423	27.5487	27.6021	27.8075	27.8532	27.9383	27.9317	27.9383	27.6954	27.9383
1544	503	Q8C878	Uba3	5	5	24.1493	24.6574	0.16261	0.703153	-1.42217	KO_1Way down vs WT	-2.41145	1.19228	-0.508089	Uba3	6|6 D3	Uba3	Uba3	ubiquitin-like modifier activating enzyme 3	22200	22200	protein-coding	24.4033	24.1493	24.6574	-1σ	24.0549	23.6094	24.8013	24.7091	23.5719	23.8636	24.7948	24.7766	24.9652	24.8869
705	504	Q3UM45	Ppp1r7	5	5	25.2609	25.4738	0.162756	0.86277	-1.15906	KO_1Way down vs WT	-1.4463	1.07659	-0.212951	Ppp1r7	1|1 D	Ppp1r7	Ppp1r7	protein phosphatase 1, regulatory subunit 7	66385	66385	protein-coding	25.3673	25.2609	25.4738	-0.5σ	25.0492	25.1111	25.5269	25.4139	25.2033	25.7941	25.6158	25.2137	25.3088	25.4368
659	505	Q91YQ5	Rpn1	5	5	25.9227	26.0579	0.16354	0.91052	-1.09827	KO_1Way down vs WT	-1.26446	1.04829	-0.135238	Rpn1	6 D1|6 39.13 cM	Rpn1	Rpn1	ribophorin I	103963	103963	protein-coding	25.9903	25.9227	26.0579	-0.5σ	25.8937	25.9356	25.9622	25.8276	25.9944	26.2461	25.7593	26.1761	26.0611	26.0469
654	506	Q9CZ44	Nsfl1c	5	5	29.5691	29.364	0.163629	1.15277	1.15277	KO_1Way up vs WT	-1.07421	1.4275	0.205111	Nsfl1c	2|2 G3	Nsfl1c	Nsfl1c	NSFL1 (p97) cofactor (p47)	386649	386649	protein-coding	29.4666	29.364	29.5691	+0.5σ	29.5982	29.3704	29.9862	29.4571	29.4336	29.3716	29.1971	29.3805	29.6279	29.2427
1067	507	Q8BTN3	Tango2	5	5	22.4598	22.8953	0.166787	0.739455	-1.35235	KO_1Way down vs WT	-2.13723	1.16862	-0.435466	Tango2	16 A3|16 11.34 cM	Tango2	Tango2	transport and golgi organization 2	27883	27883	protein-coding	22.6776	22.4598	22.8953	-1σ	22.0214	22.7049	21.7037	22.9691	22.9	22.4822	22.7867	22.8467	23.2678	23.0929
1175	508	E9PV44	Atpif1	5	5	25.5423	25.6718	0.167691	0.914137	-1.09393	KO_1Way down vs WT	-1.25386	1.04778	-0.129517	Atpif1	4|4 D2.3	Atpif1	Atpif1	ATPase inhibitory factor 1	11983	11983	protein-coding	25.6071	25.5423	25.6718	-0.5σ	25.7055	25.3952	25.4941	25.411	25.7055	25.7123	25.4929	25.7076	25.6484	25.7976
969	509	P55258	Rab8a	5	5	24.2537	24.845	0.168018	0.663743	-1.50661	KO_1Way down vs WT	-2.81047	1.23816	-0.591303	Rab8a	8 B3.3|8 34.84 cM	Rab8a	Rab8a	RAB8A, member RAS oncogene family	17274	17274	protein-coding	24.5494	24.2537	24.845	-2σ	24.6823	23.4919	24.3274	24.2531	24.5139	25.3464	25.349	24.7796	23.583	25.1671
389	510	Q9QYJ0	Dnaja2	5	5	27.383	27.5053	0.168936	0.918708	-1.08849	KO_1Way down vs WT	-1.23873	1.04551	-0.122322	Dnaja2	8|8 C3	Dnaja2	Dnaja2	DnaJ heat shock protein family (Hsp40) member A2	56445	56445	protein-coding	27.4442	27.383	27.5053	-0.5σ	27.5167	27.259	27.3451	27.3451	27.4493	27.4383	27.3189	27.5546	27.4896	27.7254
300	511	Q924M7	Mpi	5	5	27.0858	27.2847	0.169714	0.87122	-1.14782	KO_1Way down vs WT	-1.41697	1.07552	-0.198891	Mpi	9 B|9 31.05 cM	Mpi	Mpi	mannose phosphate isomerase	110119	110119	protein-coding	27.1852	27.0858	27.2847	-0.5σ	27.0639	26.9867	27.0781	27.0985	27.2017	27.5781	27.3148	27.4826	26.8489	27.1989
684	512	S4R1I6	Ddx5	5	5	26.1244	25.9588	0.1704	1.12169	1.12169	KO_1Way up vs WT	-1.06286	1.33729	0.165679	Ddx5	11 E1|11 70.01 cM	Ddx5	Ddx5	DEAD box helicase 5	13207	13207	protein-coding	26.0416	25.9588	26.1244	+0.5σ	26.1742	26.1493	25.9277	26.3051	26.0659	25.9781	25.8906	25.769	25.8606	26.2955
1664	513	A0A0U1RPV3	Cdipt	5	5	25.0359	25.2679	0.170544	0.851505	-1.17439	KO_1Way down vs WT	-1.50219	1.08918	-0.231912	Cdipt	7 F3|7 69.26 cM	Cdipt	Cdipt	CDP-diacylglycerol--inositol 3-phosphatidyltransferase (phosphatidylinositol synthase)	52858	52858	protein-coding	25.1519	25.0359	25.2679	-0.5σ	25.2485	24.8668	25.1613	25.0924	24.8106	25.7367	24.9488	25.1869	25.2475	25.2193
1704	514	F6RSY8	Fam184a	5	5	26.9426	27.1069	0.171098	0.892345	-1.12064	KO_1Way down vs WT	-1.33455	1.06267	-0.164327	Fam184a	10|10 B3	Fam184a	Fam184a	family with sequence similarity 184, member A	75906	75906	protein-coding	27.0248	26.9426	27.1069	-0.5σ	26.5856	27.1922	26.9208	26.9867	27.0275	26.989	27.2157	27.1064	27.0289	27.1945
968	515	Q3U1J4	Ddb1	5	5	26.4206	26.2728	0.172002	1.10793	1.10793	KO_1Way up vs WT	-1.05662	1.297	0.147864	Ddb1	19 A|19 6.66 cM	Ddb1	Ddb1	damage specific DNA binding protein 1	13194	13194	protein-coding	26.3467	26.2728	26.4206	+0.5σ	26.3635	26.3307	26.3402	26.532	26.5367	26.3377	25.986	26.5234	26.2365	26.2802
984	516	Q9CXW4	Rpl11	5	5	28.7577	27.8499	0.172061	1.87613	1.87613	KO_1Way up vs WT	-1.40248	4.93652	0.907756	Rpl11	4|4 D3	Rpl11	Rpl11	ribosomal protein L11	67025	67025	protein-coding	28.3038	27.8499	28.7577	+2σ	29.134	27.0024	28.7832	29.4434	29.4254	27.477	28.8736	27.1989	28.7379	26.9621
1637	517	Q8VBT2	Sds	5	5	24.1437	24.7099	0.172592	0.675408	-1.48059	KO_1Way down vs WT	-2.70928	1.23591	-0.56617	Sds	5|5 F	Sds	Sds	serine dehydratase	231691	231691	protein-coding	24.4268	24.1437	24.7099	-2σ	24.3813	23.6576	24.0069	24.5139	24.1587	25.0714	25.048	25.52	23.5259	24.384
809	518	Q3UDC3	Tom1	5	5	24.3496	24.1322	0.172848	1.16264	1.16264	KO_1Way up vs WT	-1.0849	1.46649	0.217402	Tom1	8|8 C1	Tom1	Tom1	target of myb1 trafficking protein	21968	21968	protein-coding	24.2409	24.1322	24.3496	+0.5σ	24.1423	24.476	24.6015	24.0288	24.4996	24.2611	23.8587	24.2821	23.956	24.3032
293	519	Q9WUM5	Suclg1	5	5	31.6444	31.3158	0.173519	1.25573	1.25573	KO_1Way up vs WT	-1.13174	1.78458	0.328521	Suclg1	6|6 C1	Suclg1	Suclg1	succinate-CoA ligase, GDP-forming, alpha subunit	56451	56451	protein-coding	31.4801	31.3158	31.6444	+1σ	31.2934	31.8903	31.3513	32.086	31.6007	31.0916	31.9273	31.0916	31.3145	31.1543
855	520	Q8CC88	Vwa8	5	5	25.8609	25.9982	0.173702	0.90925	-1.09981	KO_1Way down vs WT	-1.27385	1.05314	-0.137251	Vwa8	14|14 D3	Vwa8	Vwa8	von Willebrand factor A domain containing 8	219189	219189	protein-coding	25.9295	25.8609	25.9982	-0.5σ	25.7862	25.7713	25.7566	25.8732	26.1174	26.1831	25.9924	25.8133	26.072	25.93
116	521	E9Q800	Immt	5	5	29.4232	29.4957	0.175377	0.950994	-1.05153	KO_1Way down vs WT	-1.13676	1.02807	-0.072492	Immt	6|6 C1	Immt	Immt	inner membrane protein, mitochondrial	76614	76614	protein-coding	29.4595	29.4232	29.4957	-0.5σ	29.4039	29.379	29.4878	29.4498	29.3958	29.6458	29.3805	29.4444	29.5265	29.4815
820	522	Q9DB73	Cyb5r1	5	5	25.2596	24.9078	0.175453	1.2761	1.2761	KO_1Way up vs WT	-1.14386	1.8627	0.351742	Cyb5r1	1|1 E4	Cyb5r1	Cyb5r1	cytochrome b5 reductase 1	72017	72017	protein-coding	25.0837	24.9078	25.2596	+1σ	25.3036	25.5006	25.1338	24.8488	25.5109	24.5545	25.3253	25.2987	25.0384	24.3221
120	523	Q9CPQ9	Aldoart1	5	5	25.247	25.8726	0.175962	0.648139	-1.54288	KO_1Way down vs WT	-3.02604	1.27119	-0.625624	Aldoart1	4|4 C3	Aldoart1	Aldoart1	aldolase 1 A, retrogene 1	353204	353204	protein-coding	25.5598	25.247	25.8726	-2σ	25.6993	24.1509	25.7922	24.3578	26.2349	26.0309	25.8535	25.6903	26.0005	25.788
1195	524	G3X9Q1	Itga7	5	5	26.0094	25.9068	0.176185	1.07371	1.07371	KO_1Way up vs WT	-1.0402	1.19919	0.1026	Itga7	10 D3|10 77.2 cM	Itga7	Itga7	integrin alpha 7	16404	16404	protein-coding	25.9581	25.9068	26.0094	+0.5σ	26.1174	26.0626	25.8937	25.9402	26.0331	25.93	25.7367	25.93	25.8574	26.0799
13	525	E9Q9T8	Mybpc3	5	5	30.6043	30.4123	0.176735	1.14236	1.14236	KO_1Way up vs WT	-1.07687	1.4053	0.192013	Mybpc3	2|2 E1	Mybpc3	Mybpc3	myosin binding protein C, cardiac	17868	17868	protein-coding	30.5083	30.4123	30.6043	+0.5σ	30.4019	30.5138	30.5737	30.9161	30.616	30.515	30.6847	30.2656	30.1306	30.4656
1535	526	P99028	Uqcrh	5	5	26.9784	27.1807	0.176978	0.869188	-1.1505	KO_1Way down vs WT	-1.43124	1.08129	-0.20226	Uqcrh	4|4 D1	Uqcrh	Uqcrh	ubiquinol-cytochrome c reductase hinge protein	66576	66576	protein-coding	27.0796	26.9784	27.1807	-0.5σ	27.3176	26.7784	26.7751	27.0024	27.0185	26.9621	26.9799	27.3769	27.1844	27.3999
126	527	Q99LC5	Etfa	5	5	31.4495	31.5021	0.178414	0.964204	-1.03713	KO_1Way down vs WT	-1.09794	1.02074	-0.0525901	Etfa	9|9 B	Etfa	Etfa	electron transferring flavoprotein, alpha polypeptide	110842	110842	protein-coding	31.4758	31.4495	31.5021	-0.5σ	31.4497	31.4872	31.5048	31.403	31.403	31.4687	31.4687	31.4881	31.6164	31.4687
14	528	E9Q447	Sptan1	5	5	31.4281	31.0815	0.178432	1.27153	1.27153	KO_1Way up vs WT	-1.14491	1.85106	0.346561	Sptan1	2 B|2 20.93 cM	Sptan1	Sptan1	spectrin alpha, non-erythrocytic 1	20740	20740	protein-coding	31.2548	31.0815	31.4281	+1σ	31.0299	31.6363	31.1012	31.9878	31.3853	30.8776	31.6823	30.8566	31.0742	30.917
913	529	D3YVS1	Smtn	5	5	23.8432	24.1883	0.178503	0.787257	-1.27023	KO_1Way down vs WT	-1.84636	1.14433	-0.345093	Smtn	11|11 A1	Smtn	Smtn	smoothelin	29856	29856	protein-coding	24.0158	23.8432	24.1883	-1σ	23.8642	23.897	23.6025	24.0704	23.7822	24.6237	24.5983	24.4077	23.7104	23.6016
530	530	Q9CQR4	Acot13	5	5	29.9074	30.0352	0.178506	0.915219	-1.09263	KO_1Way down vs WT	-1.25498	1.0512	-0.127811	Acot13	13|13 A3.1	Acot13	Acot13	acyl-CoA thioesterase 13	66834	66834	protein-coding	29.9713	29.9074	30.0352	-0.5σ	29.9862	29.7239	29.8297	29.905	30.0922	30.0674	29.9652	30.1838	29.8457	30.114
1148	531	Q01339	Apoh	5	5	25.36	25.6453	0.178517	0.820571	-1.21866	KO_1Way down vs WT	-1.66027	1.11792	-0.2853	Apoh	11 E1|11 71.8 cM	Apoh	Apoh	apolipoprotein H	11818	11818	protein-coding	25.5026	25.36	25.6453	-1σ	25.4588	25.1034	25.8435	24.9183	25.4763	25.6531	25.3736	25.7631	25.9754	25.4615
131	532	P08249	Mdh2	5	5	33.6588	33.7366	0.178886	0.94751	-1.0554	KO_1Way down vs WT	-1.14833	1.03094	-0.0777872	Mdh2	5 G2|5 75.4 cM	Mdh2	Mdh2	malate dehydrogenase 2, NAD (mitochondrial)	17448	17448	protein-coding	33.6977	33.6588	33.7366	-0.5σ	33.5568	33.5568	33.7596	33.7105	33.7105	33.8074	33.6466	33.7108	33.7108	33.8074
377	533	P14094	Atp1b1	5	5	28.8745	28.931	0.179654	0.96164	-1.03989	KO_1Way down vs WT	-1.10568	1.02248	-0.0564312	Atp1b1	1 H2.2|1 71.75 cM	Atp1b1	Atp1b1	ATPase, Na+/K+ transporting, beta 1 polypeptide	11931	11931	protein-coding	28.9028	28.8745	28.931	-0.5σ	28.8716	28.9343	28.8992	28.8338	28.8338	28.9209	28.9809	28.8925	29.0248	28.8357
737	534	Q06185	Atp5k	5	5	31.9591	31.8289	0.180358	1.09447	1.09447	KO_1Way up vs WT	-1.05291	1.26124	0.130234	Atp5k	5 F|5 53.11 cM	Atp5k	Atp5k	ATP synthase, H+ transporting, mitochondrial F1F0 complex, subunit E	11958	11958	protein-coding	31.894	31.8289	31.9591	+0.5σ	31.7592	32.2278	32.0083	31.91	31.8903	31.7454	31.8911	31.7222	31.9444	31.8414
184	535	Q00898	Serpina1e	5	5	29.2882	28.9758	0.180938	1.24177	1.24177	KO_1Way up vs WT	-1.13222	1.74586	0.312393	Serpina1e	12|12 E	Serpina1e	Serpina1e	serine (or cysteine) peptidase inhibitor, clade A, member 1E	20704	20704	protein-coding	29.132	28.9758	29.2882	+1σ	29.8375	29.2499	29.4102	29.1845	28.759	28.9635	29.1864	29.2278	28.5381	28.9635
1439	536	P28481	Col2a1	5	5	29.3357	28.6395	0.181128	1.62022	1.62022	KO_1Way up vs WT	-1.31931	3.46333	0.69619	Col2a1	15 F1|15 53.97 cM	Col2a1	Col2a1	collagen, type II, alpha 1	12824	12824	protein-coding	28.9876	28.6395	29.3357	+2σ	28.599	30.1366	29.1242	29.8571	28.9618	27.691	29.8385	28.1804	29.1358	28.352
226	537	Q8VCT4	Ces1d	5	5	28.9089	28.8046	0.181181	1.07495	1.07495	KO_1Way up vs WT	-1.04239	1.2045	0.10427	Ces1d	8|8 C5	Ces1d	Ces1d	carboxylesterase 1D	104158	104158	protein-coding	28.8568	28.8046	28.9089	+0.5σ	29.0232	28.8045	29.0385	28.7518	28.9265	28.8925	28.818	28.8736	28.6544	28.7848
280	538	P23953	Ces1c	5	5	27.6809	27.9129	0.181233	0.851471	-1.17444	KO_1Way down vs WT	-1.51283	1.0968	-0.231971	Ces1c	8 C5|8 44.99 cM	Ces1c	Ces1c	carboxylesterase 1C	13884	13884	protein-coding	27.7969	27.6809	27.9129	-0.5σ	27.7702	27.4872	27.8985	27.5765	27.6722	28.2804	28.0298	28.0493	27.7402	27.4647
980	539	Q8BTY1	Kyat1	5	5	25.356	25.4647	0.181242	0.927404	-1.07828	KO_1Way down vs WT	-1.21415	1.04426	-0.10873	Kyat1	2|2 B	Kyat1	Kyat1	kynurenine aminotransferase 1	70266	70266	protein-coding	25.4104	25.356	25.4647	-0.5σ	25.3447	25.2808	25.4852	25.2516	25.4178	25.52	25.52	25.6051	25.428	25.2505
688	540	P00397	COX1	5	5	30.3252	30.4585	0.181911	0.911786	-1.09675	KO_1Way down vs WT	-1.26874	1.05477	-0.133234	COX1	-	mt-Co1	COX1	cytochrome c oxidase subunit I	17708	17708	protein-coding	30.3919	30.3252	30.4585	-0.5σ	30.2569	30.5267	30.3827	30.2501	30.2097	30.3484	30.4656	30.3579	30.7269	30.3934
357	541	P60843	Eif4a1	5	5	27.9222	27.7913	0.183058	1.09498	1.09498	KO_1Way up vs WT	-1.05423	1.26399	0.1309	Eif4a1	11 B3|11 42.86 cM	Eif4a1	Eif4a1	eukaryotic translation initiation factor 4A1	13681	13681	protein-coding	27.8568	27.7913	27.9222	+0.5σ	27.9866	27.958	27.9298	27.8276	27.9091	27.5081	27.7355	27.9185	27.786	28.0084
1005	542	Q9ET54	Palld	5	5	24.6227	24.4417	0.183137	1.13368	1.13368	KO_1Way up vs WT	-1.07581	1.38266	0.181014	Palld	8|8 B3.1	Palld	Palld	palladin, cytoskeletal associated protein	72333	72333	protein-coding	24.5322	24.4417	24.6227	+0.5σ	24.6318	24.6244	24.4814	24.5954	24.7804	24.826	24.2986	24.1501	24.5317	24.402
474	543	Q91ZA3	Pcca	5	5	28.1024	28.1701	0.185417	0.954141	-1.04806	KO_1Way down vs WT	-1.12937	1.02816	-0.0677256	Pcca	14 E5|14 65.99 cM	Pcca	Pcca	propionyl-Coenzyme A carboxylase, alpha polypeptide	110821	110821	protein-coding	28.1363	28.1024	28.1701	-0.5σ	28.0785	28.0976	28.0471	28.1157	28.1729	28.109	28.0737	28.2592	28.2804	28.1281
1699	544	A0A0R4J0Z1	Pdia4	5	5	24.6756	24.3873	0.185663	1.22117	1.22117	KO_1Way up vs WT	-1.12571	1.67873	0.288269	Pdia4	6 B2.3|6 22.94 cM	Pdia4	Pdia4	protein disulfide isomerase associated 4	12304	12304	protein-coding	24.5314	24.3873	24.6756	+1σ	24.2957	24.7649	24.796	24.8328	24.6883	24.5281	24.8685	23.9209	24.0644	24.5545
1342	545	D3Z316	Mtres1	5	5	25.464	25.9494	0.18583	0.714297	-1.39998	KO_1Way down vs WT	-2.39296	1.22093	-0.485404	Mtres1	10|10 B2	Mtres1	Mtres1	mitochondrial transcription rescue factor 1	67851	67851	protein-coding	25.7067	25.464	25.9494	-1σ	25.4348	25.5394	26.1124	24.3473	25.886	25.938	25.4368	25.982	26.115	26.2751
683	546	Q9CQF9	Pcyox1	5	5	25.0963	24.9378	0.185985	1.1161	1.1161	KO_1Way up vs WT	-1.06741	1.32964	0.15846	Pcyox1	6|6 D1	Pcyox1	Pcyox1	prenylcysteine oxidase 1	66881	66881	protein-coding	25.0171	24.9378	25.0963	+0.5σ	24.8918	25.2148	25.1513	25.1311	25.0924	24.9373	25.1443	24.6032	24.91	25.0942
532	547	Q9Z2Z6	Slc25a20	5	5	26.7588	26.8552	0.186953	0.935332	-1.06914	KO_1Way down vs WT	-1.18967	1.04078	-0.0964501	Slc25a20	9|9 F2	Slc25a20	Slc25a20	solute carrier family 25 (mitochondrial carnitine/acylcarnitine translocase), member 20	57279	57279	protein-coding	26.807	26.7588	26.8552	-0.5σ	26.6771	26.7582	26.7226	26.7686	26.8674	26.8083	26.6708	26.8691	26.8951	27.0326
113	548	Q8VDD5	Myh9	5	5	28.4555	28.299	0.187418	1.11458	1.11458	KO_1Way up vs WT	-1.06722	1.3258	0.156504	Myh9	15 E1|15 36.81 cM	Myh9	Myh9	myosin, heavy polypeptide 9, non-muscle	17886	17886	protein-coding	28.3773	28.299	28.4555	+0.5σ	28.3744	28.5252	28.2732	28.7013	28.4037	28.1526	28.5917	28.2377	28.1743	28.3389
1211	549	Q8R0N6	Adhfe1	5	5	25.0171	25.5946	0.187572	0.670098	-1.49232	KO_1Way down vs WT	-2.83206	1.27168	-0.577557	Adhfe1	1|1 A2	Adhfe1	Adhfe1	alcohol dehydrogenase, iron containing, 1	76187	76187	protein-coding	25.3058	25.0171	25.5946	-2σ	24.8216	24.8696	24.3657	25.0837	25.9448	25.7397	26.1	24.5769	25.2863	26.2703
1744	550	A0A1L1STX7	Apoa1	5	5	24.5281	24.7363	0.187634	0.865624	-1.15524	KO_1Way down vs WT	-1.4554	1.09054	-0.208188	Apoa1	9 A5.2|9 25.36 cM	Apoa1	Apoa1	apolipoprotein A-I	11806	11806	protein-coding	24.6322	24.5281	24.7363	-0.5σ	24.599	24.5864	24.4137	24.2572	24.7842	24.7499	24.7766	24.5545	25.1274	24.473
989	551	Q8BK64	Ahsa1	5	5	25.2789	25.4753	0.187961	0.872713	-1.14585	KO_1Way down vs WT	-1.42511	1.0854	-0.196421	Ahsa1	12|12 D2	Ahsa1	Ahsa1	AHA1, activator of heat shock protein ATPase 1	217737	217737	protein-coding	25.3771	25.2789	25.4753	-0.5σ	25.4551	25.5148	24.8267	25.1392	25.4588	25.3401	25.5731	25.5026	25.4615	25.4993
33	552	P13541	Myh3	5	5	28.4865	30.5358	0.188546	0.241591	-4.13922	KO_1Way down vs WT	-40.4244	2.35942	-2.04936	Myh3	11 B3|11 40.59 cM	Myh3	Myh3	myosin, heavy polypeptide 3, skeletal muscle, embryonic	17883	17883	protein-coding	29.5112	28.4865	30.5358	-6σ	32.371	27.2968	27.2968	27.6829	27.7849	27.9474	32.4853	28.0936	32.5156	31.6372
1291	553	P47811	Mapk14	5	5	21.6896	22.0835	0.18867	0.761093	-1.3139	KO_1Way down vs WT	-2.03625	1.17953	-0.393856	Mapk14	17 A3.3|17 14.85 cM	Mapk14	Mapk14	mitogen-activated protein kinase 14	26416	26416	protein-coding	21.8865	21.6896	22.0835	-1σ	22.2138	21.1048	21.4223	21.9813	21.7259	22.4638	22.2314	22.3509	21.3912	21.9801
448	554	P63276	Rps17	5	5	28.4063	27.9616	0.188723	1.36105	1.36105	KO_1Way up vs WT	-1.20502	2.23224	0.444716	Rps17	7|7 D3	Rps17	Rps17	ribosomal protein S17	20068	20068	protein-coding	28.1839	27.9616	28.4063	+1σ	28.7776	28.1847	28.1509	27.9298	28.9884	27.6385	28.8925	27.799	27.7111	27.7667
178	555	P34914	Ephx2	5	5	27.0207	27.3584	0.188831	0.791295	-1.26375	KO_1Way down vs WT	-1.84025	1.15226	-0.337713	Ephx2	14 D1|14 34.36 cM	Ephx2	Ephx2	epoxide hydrolase 2, cytoplasmic	13850	13850	protein-coding	27.1896	27.0207	27.3584	-1σ	27.3068	27.2539	26.4402	26.7657	27.3368	27.7717	27.2896	27.5081	26.8398	27.3828
361	556	Q8QZS1	Hibch	5	5	27.6568	27.7247	0.188865	0.954012	-1.04821	KO_1Way down vs WT	-1.13051	1.02892	-0.0679214	Hibch	1|1 C1.1	Hibch	Hibch	3-hydroxyisobutyryl-Coenzyme A hydrolase	227095	227095	protein-coding	27.6908	27.6568	27.7247	-0.5σ	27.739	27.5862	27.6098	27.7051	27.6437	27.7402	27.5828	27.786	27.7254	27.7891
670	557	Q8BFP9	Pdk1	5	5	25.3306	25.4722	0.188987	0.906548	-1.10309	KO_1Way down vs WT	-1.29135	1.06127	-0.141545	Pdk1	2|2 C3	Pdk1	Pdk1	pyruvate dehydrogenase kinase, isoenzyme 1	228026	228026	protein-coding	25.4014	25.3306	25.4722	-0.5σ	25.1544	25.4806	25.3473	25.3975	25.2733	25.5568	25.483	25.4929	25.6572	25.1708
1431	558	Q3U962	Col5a2	5	5	24.3756	23.7725	0.189175	1.51897	1.51897	KO_1Way up vs WT	-1.28877	2.97352	0.603091	Col5a2	1|1 C1.1	Col5a2	Col5a2	collagen, type V, alpha 2	12832	12832	protein-coding	24.074	23.7725	24.3756	+2σ	24.0069	24.7324	23.7928	24.7506	24.5954	23.6945	25.133	23.3401	23.7571	22.9381
237	559	O88990	Actn3	5	5	30.338	30.246	0.189306	1.06579	1.06579	KO_1Way up vs WT	-1.03946	1.18073	0.0919234	Actn3	19 A|19 4.12 cM	Actn3	Actn3	actinin alpha 3	11474	11474	protein-coding	30.292	30.246	30.338	+0.5σ	30.315	30.4111	30.3082	30.2444	30.4111	30.2113	30.2313	30.2577	30.0933	30.4367
870	560	E0CZH6	Mtarc2	5	5	25.2393	24.8223	0.190191	1.33511	1.33511	KO_1Way up vs WT	-1.19313	2.12678	0.416958	Mtarc2	1|1 H5	Mtarc2	Mtarc2	mitochondrial amidoxime reducing component 2	67247	67247	protein-coding	25.0308	24.8223	25.2393	+1σ	25.432	25.0744	25.2148	24.6604	25.8148	24.6309	24.8825	24.6503	24.3221	25.6258
499	561	P24472	Gsta4	5	5	28.3583	28.2522	0.190381	1.07633	1.07633	KO_1Way up vs WT	-1.04602	1.2118	0.106116	Gsta4	9|9 E1	Gsta4	Gsta4	glutathione S-transferase, alpha 4	14860	14860	protein-coding	28.3053	28.2522	28.3583	+0.5σ	28.2186	28.3164	28.4209	28.4467	28.3889	28.303	28.3389	28.3266	28.0084	28.284
427	562	P03921	ND5	5	5	27.945	28.0604	0.190824	0.923138	-1.08326	KO_1Way down vs WT	-1.23247	1.05029	-0.115381	ND5	-	mt-Nd5	ND5	NADH dehydrogenase subunit 5	17721	17721	protein-coding	28.0027	27.945	28.0604	-0.5σ	28.1118	27.7653	27.7702	27.9512	28.1264	28.0424	28.0134	28.0868	28.0424	28.1169
223	563	P10649	Gstm1	5	5	31.1879	31.2642	0.190885	0.948517	-1.05428	KO_1Way down vs WT	-1.14815	1.03297	-0.0762543	Gstm1	3|3 F2.3	Gstm1	Gstm1	glutathione S-transferase, mu 1	14862	14862	protein-coding	31.2261	31.1879	31.2642	-0.5σ	31.1954	31.1613	31.1704	31.2316	31.1808	31.2327	31.1619	31.4506	31.2941	31.1815
1196	564	Q8CHK3	Mboat7	5	5	24.2751	23.692	0.191078	1.49816	1.49816	KO_1Way up vs WT	-1.28202	2.8775	0.583196	Mboat7	7|7 A1	Mboat7	Mboat7	membrane bound O-acyltransferase domain containing 7	77582	77582	protein-coding	23.9836	23.692	24.2751	+2σ	24.7842	23.4079	24.4089	24.9249	23.8499	23.4688	23.4969	24.0211	24.6032	22.8697
726	565	B8JK32	Hnrnpm	5	5	26.6939	26.5373	0.191208	1.11472	1.11472	KO_1Way up vs WT	-1.06908	1.32843	0.156676	Hnrnpm	17|17 B1	Hnrnpm	Hnrnpm	heterogeneous nuclear ribonucleoprotein M	76936	76936	protein-coding	26.6156	26.5373	26.6939	+0.5σ	26.5998	26.8638	26.7433	26.6914	26.5713	26.3655	26.3949	26.4206	26.8741	26.6312
1183	566	A0A1Y7VJN6	Ighg3	5	5	27.4263	26.4613	0.191548	1.95195	1.95195	KO_1Way up vs WT	-1.51033	5.75454	0.964918	Ighg3	12|12 F1	Ighg3	Ighg3	Immunoglobulin heavy constant gamma 3	380795	380795	other	26.9438	26.4613	27.4263	+2σ	28.1157	26.2234	28.0354	27.1657	27.5911	26.7956	27.6314	24.2294	26.9572	26.6931
656	567	P48722	Hspa4l	5	5	25.135	24.9022	0.192731	1.17509	1.17509	KO_1Way up vs WT	-1.10544	1.52642	0.232767	Hspa4l	3|3 B	Hspa4l	Hspa4l	heat shock protein 4 like	18415	18415	protein-coding	25.0186	24.9022	25.135	+0.5σ	25.1252	25.0295	25.0364	25.2383	25.2457	24.9603	24.9973	25.106	24.2913	25.1563
307	568	Q9Z2I8	Suclg2	5	5	30.0656	30.0992	0.196269	0.977034	-1.02351	KO_1Way down vs WT	-1.06315	1.01488	-0.0335191	Suclg2	6 D2|6 44.63 cM	Suclg2	Suclg2	succinate-Coenzyme A ligase, GDP-forming, beta subunit	20917	20917	protein-coding	30.0824	30.0656	30.0992	-0.5σ	30.1227	30.0658	30.0755	29.9984	30.0658	30.1235	30.114	30.1235	30.0674	30.0674
1632	569	Q9DBH5	Lman2	5	5	24.0991	23.8835	0.197015	1.1612	1.1612	KO_1Way up vs WT	-1.10016	1.48344	0.215613	Lman2	13|13 B1	Lman2	Lman2	lectin, mannose-binding 2	66890	66890	protein-coding	23.9913	23.8835	24.0991	+0.5σ	23.8898	24.0731	24.1316	24.2035	24.1975	23.7949	24.0386	24.0761	23.3661	24.1417
643	570	P29268	Ccn2	5	5	26.4711	26.8107	0.197331	0.790261	-1.26541	KO_1Way down vs WT	-1.86161	1.1626	-0.3396	Ccn2	10 A4|10 11.84 cM	Ccn2	Ccn2	cellular communication network factor 2	14219	14219	protein-coding	26.6409	26.4711	26.8107	-1σ	26.1124	26.6725	26.6771	27.0103	25.8832	26.9183	26.3615	26.7669	27.1239	26.8828
749	571	Q9CZM2	Rpl15	5	5	26.4273	25.966	0.197906	1.37681	1.37681	KO_1Way up vs WT	-1.22802	2.32784	0.461326	Rpl15	14 A1|14	Rpl15	Rpl15	ribosomal protein L15	66480	66480	protein-coding	26.1967	25.966	26.4273	+1σ	26.7823	25.9622	25.7379	26.8312	26.823	25.4929	25.7015	26.8022	25.8077	26.0257
358	572	D3YVP6	Gstm7	5	5	24.9098	24.6782	0.198377	1.17415	1.17415	KO_1Way up vs WT	-1.10898	1.52887	0.231621	Gstm7	3|3 F2.3	Gstm7	Gstm7	glutathione S-transferase, mu 7	68312	68312	protein-coding	24.794	24.6782	24.9098	+0.5σ	25.1311	24.8838	24.7884	24.8788	24.8668	24.5176	24.5769	25.231	24.3154	24.7499
103	573	E9Q450	Tpm1	5	5	32.3179	32.2607	0.198587	1.04044	1.04044	KO_1Way up vs WT	-1.02591	1.11057	0.0571991	Tpm1	9 C|9 36.27 cM	Tpm1	Tpm1	tropomyosin 1, alpha	22003	22003	protein-coding	32.2893	32.2607	32.3179	+0.5σ	32.317	32.317	32.289	32.4387	32.2278	32.2898	32.2584	32.1758	32.2898	32.2898
1560	574	Q8R2Y2	Mcam	5	5	23.7487	23.9944	0.198906	0.843444	-1.18562	KO_1Way down vs WT	-1.56923	1.11635	-0.245636	Mcam	9|9 A5.1	Mcam	Mcam	melanoma cell adhesion molecule	84004	84004	protein-coding	23.8715	23.7487	23.9944	-0.5σ	23.3735	23.513	23.9712	23.6404	24.2454	23.9742	24.179	24.138	23.9047	23.776
1346	575	Q3UHZ5	Lmod2	5	5	26.0738	26.2028	0.199711	0.914481	-1.09352	KO_1Way down vs WT	-1.26729	1.0598	-0.128976	Lmod2	6|6 A3.1	Lmod2	Lmod2	leiomodin 2 (cardiac)	93677	93677	protein-coding	26.1383	26.0738	26.2028	-0.5σ	26.0546	26.0546	26.1631	26.185	25.9117	26.0397	26.4017	26.3655	26.1761	26.0309
1376	576	D3Z598	Ltbp4	5	5	24.3352	24.0346	0.199832	1.23164	1.23164	KO_1Way up vs WT	-1.14507	1.73699	0.300575	Ltbp4	7|7 A3	Ltbp4	Ltbp4	latent transforming growth factor beta binding protein 4	108075	108075	protein-coding	24.1849	24.0346	24.3352	+1σ	24.5186	24.1796	24.3114	24.8067	23.8595	24.2401	23.5655	24.4128	24.0336	23.9209
423	577	Q05816	Fabp5	5	5	29.0717	28.7849	0.200831	1.21995	1.21995	KO_1Way up vs WT	-1.13892	1.69502	0.286818	Fabp5	3|3 A1	Fabp5	Fabp5	fatty acid binding protein 5, epidermal	16592	16592	protein-coding	28.9283	28.7849	29.0717	+1σ	28.7925	29.106	28.9138	29.5339	29.0124	28.6606	29.4053	28.7529	28.6436	28.4622
764	578	Q91VM9	Ppa2	5	5	25.9795	26.1226	0.201095	0.905592	-1.10425	KO_1Way down vs WT	-1.30125	1.06715	-0.143067	Ppa2	3|3 G3	Ppa2	Ppa2	pyrophosphatase (inorganic) 2	74776	74776	protein-coding	26.0511	25.9795	26.1226	-0.5σ	25.8588	25.9544	26.1493	25.9152	26.0199	26.0257	25.8212	26.1967	26.2461	26.3232
601	579	E9Q5F6	Ubc	5	5	31.1097	31.0179	0.20128	1.06576	1.06576	KO_1Way up vs WT	-1.04267	1.18431	0.0918818	Ubc	5 G1.1|5 64.18 cM	Ubc	Ubc	ubiquitin C	22190	22190	protein-coding	31.0638	31.0179	31.1097	+0.5σ	31.2132	31.0115	31.0906	31.1012	31.1322	31.0304	30.8395	31.0422	30.9809	31.1963
1016	580	A0A2R8VI94	Cd47	5	5	26.0949	25.9656	0.201545	1.09376	1.09376	KO_1Way up vs WT	-1.06067	1.2689	0.129302	Cd47	16|16 B5	Cd47	Cd47	CD47 antigen (Rh-related antigen, integrin-associated signal transducer)	16423	16423	protein-coding	26.0302	25.9656	26.0949	+0.5σ	26.1215	26.017	25.9083	26.2533	26.1742	26.123	26.1199	25.9731	25.8104	25.8013
451	581	Q60936	Coq8a	5	5	27.5689	27.6401	0.201766	0.951844	-1.05059	KO_1Way down vs WT	-1.14018	1.03301	-0.0712036	Coq8a	1|1 H4	Coq8a	Coq8a	coenzyme Q8A	67426	67426	protein-coding	27.6045	27.5689	27.6401	-0.5σ	27.5526	27.522	27.5449	27.5638	27.6613	27.6627	27.6739	27.7254	27.4647	27.6739
1200	582	P47199	Cryz	5	5	23.1012	23.6312	0.201846	0.69252	-1.444	KO_1Way down vs WT	-2.65583	1.27369	-0.530072	Cryz	3|3 H4	Cryz	Cryz	crystallin, zeta	12972	12972	protein-coding	23.3662	23.1012	23.6312	-2σ	23.302	23.7953	23.7292	22.8617	21.8176	24.0063	23.4785	23.6286	23.7414	23.3013
371	583	P62806	H4c1	5	5	33.2677	33.1336	0.202798	1.09744	1.09744	KO_1Way up vs WT	-1.06352	1.28086	0.134137	H4c1	13|13 A3.1	H4c1	H4c1	H4 clustered histone 1	326619	326619	protein-coding	33.2007	33.1336	33.2677	+0.5σ	33.1626	33.256	33.3637	33.3002	33.256	32.9758	33.1635	32.9758	33.4686	33.0841
813	584	Q9WVQ5	Apip	5	5	24.8131	25.0312	0.20322	0.859731	-1.16315	KO_1Way down vs WT	-1.49576	1.10557	-0.218043	Apip	2|2 E2	Apip	Apip	APAF1 interacting protein	56369	56369	protein-coding	24.9221	24.8131	25.0312	-0.5σ	24.9715	25.0798	24.323	24.8999	24.7914	25.0639	24.8725	25.2717	24.8006	25.1471
1582	585	Q8R5H1	Usp15	5	5	22.0454	22.7511	0.203758	0.61313	-1.63098	KO_1Way down vs WT	-3.68501	1.3853	-0.705735	Usp15	10|10 D2	Usp15	Usp15	ubiquitin specific peptidase 15	14479	14479	protein-coding	22.3983	22.0454	22.7511	-2σ	21.8808	23.128	21.778	21.5803	21.8599	23.5054	23.3661	23.2462	22.4312	21.2068
883	586	D3YYV8	Rpl5	5	5	27.0502	26.9287	0.20446	1.08785	1.08785	KO_1Way up vs WT	-1.05796	1.25201	0.121482	Rpl5	5 F|5 52.23 cM	Rpl5	Rpl5	ribosomal protein L5	100503670	100503670	protein-coding	26.9895	26.9287	27.0502	+0.5σ	27.0675	26.9313	26.9552	27.1599	27.1368	27.0695	27.0164	27.0391	26.6741	26.8444
419	587	H3BKM0	Ap2b1	5	5	27.8314	27.9459	0.206398	0.92371	-1.08259	KO_1Way down vs WT	-1.2367	1.0552	-0.114489	Ap2b1	11|11 C	Ap2b1	Ap2b1	adaptor-related protein complex 2, beta 1 subunit	71770	71770	protein-coding	27.8886	27.8314	27.9459	-0.5σ	27.6238	27.9366	27.9164	27.9045	27.7759	27.9663	27.8761	27.994	28.1216	27.7717
1643	588	Q8BG51	Rhot1	5	5	24.6469	24.8583	0.2072	0.86368	-1.15784	KO_1Way down vs WT	-1.48114	1.10485	-0.211431	Rhot1	11 B5|11 47.62 cM	Rhot1	Rhot1	ras homolog family member T1	59040	59040	protein-coding	24.7526	24.6469	24.8583	-0.5σ	24.8389	24.5484	24.6399	24.7616	24.4456	25.2055	24.808	25.0067	24.8908	24.3805
1252	589	Q9D6S7	Mrrf	5	5	24.8786	24.3975	0.20878	1.39588	1.39588	KO_1Way up vs WT	-1.25743	2.45009	0.481176	Mrrf	2|2 B	Mrrf	Mrrf	mitochondrial ribosome recycling factor	67871	67871	protein-coding	24.638	24.3975	24.8786	+1σ	24.8788	25.8621	24.5621	24.729	24.3612	24.3266	23.9829	25.0416	24.826	23.8102
1740	590	O70494	Sp3	5	5	25.9582	25.2792	0.209356	1.60109	1.60109	KO_1Way up vs WT	-1.38319	3.54577	0.679052	Sp3	2|2 C3	Sp3	Sp3	trans-acting transcription factor 3	20687	20687	protein-coding	25.6187	25.2792	25.9582	+2σ	25.4037	26.7531	25.4251	26.4035	25.8058	23.9603	26.6018	25.2231	25.3765	25.2342
1764	591	Q8BJ03	Cox15	5	5	24.5525	24.0202	0.210136	1.44624	1.44624	KO_1Way up vs WT	-1.29107	2.70039	0.532303	Cox15	19|19 C3	Cox15	Cox15	cytochrome c oxidase assembly protein 15	226139	226139	protein-coding	24.2863	24.0202	24.5525	+2σ	24.1543	24.4089	24.4564	24.4246	25.3182	25.1471	24.4493	23.5122	23.501	23.4913
834	592	Q9DCC5	Cbx3	5	5	26.9977	27.161	0.21059	0.892992	-1.11983	KO_1Way down vs WT	-1.35653	1.08174	-0.163281	Cbx3	6 B3|6 24.89 cM	Cbx3	Cbx3	chromobox 3	12417	12417	protein-coding	27.0794	26.9977	27.161	-0.5σ	27.1122	26.7122	26.9825	27.0639	27.1178	27.2724	27.1433	27.3873	26.8291	27.1729
1138	593	Q60749	Khdrbs1	5	5	28.7085	28.8243	0.210776	0.922846	-1.0836	KO_1Way down vs WT	-1.24159	1.05739	-0.115839	Khdrbs1	4|4 D2.2	Khdrbs1	Khdrbs1	KH domain containing, RNA binding, signal transduction associated 1	20218	20218	protein-coding	28.7664	28.7085	28.8243	-0.5σ	28.7013	28.9072	28.6423	28.607	28.6846	28.6358	28.9721	28.7379	28.9809	28.7949
1770	594	F6Z9L5	Senp3	5	5	23.1375	24.0375	0.210958	0.535886	-1.86607	KO_1Way down vs WT	-5.37477	1.54349	-0.900003	Senp3	11|11 B3	Senp3	Senp3	SUMO/sentrin specific peptidase 3	80886	80886	protein-coding	23.5875	23.1375	24.0375	-2σ	23.0453	24.2957	24.5821	22.6593	21.1048	23.3585	24.6708	23.9312	23.9159	24.3109
1516	595	A0A0R4J119	Cyfip1	5	5	24.4162	24.1078	0.212482	1.23839	1.23839	KO_1Way up vs WT	-1.16195	1.78197	0.308461	Cyfip1	7|7 B5	Cyfip1	Cyfip1	cytoplasmic FMR1 interacting protein 1	20430	20430	protein-coding	24.262	24.1078	24.4162	+1σ	24.3041	24.262	24.7506	24.3399	24.4246	23.5195	23.7349	24.4838	24.6064	24.1943
1645	596	P0DN34	Ndufb1	5	5	22.9468	22.4389	0.212875	1.4219	1.4219	KO_1Way up vs WT	-1.28105	2.59005	0.507823	Ndufb1	12|12 E	Ndufb1	Ndufb1	NADH:ubiquinone oxidoreductase subunit B1	102631912	102631912	protein-coding	22.6928	22.4389	22.9468	+2σ	23.2143	23.3319	22.4646	22.9487	22.7742	22.5288	22.0819	21.3524	22.8915	23.3401
527	597	Q9Z1E4	Gys1	5	5	26.9534	27.1531	0.213737	0.870733	-1.14846	KO_1Way down vs WT	-1.4546	1.10284	-0.199698	Gys1	7 B3|7 29.31 cM	Gys1	Gys1	glycogen synthase 1, muscle	14936	14936	protein-coding	27.0532	26.9534	27.1531	-0.5σ	26.8638	27.0929	26.8968	27.2324	26.6813	27.5125	27.1884	27.1386	26.8022	27.1239
753	598	Q8R127	Sccpdh	5	5	25.1823	25.568	0.213795	0.765434	-1.30645	KO_1Way down vs WT	-2.06212	1.20817	-0.38565	Sccpdh	1|1 H4	Sccpdh	Sccpdh	saccharopine dehydrogenase (putative)	109232	109232	protein-coding	25.3752	25.1823	25.568	-1σ	24.3138	25.7352	25.1962	25.2918	25.3747	25.483	25.9102	25.6648	25.7941	24.9877
1185	599	P40240	Cd9	5	5	25.2272	25.6593	0.214281	0.74121	-1.34915	KO_1Way down vs WT	-2.25106	1.23671	-0.432046	Cd9	6 F3|6 59.32 cM	Cd9	Cd9	CD9 antigen	12527	12527	protein-coding	25.4432	25.2272	25.6593	-1σ	25.9711	25.621	24.9616	24.9425	24.6399	26.3281	25.1754	25.3634	25.9038	25.5257
1077	600	Q9JMH6	Txnrd1	5	5	25.3447	24.9149	0.215044	1.34708	1.34708	KO_1Way up vs WT	-1.23653	2.24383	0.429833	Txnrd1	10|10 C1	Txnrd1	Txnrd1	thioredoxin reductase 1	50493	50493	protein-coding	25.1298	24.9149	25.3447	+1σ	25.2918	25.6831	24.3848	25.7138	25.6503	25.5419	25.0354	24.7948	24.8759	24.3266
312	601	Q63918	Cavin2	5	5	28.3859	28.5553	0.215709	0.889202	-1.1246	KO_1Way down vs WT	-1.37556	1.08763	-0.169417	Cavin2	1|1 C1.1	Cavin2	Cavin2	caveolae associated 2	20324	20324	protein-coding	28.4706	28.3859	28.5553	-0.5σ	28.3563	28.5803	28.5252	28.1945	28.2732	28.4773	28.7286	28.4422	28.8481	28.2804
1714	602	Q91YN9	Bag2	5	5	24.9199	24.7374	0.217073	1.13478	1.13478	KO_1Way up vs WT	-1.09544	1.41064	0.182418	Bag2	1|1 B	Bag2	Bag2	BCL2-associated athanogene 2	213539	213539	protein-coding	24.8286	24.7374	24.9199	+0.5σ	24.5621	25.0075	24.9183	25.1073	25.0041	24.8825	24.8555	24.712	24.3648	24.8725
294	603	P68040	Rack1	5	5	27.3666	28.135	0.219157	0.587061	-1.7034	KO_1Way down vs WT	-4.27954	1.4749	-0.768417	Rack1	11|11 B1.2	Rack1	Rack1	receptor for activated C kinase 1	14694	14694	protein-coding	27.7508	27.3666	28.135	-2σ	27.9298	28.5018	26.6688	26.624	27.1088	27.2284	27.1203	29.4053	28.818	28.1034
172	604	A0A1L1STE6	Idh3a	5	5	31.0834	31.1339	0.219241	0.965579	-1.03565	KO_1Way down vs WT	-1.10034	1.0259	-0.0505337	Idh3a	9|9 A5.3	Idh3a	Idh3a	isocitrate dehydrogenase 3 (NAD+) alpha	67834	67834	protein-coding	31.1087	31.0834	31.1339	-0.5σ	31.1322	31.0414	31.1204	31.0026	31.1204	31.146	31.0422	31.1211	31.2143	31.146
336	605	Q9Z2I0	Letm1	5	5	26.381	26.55	0.220569	0.889446	-1.1243	KO_1Way down vs WT	-1.37778	1.08998	-0.169021	Letm1	5|5 B2	Letm1	Letm1	leucine zipper-EF-hand containing transmembrane protein 1	56384	56384	protein-coding	26.4655	26.381	26.55	-0.5σ	26.4313	26.321	26.2034	26.3569	26.5924	26.6557	26.6161	26.806	26.5208	26.1515
572	606	Q8BPW9	Dnpep	5	5	25.9549	26.2021	0.22134	0.842519	-1.18692	KO_1Way down vs WT	-1.59886	1.13493	-0.247219	Dnpep	1|1 C4	Dnpep	Dnpep	aspartyl aminopeptidase	13437	13437	protein-coding	26.0785	25.9549	26.2021	-0.5σ	25.6831	26.0412	26.2533	25.507	26.29	26.3116	26.3069	26.3027	26.2986	25.7908
915	607	P00416	COX3	5	5	30.3085	30.4698	0.221751	0.894211	-1.1183	KO_1Way down vs WT	-1.35853	1.0863	-0.161312	COX3	-	mt-Co3	COX3	cytochrome c oxidase subunit III	17710	17710	protein-coding	30.3892	30.3085	30.4698	-0.5σ	30.4894	30.2225	30.2972	30.1955	30.3375	30.2451	30.2451	30.4028	30.6847	30.7712
163	608	Q1XH17	Trim72	5	5	28.4479	28.565	0.222558	0.922012	-1.08458	KO_1Way down vs WT	-1.24954	1.06224	-0.117142	Trim72	7|7 F3	Trim72	Trim72	tripartite motif-containing 72	434246	434246	protein-coding	28.5065	28.4479	28.565	-0.5σ	28.2881	28.3801	28.5018	28.5112	28.5582	28.7286	28.7113	28.5381	28.3266	28.5205
1698	609	E9Q4M2	Lipe	5	5	21.1338	20.6187	0.222875	1.42917	1.42917	KO_1Way up vs WT	-1.30478	2.66504	0.515178	Lipe	7 A3|7 13.78 cM	Lipe	Lipe	lipase, hormone sensitive	16890	16890	protein-coding	20.8762	20.6187	21.1338	+2σ	21.3918	21.2075	20.8596	21.0028	21.2075	21.0749	21.3912	20.02	19.4353	21.1719
757	610	P85094	Isoc2a	5	5	24.2775	24.5472	0.223546	0.8295	-1.20555	KO_1Way down vs WT	-1.67138	1.15002	-0.269687	Isoc2a	7|7 A1	Isoc2a	Isoc2a	isochorismatase domain containing 2a	664994	664994	protein-coding	24.4123	24.2775	24.5472	-1σ	24.4456	23.9568	23.9648	24.262	24.7581	24.2027	24.2913	24.6806	24.6009	24.9603
954	611	Q7M6Y3	Picalm	5	5	26.5299	26.402	0.223591	1.09273	1.09273	KO_1Way up vs WT	-1.06858	1.27594	0.127933	Picalm	7 D3|7 50.47 cM	Picalm	Picalm	phosphatidylinositol binding clathrin assembly protein	233489	233489	protein-coding	26.4659	26.402	26.5299	+0.5σ	26.3798	26.4357	26.6954	26.6106	26.5282	26.5234	26.4776	26.4017	26.1	26.5074
1685	612	P17047	Lamp2	5	5	26.0251	25.4878	0.22446	1.4513	1.4513	KO_1Way up vs WT	-1.32304	2.78666	0.537341	Lamp2	X A3.3|X 22.67 cM	Lamp2	Lamp2	lysosomal-associated membrane protein 2	16784	16784	protein-coding	25.7565	25.4878	26.0251	+2σ	25.8148	26.1215	26.2431	25.9622	25.984	25.2165	24.0761	26.1646	26.3027	25.6789
93	613	P22599	Serpina1b	5	5	28.7459	28.5334	0.225773	1.15877	1.15877	KO_1Way up vs WT	-1.11802	1.50122	0.212597	Serpina1b	12 E|12 52.98 cM	Serpina1b	Serpina1b	serine (or cysteine) preptidase inhibitor, clade A, member 1B	20701	20701	protein-coding	28.6396	28.5334	28.7459	+0.5σ	29.0124	28.3317	28.759	28.6475	28.9791	28.6786	28.5485	28.7606	28.5265	28.1526
84	614	A0A0R4J0X5	Serpina1c	5	5	31.5235	31.4212	0.226623	1.07351	1.07351	KO_1Way up vs WT	-1.05544	1.21632	0.102341	Serpina1c	12 E|12 52.98 cM	Serpina1c	Serpina1c	serine (or cysteine) peptidase inhibitor, clade A, member 1C	20702	20702	protein-coding	31.4723	31.4212	31.5235	+0.5σ	31.6816	31.334	31.5686	31.3715	31.6621	31.4314	31.5187	31.3722	31.4314	31.3524
227	615	Q61171	Prdx2	5	5	30.8685	30.8199	0.226789	1.03429	1.03429	KO_1Way up vs WT	-1.026	1.09756	0.0486351	Prdx2	8 C3|8 41.4 cM	Prdx2	Prdx2	peroxiredoxin 2	21672	21672	protein-coding	30.8442	30.8199	30.8685	+0.5σ	30.8552	30.9799	30.9056	30.801	30.801	30.8395	30.7712	30.8298	30.8024	30.8566
769	616	Q8CIE6	Copa	5	5	25.594	25.3187	0.226901	1.2102	1.2102	KO_1Way up vs WT	-1.15642	1.69367	0.275243	Copa	1 H3|1 79.54 cM	Copa	Copa	coatomer protein complex subunit alpha	12847	12847	protein-coding	25.4564	25.3187	25.594	+1σ	25.5183	26.2727	25.5548	25.2204	25.4037	25.4096	25.5463	24.9521	25.1927	25.4929
902	617	O88587	Comt	5	5	25.2178	24.9968	0.227179	1.16553	1.16553	KO_1Way up vs WT	-1.12396	1.52687	0.220991	Comt	16 A3|16 11.4 cM	Comt	Comt	catechol-O-methyltransferase	12846	12846	protein-coding	25.1073	24.9968	25.2178	+0.5σ	25.3473	25.3603	24.5778	25.3095	25.4941	24.8949	24.9206	25.0558	24.9771	25.1356
755	618	P08226	Apoe	5	5	25.8158	25.6762	0.227221	1.10157	1.10157	KO_1Way up vs WT	-1.07661	1.30641	0.139556	Apoe	7 A3|7 9.94 cM	Apoe	Apoe	apolipoprotein E	11816	11816	protein-coding	25.746	25.6762	25.8158	+0.5σ	25.6135	25.7467	26.0331	25.6873	25.9984	25.5909	25.6092	25.7544	25.5341	25.8926
1762	619	A0A140LJJ5	Akap13	5	5	27.1029	26.9502	0.227331	1.11165	1.11165	KO_1Way up vs WT	-1.08417	1.33978	0.152703	Akap13	7|7 D1	Akap13	Akap13	A kinase (PRKA) anchor protein 13	75547	75547	protein-coding	27.0266	26.9502	27.1029	+0.5σ	27.0152	27.127	27.1922	26.9728	27.2074	26.7068	27.323	26.7801	26.989	26.9522
1027	620	P30416	Fkbp4	5	5	24.9571	24.6242	0.227417	1.25952	1.25952	KO_1Way up vs WT	-1.19274	1.89215	0.332874	Fkbp4	6|6 F3	Fkbp4	Fkbp4	FK506 binding protein 4	14228	14228	protein-coding	24.7906	24.6242	24.9571	+1σ	25.2174	24.4137	25.5521	24.5186	25.0837	24.6113	24.8662	24.1265	24.6388	24.8783
1109	621	Q9CX86	Hnrnpa0	5	5	25.9536	25.6013	0.227476	1.27658	1.27658	KO_1Way up vs WT	-1.20513	1.96394	0.352281	Hnrnpa0	13|13 B1	Hnrnpa0	Hnrnpa0	heterogeneous nuclear ribonucleoprotein A0	77134	77134	protein-coding	25.7775	25.6013	25.9536	+1σ	25.8893	26.4706	25.7766	25.5038	26.1277	25.349	25.4337	25.3024	26.4495	25.4719
1032	622	E0CXB9	Ctnna2	5	5	24.1706	24.5286	0.229161	0.780239	-1.28166	KO_1Way down vs WT	-1.98909	1.2109	-0.358012	Ctnna2	6 C3|6 33.54 cM	Ctnna2	Ctnna2	catenin (cadherin associated protein), alpha 2	12386	12386	protein-coding	24.3496	24.1706	24.5286	-1σ	23.661	24.225	23.9166	24.9288	24.1217	24.0726	24.5811	24.3805	25.1384	24.4706
1310	623	Q569Z6	Thrap3	5	5	28.0525	27.9529	0.229695	1.0715	1.0715	KO_1Way up vs WT	-1.05486	1.21109	0.0996291	Thrap3	4|4 D2.2	Thrap3	Thrap3	thyroid hormone receptor associated protein 3	230753	230753	protein-coding	28.0027	27.9529	28.0525	+0.5σ	28.1075	28.1325	28.1562	27.9242	27.9423	27.7824	27.9811	27.8545	28.0801	28.0664
721	624	P63254	Crip1	5	5	25.8091	24.6299	0.229808	2.26457	2.26457	KO_1Way up vs WT	-1.8824	9.65352	1.17924	Crip1	12 F1|12 61.59 cM	Crip1	Crip1	cysteine-rich protein 1 (intestinal)	12925	12925	protein-coding	25.2195	24.6299	25.8091	+3σ	26.7086	24.981	27.0675	23.6778	26.6106	27.1729	24.0919	24.0103	23.7205	24.1537
575	625	Q60714	Slc27a1	5	5	26.3686	25.5553	0.230231	1.75734	1.75734	KO_1Way up vs WT	-1.54853	4.78222	0.813392	Slc27a1	8|8 B3.3	Slc27a1	Slc27a1	solute carrier family 27 (fatty acid transporter), member 1	26457	26457	protein-coding	25.962	25.5553	26.3686	+2σ	27.2189	26.9728	25.4139	25.2066	27.0311	25.3736	27.298	25.2903	24.712	25.1024
351	626	P19123	Tnnc1	5	5	28.9043	28.7184	0.230318	1.13757	1.13757	KO_1Way up vs WT	-1.10519	1.43019	0.185953	Tnnc1	14 B|14 19.09 cM	Tnnc1	Tnnc1	troponin C, cardiac/slow skeletal	21924	21924	protein-coding	28.8114	28.7184	28.9043	+0.5σ	28.9424	28.7832	28.7703	28.9198	29.106	28.7191	28.5381	28.9635	28.3389	29.0324
321	627	Q8BGH2	Samm50	5	5	28.1588	28.2138	0.23049	0.962562	-1.03889	KO_1Way down vs WT	-1.11177	1.03008	-0.0550485	Samm50	15|15 E2	Samm50	Samm50	SAMM50 sorting and assembly machinery component	68653	68653	protein-coding	28.1863	28.1588	28.2138	-0.5σ	28.1945	28.243	28.1891	28.1203	28.0471	28.2198	28.1743	28.1574	28.303	28.2147
130	628	P70404	Idh3g	5	5	30.1534	30.2198	0.2306	0.955035	-1.04708	KO_1Way down vs WT	-1.13629	1.0364	-0.0663749	Idh3g	X A7.3|X 37.41 cM	Idh3g	Idh3g	isocitrate dehydrogenase 3 (NAD+), gamma	15929	15929	protein-coding	30.1866	30.1534	30.2198	-0.5σ	30.1822	30.0222	30.2306	30.1015	30.2306	30.2772	30.17	30.3089	30.1459	30.1969
599	629	P43274	H1f4	5	5	31.2183	31.1193	0.23093	1.07105	1.07105	KO_1Way up vs WT	-1.05489	1.21011	0.0990209	H1f4	13|13 A3.1	H1f4	H1f4	H1.4 linker histone, cluster member	50709	50709	protein-coding	31.1688	31.1193	31.2183	+0.5σ	31.1808	31.3133	31.2316	31.1704	31.1954	30.9933	31.1211	30.9933	31.3861	31.1025
719	630	Q78IK2	Atp5md	5	5	30.5203	30.4388	0.231156	1.05807	1.05807	KO_1Way up vs WT	-1.04498	1.16988	0.0814382	Atp5md	19|19 C3	Atp5md	Atp5md	ATP synthase membrane subunit DAPIT	66477	66477	protein-coding	30.4795	30.4388	30.5203	+0.5σ	30.5601	30.5601	30.5931	30.4233	30.4647	30.454	30.3934	30.5278	30.2577	30.5612
1788	631	A0A1B0GR95	Abcc8	5	5	26.7607	25.8313	0.23276	1.9045	1.9045	KO_1Way up vs WT	-1.65947	6.01909	0.92941	Abcc8	7 B3|7 29.66 cM	Abcc8	Abcc8	ATP-binding cassette, sub-family C (CFTR/MRP), member 8	20927	20927	protein-coding	26.296	25.8313	26.7607	+2σ	26.6045	26.5098	26.9282	26.9825	26.7784	26.2085	26.6262	26.7411	26.5835	22.997
353	632	P15508	Sptb	5	5	27.497	27.5797	0.233286	0.944293	-1.05899	KO_1Way down vs WT	-1.17331	1.04623	-0.0826943	Sptb	12 C3|12 33.73 cM	Sptb	Sptb	spectrin beta, erythrocytic	20741	20741	protein-coding	27.5384	27.497	27.5797	-0.5σ	27.5692	27.6613	27.4116	27.4493	27.3936	27.7111	27.5735	27.6073	27.4985	27.5081
1025	633	E9QQ93	Xirp1	5	5	24.2428	24.507	0.233876	0.832646	-1.20099	KO_1Way down vs WT	-1.6672	1.15587	-0.264224	Xirp1	9|9 F4	Xirp1	Xirp1	xin actin-binding repeat containing 1	22437	22437	protein-coding	24.3749	24.2428	24.507	-1σ	23.8376	24.6513	24.2572	24.3813	24.0864	24.2525	24.6113	24.402	25.0517	24.2174
923	634	Q3TMP8	Tmem38a	5	5	27.8508	27.3875	0.233944	1.37875	1.37875	KO_1Way up vs WT	-1.28932	2.45092	0.463358	Tmem38a	8|8 B3.3	Tmem38a	Tmem38a	transmembrane protein 38A	74166	74166	protein-coding	27.6192	27.3875	27.8508	+1σ	27.3542	28.4037	27.6293	28.3084	27.5585	26.784	28.4366	26.9471	27.5187	27.251
667	635	A0A0R4J094	Fahd2a	5	5	25.3758	25.6035	0.234569	0.854001	-1.17096	KO_1Way down vs WT	-1.55415	1.13347	-0.22769	Fahd2a	2|2 F1	Fahd2a	Fahd2a	fumarylacetoacetate hydrolase domain containing 2A	68126	68126	protein-coding	25.4897	25.3758	25.6035	-0.5σ	25.3381	25.4973	24.9887	25.2457	25.8091	25.8104	25.7492	25.788	25.2505	25.4191
334	636	Q9CR68	Uqcrfs1	5	5	32.0843	32.0452	0.235	1.02747	1.02747	KO_1Way up vs WT	-1.02179	1.0787	0.0390946	Uqcrfs1	13|13 A3.2	Uqcrfs1	Uqcrfs1	ubiquinol-cytochrome c reductase, Rieske iron-sulfur polypeptide 1	66694	66694	protein-coding	32.0647	32.0452	32.0843	+0.5σ	32.0382	32.1013	32.1013	32.1174	32.0633	32.1177	32.009	32.009	31.9885	32.1018
493	637	Q9QZF2	Gpc1	5	5	25.5893	25.8233	0.23517	0.850227	-1.17616	KO_1Way down vs WT	-1.57415	1.13793	-0.234081	Gpc1	1|1 D	Gpc1	Gpc1	glypican 1	14733	14733	protein-coding	25.7063	25.5893	25.8233	-0.5σ	25.4763	25.8732	25.2631	25.3854	25.9484	26.2703	25.5378	25.734	25.8254	25.7492
1151	638	G3UYV7	Rps28	5	5	27.0607	26.9554	0.235707	1.07575	1.07575	KO_1Way up vs WT	-1.06004	1.22672	0.105338	Rps28	17|17 B1	Rps28	Rps28	ribosomal protein S28	54127	54127	protein-coding	27.0081	26.9554	27.0607	+0.5σ	26.815	27.2189	27.2363	27.0311	27.0024	26.9098	26.937	26.989	26.8982	27.043
559	639	P08752	Gnai2	5	5	27.043	26.9535	0.236677	1.06395	1.06395	KO_1Way up vs WT	-1.05101	1.18974	0.0894293	Gnai2	9 F1|9 58.43 cM	Gnai2	Gnai2	guanine nucleotide binding protein (G protein), alpha inhibiting 2	14678	14678	protein-coding	26.9982	26.9535	27.043	+0.5σ	27.0024	27.1718	26.9166	27.1088	27.0152	27.004	26.9522	26.784	27.1135	26.914
523	640	P61164	Actr1a	5	5	27.3803	27.7593	0.238365	0.768933	-1.3005	KO_1Way down vs WT	-2.09233	1.23711	-0.37907	Actr1a	19|19 C3	Actr1a	Actr1a	ARP1 actin-related protein 1A, centractin alpha	54130	54130	protein-coding	27.5698	27.3803	27.7593	-1σ	27.5068	27.8276	27.5487	27.0727	26.9455	27.9433	27.6954	27.9598	28.3449	26.8532
1588	641	Q8BW94	Dnah3	5	5	24.7219	25.2838	0.240859	0.677391	-1.47625	KO_1Way down vs WT	-2.99977	1.37647	-0.561939	Dnah3	7|7 F2	Dnah3	Dnah3	dynein, axonemal, heavy chain 3	381917	381917	protein-coding	25.0028	24.7219	25.2838	-2σ	25.2383	24.4169	25.4291	24.6354	23.8898	23.9702	25.567	25.6449	25.9468	25.2903
791	642	F8WHT5	Mpv17	5	5	26.1887	26.3451	0.241409	0.897269	-1.11449	KO_1Way down vs WT	-1.35795	1.09327	-0.156387	Mpv17	5|5 B1	Mpv17	Mpv17	MpV17 mitochondrial inner membrane protein	17527	17527	protein-coding	26.2669	26.1887	26.3451	-0.5σ	25.7991	26.4135	26.2727	26.1277	26.3307	26.2217	26.457	26.4951	26.355	26.1967
568	643	A2AVJ7	Rrbp1	5	5	25.1467	25.9922	0.242185	0.556521	-1.79688	KO_1Way down vs WT	-5.23907	1.62262	-0.845492	Rrbp1	2|2 G1	Rrbp1	Rrbp1	ribosome binding protein 1	81910	81910	protein-coding	25.5694	25.1467	25.9922	-2σ	24.7481	24.5778	26.9728	24.599	24.8356	26.7764	24.6589	26.7638	26.8128	24.9488
38	644	Q8BWT1	Acaa2	5	5	32.0233	32.0958	0.243048	0.950998	-1.05153	KO_1Way down vs WT	-1.15277	1.04256	-0.0724856	Acaa2	18 E2|18 50.76 cM	Acaa2	Acaa2	acetyl-Coenzyme A acyltransferase 2 (mitochondrial 3-oxoacyl-Coenzyme A thiolase)	52538	52538	protein-coding	32.0596	32.0233	32.0958	-0.5σ	32.1013	31.91	31.9438	32.0083	32.1532	32.1538	31.9672	32.1177	32.1538	32.0865
1802	645	Q8BWY3	Etf1	5	5	24.5372	25.7552	0.24327	0.429861	-2.32633	KO_1Way down vs WT	-10.9114	2.01621	-1.21806	Etf1	18|18 B1	Etf1	Etf1	eukaryotic translation termination factor 1	225363	225363	protein-coding	25.1462	24.5372	25.7552	-3σ	26.2825	25.8967	22.3515	22.232	25.9232	24.5854	25.9651	25.8606	26.1434	26.2217
1052	646	Q9DB27	Mcts1	5	5	24.1427	24.2343	0.244107	0.938479	-1.06555	KO_1Way down vs WT	-1.19716	1.05439	-0.0916042	Mcts1	X|X A3.3	Mcts1	Mcts1	malignant T cell amplified sequence 1	68995	68995	protein-coding	24.1885	24.1427	24.2343	-0.5σ	24.1693	24.0069	24.0864	24.1347	24.316	24.2821	24.2241	24.3971	24.0853	24.1827
704	647	O35295	Purb	5	5	24.5573	24.2688	0.245219	1.22139	1.22139	KO_1Way up vs WT	-1.18265	1.76427	0.288525	Purb	11 A1|11 4.16 cM	Purb	Purb	purine rich element binding protein B	19291	19291	protein-coding	24.413	24.2688	24.5573	+1σ	24.3848	24.0549	24.9949	24.6015	24.7506	24.3316	24.1971	24.2446	23.768	24.8028
977	648	Q61599	Arhgdib	5	5	25.0396	24.7692	0.24527	1.20617	1.20617	KO_1Way up vs WT	-1.17032	1.70262	0.270429	Arhgdib	6|6 G1	Arhgdib	Arhgdib	Rho, GDP dissociation inhibitor (GDI) beta	11857	11857	protein-coding	24.9044	24.7692	25.0396	+1σ	25.1111	25.5588	24.4844	25.0104	25.0332	25.2231	24.905	24.6271	24.5176	24.5729
1795	649	Q6XZL8	Dot1l	5	5	26.4	23.3651	0.245679	8.19592	8.19592	KO_1Way up vs WT	-5.8631	393.843	3.03491	Dot1l	10|10 C1	Dot1l	Dot1l	DOT1-like, histone H3 methyltransferase (S. cerevisiae)	208266	208266	protein-coding	24.8825	23.3651	26.4	+6σ	24.647	27.5315	28.2234	24.372	27.226	28.1216	19.4353	23.9047	16.9541	28.4097
249	650	P58281	Opa1	5	5	27.5302	27.3341	0.245681	1.14564	1.14564	KO_1Way up vs WT	-1.12111	1.47145	0.196155	Opa1	16 B2|16 20.65 cM	Opa1	Opa1	OPA1, mitochondrial dynamin like GTPase	74143	74143	protein-coding	27.4322	27.3341	27.5302	+0.5σ	27.4169	27.6829	27.4806	27.522	27.5487	27.4336	27.004	27.4511	26.9956	27.786
602	651	O70622	Rtn2	5	5	27.7615	27.6347	0.246435	1.09189	1.09189	KO_1Way up vs WT	-1.07702	1.28405	0.126828	Rtn2	7 A3|7 9.54 cM	Rtn2	Rtn2	reticulon 2 (Z-band associated protein)	20167	20167	protein-coding	27.6981	27.6347	27.7615	+0.5σ	27.7811	27.9045	27.734	27.5862	27.8017	27.8032	27.7146	27.7482	27.3148	27.5926
392	652	P40124	Cap1	5	5	25.3398	25.1233	0.246879	1.1619	1.1619	KO_1Way up vs WT	-1.13534	1.53274	0.216492	Cap1	4|4 D2.2	Cap1	Cap1	CAP, adenylate cyclase-associated protein 1 (yeast)	12331	12331	protein-coding	25.2315	25.1233	25.3398	+0.5σ	25.5744	25.4139	25.2093	25.2841	25.2174	25.4337	25.5419	25.0737	24.7906	24.7766
1197	653	Q9D7X8	Ggct	5	5	24.6806	24.9694	0.247166	0.818594	-1.22161	KO_1Way down vs WT	-1.76809	1.18479	-0.288781	Ggct	6 B3|6 27.26 cM	Ggct	Ggct	gamma-glutamyl cyclotransferase	110175	110175	protein-coding	24.825	24.6806	24.9694	-1σ	24.4246	24.2409	25.4466	24.672	24.6188	25.1671	24.9547	25.0029	25.1411	24.5811
596	654	P54822	Adsl	5	5	25.4115	25.7383	0.247444	0.797308	-1.25422	KO_1Way down vs WT	-1.90633	1.21185	-0.326792	Adsl	15 E1|15 37.95 cM	Adsl	Adsl	adenylosuccinate lyase	11564	11564	protein-coding	25.5749	25.4115	25.7383	-1σ	25.588	25.0332	25.507	25.588	25.3413	26.2618	26.3818	25.3792	25.2665	25.4023
609	655	Q99JY9	Actr3	5	5	26.2236	26.3943	0.248256	0.888423	-1.12559	KO_1Way down vs WT	-1.40128	1.10602	-0.170682	Actr3	1|1 E2.3	Actr3	Actr3	ARP3 actin-related protein 3	74117	74117	protein-coding	26.3089	26.2236	26.3943	-0.5σ	26.1239	26.5367	25.9944	26.3256	26.1376	26.2986	26.0767	26.6741	26.4535	26.4687
1617	656	A0A087WQG6	Rgs6	5	5	23.0141	23.2794	0.249138	0.832069	-1.20182	KO_1Way down vs WT	-1.69039	1.17032	-0.265226	Rgs6	12 D1|12 38.14 cM	Rgs6	Rgs6	regulator of G-protein signaling 6	50779	50779	protein-coding	23.1468	23.0141	23.2794	-1σ	22.8702	22.4125	22.9835	23.5427	23.2618	23.3797	23.1269	23.0441	23.5912	23.2549
740	657	P54320	Eln	5	5	26.6751	27.5791	0.249279	0.53439	-1.87129	KO_1Way down vs WT	-5.98782	1.70996	-0.904034	Eln	5 G2|5 74.76 cM	Eln	Eln	elastin	13717	13717	protein-coding	27.1271	26.6751	27.5791	-2σ	26.2034	27.3451	27.0152	26.4516	26.36	26.8901	27.1009	25.9693	27.8489	30.0863
261	658	Q80X68	Csl	5	5	29.0303	29.3747	0.251241	0.787611	-1.26966	KO_1Way down vs WT	-1.98161	1.22925	-0.344446	Csl	10|10 D1	Csl	Csl	citrate synthase like	71832	71832	protein-coding	29.2025	29.0303	29.3747	-1σ	28.7265	29.4434	29.3858	28.8598	28.7361	28.9149	29.3913	29.1645	30.2385	29.1645
1136	659	P14115	Rpl27a	5	5	26.9418	27.0014	0.251816	0.959551	-1.04215	KO_1Way down vs WT	-1.12567	1.03645	-0.0595689	Rpl27a	7 E3|7 57.26 cM	Rpl27a	Rpl27a	ribosomal protein L27A	26451	26451	protein-coding	26.9716	26.9418	27.0014	-0.5σ	27.0103	26.8377	27.0311	26.9249	26.905	27.0326	27.0114	26.8828	27.0804	26.9996
1580	660	Q3UIJ9	Myzap	5	5	22.8284	23.0341	0.251822	0.867108	-1.15326	KO_1Way down vs WT	-1.50503	1.13159	-0.205717	Myzap	9|9 D	Myzap	Myzap	myocardial zonula adherens protein	102371	102371	protein-coding	22.9312	22.8284	23.0341	-0.5σ	23.112	22.7988	22.4968	22.9227	22.8114	23.2549	23.3935	22.997	22.8797	22.6452
329	661	Q791V5	Mtch2	5	5	28.1233	28.2261	0.25193	0.931204	-1.07388	KO_1Way down vs WT	-1.22677	1.06378	-0.102831	Mtch2	2|2 E1	Mtch2	Mtch2	mitochondrial carrier 2	56428	56428	protein-coding	28.1747	28.1233	28.2261	-0.5σ	28.1325	28.0065	28.236	28.0471	28.1945	28.3663	28.0084	28.3976	28.196	28.1624
123	662	A8DUK4	Hbb-bs	5	5	33.353	32.7832	0.253681	1.48429	1.48429	KO_1Way up vs WT	-1.41279	3.11255	0.569775	Hbb-bs	7 E3|7	Hbb-bs	Hbb-bs	hemoglobin, beta adult s chain	100503605	100503605	protein-coding	33.0681	32.7832	33.353	+2σ	32.628	34.8274	33.0835	32.9259	33.3002	33.0325	33.3647	32.3463	32.009	33.1635
833	663	P17427	Ap2a2	5	5	24.1313	24.3104	0.253789	0.883257	-1.13217	KO_1Way down vs WT	-1.42897	1.1148	-0.179094	Ap2a2	7|7 F5	Ap2a2	Ap2a2	adaptor-related protein complex 2, alpha 2 subunit	11772	11772	protein-coding	24.2208	24.1313	24.3104	-0.5σ	24.1016	24.2035	24.2089	23.9967	24.1461	24.6503	24.5914	24.1154	24.2857	23.9094
55	664	Q68FD5	Cltc	5	5	27.1981	27.47	0.253884	0.82827	-1.20734	KO_1Way down vs WT	-1.7192	1.17942	-0.271828	Cltc	11|11 C	Cltc	Cltc	clathrin, heavy polypeptide (Hc)	67300	67300	protein-coding	27.3341	27.1981	27.47	-1σ	27.0781	26.9781	27.39	26.8872	27.6572	27.5332	27.4826	26.8532	27.8818	27.5989
734	665	P61750	Arf4	5	5	21.0952	20.6451	0.25406	1.36613	1.36613	KO_1Way up vs WT	-1.31454	2.45336	0.450098	Arf4	14 A3|14 16.09 cM	Arf4	Arf4	ADP-ribosylation factor 4	11843	11843	protein-coding	20.8701	20.6451	21.0952	+1σ	21.4965	20.3187	20.7496	21.2075	21.7037	20.7925	20.7925	21.4218	20.4225	19.7962
1378	666	Q9CX34	Sugt1	5	5	21.6689	22.2225	0.254932	0.681306	-1.46777	KO_1Way down vs WT	-3.02019	1.40191	-0.553624	Sugt1	14|14 D3	Sugt1	Sugt1	SGT1, suppressor of G2 allele of SKP1 (S. cerevisiae)	67955	67955	protein-coding	21.9457	21.6689	22.2225	-2σ	21.5354	21.5354	23.0588	20.6794	21.5354	21.4956	22.193	22.9826	22.2681	22.1733
201	667	P50396	Gdi1	5	5	26.3441	26.4444	0.255038	0.932861	-1.07197	KO_1Way down vs WT	-1.22167	1.06313	-0.100267	Gdi1	X A7.3|X 37.97 cM	Gdi1	Gdi1	guanosine diphosphate (GDP) dissociation inhibitor 1	14567	14567	protein-coding	26.3942	26.3441	26.4444	-0.5σ	26.2682	26.4516	26.3051	26.3454	26.3502	26.5973	26.4055	26.64	26.333	26.2461
1066	668	P62849	Rps24	5	5	26.1376	26.2216	0.255768	0.943443	-1.05995	KO_1Way down vs WT	-1.18282	1.05281	-0.0839931	Rps24	14|14 A3	Rps24	Rps24	ribosomal protein S24	20088	20088	protein-coding	26.1796	26.1376	26.2216	-0.5σ	26.0023	26.1779	26.2641	26.0659	26.1779	26.1252	26.2406	26.1047	26.3869	26.2508
229	669	Q6PB66	Lrpprc	5	5	27.5887	27.1917	0.257143	1.31671	1.31671	KO_1Way up vs WT	-1.27742	2.21469	0.396937	Lrpprc	17|17 E4	Lrpprc	Lrpprc	leucine-rich PPR-motif containing	72416	72416	protein-coding	27.3902	27.1917	27.5887	+1σ	27.9645	26.8276	28.1075	27.8746	27.1692	27.8489	27.1386	27.2032	27.2338	26.5341
467	670	Q9ERS2	Ndufa13	5	5	29.779	29.8134	0.257269	0.976458	-1.02411	KO_1Way down vs WT	-1.07129	1.02144	-0.0343697	Ndufa13	8|8 B3.3	Ndufa13	Ndufa13	NADH:ubiquinone oxidoreductase subunit A13	67184	67184	protein-coding	29.7962	29.779	29.8134	-0.5σ	29.8205	29.7692	29.7314	29.7535	29.8205	29.8309	29.7547	29.8457	29.77	29.8658
129	671	Q9Z2I9	Sucla2	5	5	30.0743	30.2493	0.257536	0.885734	-1.12901	KO_1Way down vs WT	-1.42029	1.11425	-0.175054	Sucla2	14|14 D3	Sucla2	Sucla2	succinate-Coenzyme A ligase, ADP-forming, beta subunit	20916	20916	protein-coding	30.1618	30.0743	30.2493	-0.5σ	29.905	29.9529	29.9255	30.3925	30.1955	30.4367	30.0674	30.114	30.0536	30.575
1663	672	A2RSQ1	Glb1l3	5	5	25.5324	25.8052	0.257687	0.827763	-1.20808	KO_1Way down vs WT	-1.72757	1.18372	-0.27271	Glb1l3	9|9 A4	Glb1l3	Glb1l3	galactosidase, beta 1 like 3	70893	70893	protein-coding	25.6688	25.5324	25.8052	-1σ	25.521	25.617	25.9448	25.7097	24.8696	25.895	25.5134	26.1913	25.93	25.4961
1135	673	Q9D8T7	Slirp	5	5	26.299	26.136	0.25976	1.11962	1.11962	KO_1Way up vs WT	-1.1072	1.38793	0.163014	Slirp	12|12 D2	Slirp	Slirp	SRA stem-loop interacting RNA binding protein	380773	380773	protein-coding	26.2175	26.136	26.299	+0.5σ	26.2197	26.5856	26.1455	26.1991	26.3454	26.0955	26.3426	26.3192	25.7397	26.1831
67	674	P50544	Acadvl	5	5	31.7027	31.7763	0.260466	0.950256	-1.05235	KO_1Way down vs WT	-1.15973	1.04722	-0.0736121	Acadvl	11 B3|11 42.96 cM	Acadvl	Acadvl	acyl-Coenzyme A dehydrogenase, very long chain	11370	11370	protein-coding	31.7395	31.7027	31.7763	-0.5σ	31.7448	31.6816	31.7592	31.5686	31.7592	31.9444	31.7967	31.7001	31.663	31.7771
605	675	E9Q9C7	Ablim1	5	5	25.9755	26.0846	0.261059	0.927157	-1.07857	KO_1Way down vs WT	-1.24589	1.07099	-0.109114	Ablim1	19 D2|19 52.09 cM	Ablim1	Ablim1	actin-binding LIM protein 1	226251	226251	protein-coding	26.03	25.9755	26.0846	-0.5σ	25.8231	25.8091	26.0926	26.0546	26.0978	26.0185	25.9213	26.1515	26.0469	26.2846
1161	676	Q9R1P3	Psmb2	5	5	24.78	24.4203	0.261239	1.28314	1.28314	KO_1Way up vs WT	-1.25392	2.06451	0.359674	Psmb2	4 D2.2|4 60.9 cM	Psmb2	Psmb2	proteasome (prosome, macropain) subunit, beta type 2	26445	26445	protein-coding	24.6001	24.4203	24.78	+1σ	24.672	24.4685	24.6354	25.1573	24.9668	25.0321	24.8098	24.7156	23.8437	23.7004
1043	677	P01869	Ighg1	5	5	26.1748	26.7275	0.262032	0.681748	-1.46682	KO_1Way down vs WT	-3.05023	1.41769	-0.552689	Ighg1	12 F1|12 62.1 cM	Ighg1	Ighg1	immunoglobulin heavy constant gamma 1 (G1m marker)	16017	16017	other	26.4511	26.1748	26.7275	-2σ	26.4554	25.8116	27.0185	24.9887	26.5998	27.2942	27.1064	26.5074	27.0391	25.6903
1752	678	O35864	Cops5	5	5	25.6524	24.9249	0.262138	1.65572	1.65572	KO_1Way up vs WT	-1.58348	4.34095	0.727456	Cops5	1 A2|1 2.29 cM	Cops5	Cops5	COP9 signalosome subunit 5	26754	26754	protein-coding	25.2887	24.9249	25.6524	+2σ	25.8757	26.189	23.9053	26.0926	26.1991	25.7015	23.6687	25.95	24.5854	24.7188
547	679	P63330	Ppp2ca	5	5	26.8702	26.9885	0.262235	0.921268	-1.08546	KO_1Way down vs WT	-1.26972	1.07765	-0.118307	Ppp2ca	11|11 B1.3	Ppp2ca	Ppp2ca	protein phosphatase 2 (formerly 2A), catalytic subunit, alpha isoform	19052	19052	protein-coding	26.9293	26.8702	26.9885	-0.5σ	26.7286	26.9009	26.9644	26.9423	26.815	27.3189	27.0082	26.9225	26.8532	26.8398
32	680	Q8VHX6	Flnc	5	5	29.4684	29.2857	0.263388	1.13504	1.13504	KO_1Way up vs WT	-1.12317	1.447	0.182746	Flnc	6 A3.3|6 12.36 cM	Flnc	Flnc	filamin C, gamma	68794	68794	protein-coding	29.3771	29.2857	29.4684	+0.5σ	29.1952	29.4498	29.776	29.379	29.5422	29.0997	29.068	29.126	29.489	29.6458
1061	681	P13707	Gpd1	5	5	22.2485	22.454	0.264904	0.867198	-1.15314	KO_1Way down vs WT	-1.51676	1.14065	-0.205566	Gpd1	15 F1|15 56.13 cM	Gpd1	Gpd1	glycerol-3-phosphate dehydrogenase 1 (soluble)	14555	14555	protein-coding	22.3513	22.2485	22.454	-0.5σ	22.2991	21.9813	22.2991	22.1563	22.5067	22.7734	22.6925	22.4638	21.929	22.4115
1269	682	P54923	Adprh	5	5	24.333	24.6361	0.265558	0.810512	-1.23379	KO_1Way down vs WT	-1.84931	1.21487	-0.303094	Adprh	16|16 B3- B4	Adprh	Adprh	ADP-ribosylarginine hydrolase	11544	11544	protein-coding	24.4845	24.333	24.6361	-1σ	24.011	24.3848	24.4649	24.6244	24.1796	25.1501	24.7608	24.5604	24.905	23.8041
86	683	A0A0R4J083	Acadl	5	5	31.618	31.7001	0.265705	0.944726	-1.05851	KO_1Way down vs WT	-1.18109	1.05413	-0.0820324	Acadl	1 C3|1 33.64 cM	Acadl	Acadl	acyl-Coenzyme A dehydrogenase, long-chain	11363	11363	protein-coding	31.6591	31.618	31.7001	-0.5σ	31.5182	31.6621	31.7211	31.6363	31.5526	31.6372	31.6372	31.6823	31.9273	31.6164
991	684	Q99M87	Dnaja3	5	5	23.8772	23.6969	0.266245	1.13307	1.13307	KO_1Way up vs WT	-1.12312	1.44191	0.180232	Dnaja3	16 A1|16 2.46 cM	Dnaja3	Dnaja3	DnaJ heat shock protein family (Hsp40) member A3	83945	83945	protein-coding	23.7871	23.6969	23.8772	+0.5σ	23.9357	23.9885	23.9462	23.8544	23.661	24.0211	23.8678	23.8538	23.4593	23.2827
1563	685	Q9CQM5	Txndc17	5	5	23.449	23.8772	0.266758	0.743157	-1.34561	KO_1Way down vs WT	-2.38753	1.31859	-0.42826	Txndc17	11 B4|11 43.92 cM	Txndc17	Txndc17	thioredoxin domain containing 17	52700	52700	protein-coding	23.6631	23.449	23.8772	-1σ	24.6354	23.2351	23.5839	23.0588	22.7316	23.9959	23.4519	24.2986	23.6519	23.9879
400	686	P28474	Adh5	5	5	27.1273	27.2016	0.26743	0.9498	-1.05285	KO_1Way down vs WT	-1.16316	1.04931	-0.0743038	Adh5	3|3 G3	Adh5	Adh5	alcohol dehydrogenase 5 (class III), chi polypeptide	11532	11532	protein-coding	27.1644	27.1273	27.2016	-0.5σ	27.1178	26.9602	27.2401	27.2139	27.1044	27.3109	27.2475	27.1433	27.0948	27.2115
107	687	Q9CZ19	Myl4	5	5	31.8458	31.7181	0.267499	1.09254	1.09254	KO_1Way up vs WT	-1.08627	1.29662	0.127688	Myl4	11 E1|11 67.79 cM	Myl4	Myl4	myosin, light polypeptide 4	17896	17896	protein-coding	31.7819	31.7181	31.8458	+0.5σ	31.91	31.8667	31.796	31.8404	31.8158	31.6015	31.3861	31.7771	31.8166	32.009
1266	688	P08030	Aprt	5	5	23.0732	23.2457	0.267537	0.887351	-1.12695	KO_1Way down vs WT	-1.42018	1.11824	-0.172423	Aprt	8 E1|8 71.91 cM	Aprt	Aprt	adenine phosphoribosyl transferase	11821	11821	protein-coding	23.1594	23.0732	23.2457	-0.5σ	23.3592	22.8229	22.762	23.4079	23.0143	23.4299	23.2613	23.2739	23.1527	23.1106
1387	689	Q9QZ57	Hspb3	5	5	25.6692	25.7867	0.267685	0.921776	-1.08486	KO_1Way down vs WT	-1.27014	1.0792	-0.117511	Hspb3	13|13 D2.2	Hspb3	Hspb3	heat shock protein 3	56534	56534	protein-coding	25.7279	25.6692	25.7867	-0.5σ	25.7276	25.4702	25.617	25.6831	25.8481	26.0427	25.6937	25.8678	25.6092	25.72
707	690	A6H644	Ppp1r12b	5	5	26.3043	26.1113	0.269551	1.14316	1.14316	KO_1Way up vs WT	-1.13461	1.48271	0.193021	Ppp1r12b	1|1 E4	Ppp1r12b	Ppp1r12b	protein phosphatase 1, regulatory subunit 12B	329251	329251	protein-coding	26.2078	26.1113	26.3043	+0.5σ	26.4082	26.3536	26.4181	25.8937	26.4478	25.7076	26.0397	26.0524	26.3747	26.3818
110	691	Q7TMM9	Tubb2a	5	5	28.1622	28.2656	0.269956	0.930866	-1.07427	KO_1Way down vs WT	-1.23495	1.0701	-0.103354	Tubb2a	13 A3.3|13 14.03 cM	Tubb2a	Tubb2a	tubulin, beta 2A class IIA	22151	22151	protein-coding	28.2139	28.1622	28.2656	-0.5σ	28.2643	28.1509	28.1671	27.9787	28.2501	28.4224	28.2963	28.2748	28.0012	28.3332
1574	692	A0A498WGK2	Nars	5	5	24.9818	25.1221	0.27045	0.90733	-1.10214	KO_1Way down vs WT	-1.332	1.09656	-0.140301	Nars	18|18 E1	Nars	Nars	asparaginyl-tRNA synthetase	70223	70223	protein-coding	25.052	24.9818	25.1221	-0.5σ	24.9385	24.6546	25.0874	25.1795	25.0492	25.3435	25.0639	24.8908	25.0893	25.2231
244	693	Q8CHT0	Aldh4a1	5	5	27.348	27.4743	0.2719	0.916171	-1.0915	KO_1Way down vs WT	-1.29518	1.08714	-0.126312	Aldh4a1	4 D3|4 70.79 cM	Aldh4a1	Aldh4a1	aldehyde dehydrogenase 4 family, member A1	212647	212647	protein-coding	27.4111	27.348	27.4743	-0.5σ	27.4448	27.4711	27.1718	27.455	27.1973	27.6954	27.5879	27.4383	27.1989	27.4511
316	694	F8WIV2	Serpinb6a	5	5	28.0684	28.0333	0.272412	1.02458	1.02458	KO_1Way up vs WT	-1.0235	1.07442	0.0350285	Serpinb6a	13 A3.3|13 14.0 cM	Serpinb6a	Serpinb6a	serine (or cysteine) peptidase inhibitor, clade B, member 6a	20719	20719	protein-coding	28.0509	28.0333	28.0684	+0.5σ	28.0849	28.0719	28.0849	28.1075	27.9926	28.0988	28.0201	28.0084	28.0664	27.9729
246	695	Q99L13	Hibadh	5	5	29.0369	28.7762	0.272862	1.19804	1.19804	KO_1Way up vs WT	-1.18909	1.70669	0.260672	Hibadh	6|6 B3	Hibadh	Hibadh	3-hydroxyisobutyrate dehydrogenase	58875	58875	protein-coding	28.9065	28.7762	29.0369	+1σ	28.7703	29.4254	28.845	29.2988	28.845	28.3266	29.3392	28.5485	28.9721	28.6945
777	696	Q9DC77	Smpx	5	5	26.7728	26.6609	0.273288	1.08067	1.08067	KO_1Way up vs WT	-1.07735	1.25818	0.111924	Smpx	X|X F4	Smpx	Smpx	small muscle protein, X-linked	66106	66106	protein-coding	26.7169	26.6609	26.7728	+0.5σ	26.7122	26.9249	26.7361	26.6985	26.7924	26.4017	26.5234	26.7764	26.7379	26.865
1625	697	A2AD84	Stk26	5	5	22.3199	22.7252	0.274862	0.75511	-1.32431	KO_1Way down vs WT	-2.30137	1.31222	-0.405242	Stk26	X|X A5	Stk26	Stk26	serine/threonine kinase 26	70415	70415	protein-coding	22.5225	22.3199	22.7252	-1σ	22.3515	21.778	23.1439	21.8808	22.4454	22.7982	23.1629	22.2681	23.3312	22.0654
1765	698	D3YUV1	Nrbp1	5	5	21.3131	20.8216	0.275121	1.40586	1.40586	KO_1Way up vs WT	-1.39086	2.74896	0.491457	Nrbp1	5|5 B1	Nrbp1	Nrbp1	nuclear receptor binding protein 1	192292	192292	protein-coding	21.0674	20.8216	21.3131	+1σ	20.8596	21.4223	21.3918	22.3687	20.523	21.0023	21.4956	19.7962	20.8589	20.9553
1665	699	P63082	Atp6v0c	5	5	26.6089	26.4796	0.275149	1.09375	1.09375	KO_1Way up vs WT	-1.09067	1.30475	0.129277	Atp6v0c	17|17 A3.3	Atp6v0c	Atp6v0c	ATPase, H+ transporting, lysosomal V0 subunit C	11984	11984	protein-coding	26.5443	26.4796	26.6089	+0.5σ	26.6985	26.8312	26.7319	26.5188	26.2641	26.4238	26.3913	26.4155	26.6441	26.5234
1240	700	Q9DCV4	Rmdn1	5	5	26.5585	26.7071	0.276013	0.902125	-1.10849	KO_1Way down vs WT	-1.35821	1.10535	-0.1486	Rmdn1	4|4 A3	Rmdn1	Rmdn1	regulator of microtubule dynamics 1	66302	66302	protein-coding	26.6328	26.5585	26.7071	-0.5σ	26.4224	26.6688	26.4313	26.8183	26.4516	26.8164	26.6487	26.3913	26.6859	26.9931
1398	701	Q9D1B9	Mrpl28	5	5	22.2596	22.5199	0.276335	0.834921	-1.19772	KO_1Way down vs WT	-1.71008	1.19209	-0.260288	Mrpl28	17|17 A3.3	Mrpl28	Mrpl28	mitochondrial ribosomal protein L28	68611	68611	protein-coding	22.3897	22.2596	22.5199	-1σ	22.5548	21.6741	22.4454	22.2866	22.337	22.957	22.7477	22.0419	22.2986	22.5541
894	702	Q9D7A8	Armc1	5	5	24.9058	25.0487	0.276911	0.905693	-1.10413	KO_1Way down vs WT	-1.3429	1.10155	-0.142906	Armc1	3|3 A2	Armc1	Armc1	armadillo repeat containing 1	74252	74252	protein-coding	24.9773	24.9058	25.0487	-0.5σ	24.6665	24.8416	24.9027	24.9668	25.1513	25.2572	25.1983	25.0986	24.7372	24.9521
847	703	P38060	Hmgcl	5	5	25.4462	25.3155	0.277162	1.09478	1.09478	KO_1Way up vs WT	-1.09256	1.30948	0.130643	Hmgcl	4 D3|4 68.14 cM	Hmgcl	Hmgcl	3-hydroxy-3-methylglutaryl-Coenzyme A lyase	15356	15356	protein-coding	25.3808	25.3155	25.4462	+0.5σ	25.5394	25.1338	25.467	25.467	25.6234	25.2342	25.0786	25.4507	25.4929	25.3211
1513	704	Q9D173	Tomm7	5	5	25.1037	25.2116	0.27777	0.927934	-1.07766	KO_1Way down vs WT	-1.2497	1.07607	-0.107906	Tomm7	5|5 A3	Tomm7	Tomm7	translocase of outer mitochondrial membrane 7	66169	66169	protein-coding	25.1577	25.1037	25.2116	-0.5σ	25.2148	25.0924	25.0041	25.0393	25.168	25.2371	24.9238	25.3736	25.1471	25.3765
1406	705	Q9JHU9	Isyna1	5	5	23.8702	23.5802	0.277947	1.22265	1.22265	KO_1Way up vs WT	-1.218	1.82077	0.290015	Isyna1	8|8 B3.3	Isyna1	Isyna1	myo-inositol 1-phosphate synthase A1	71780	71780	protein-coding	23.7252	23.5802	23.8702	+1σ	23.7872	24.1347	23.661	23.9568	23.8113	22.9681	24.0437	24.1971	23.4688	23.2232
4	706	A2ASS6	Ttn	5	5	32.7924	32.834	0.278945	0.971569	-1.02926	KO_1Way down vs WT	-1.08993	1.02883	-0.0416111	Ttn	2 C3|2 45.13 cM	Ttn	Ttn	titin	22138	22138	protein-coding	32.8132	32.7924	32.834	-0.5σ	32.7834	32.7062	32.8444	32.7834	32.8444	32.8819	32.7469	32.8819	32.8144	32.8449
976	707	Q8BH61	F13a1	5	5	25.0157	25.1751	0.279256	0.895422	-1.11679	KO_1Way down vs WT	-1.39087	1.11517	-0.15936	F13a1	13|13 A3.3	F13a1	F13a1	coagulation factor XIII, A1 subunit	74145	74145	protein-coding	25.0954	25.0157	25.1751	-0.5σ	25.1034	25.2733	25.1311	24.9464	24.6244	25.1901	25.4573	25.017	25.1983	25.0127
1403	708	Q91V77	S100a1	5	5	23.4199	23.6312	0.279553	0.863787	-1.15769	KO_1Way down vs WT	-1.54892	1.15569	-0.211253	S100a1	3 F1|3 39.24 cM	S100a1	S100a1	S100 calcium binding protein A1	20193	20193	protein-coding	23.5255	23.4199	23.6312	-0.5σ	23.3254	23.6893	23.0453	23.5265	23.513	23.7054	23.1106	24.0011	23.6182	23.7205
238	709	Q9CQQ7	Atp5pb	5	5	31.1727	31.2537	0.280119	0.9454	-1.05775	KO_1Way down vs WT	-1.18284	1.0572	-0.0810026	Atp5pb	3 F2.2|3 46.46 cM	Atp5pb	Atp5pb	ATP synthase peripheral stalk-membrane subunit b	11950	11950	protein-coding	31.2132	31.1727	31.2537	-0.5σ	31.1539	31.0589	31.1454	31.1539	31.3513	31.3351	31.146	31.2941	31.1211	31.3722
209	710	P08113	Hsp90b1	5	5	27.9031	27.8316	0.280484	1.05077	1.05077	KO_1Way up vs WT	-1.05037	1.15973	0.0714458	Hsp90b1	10 C1|10 43.05 cM	Hsp90b1	Hsp90b1	heat shock protein 90, beta (Grp94), member 1	22027	22027	protein-coding	27.8673	27.8316	27.9031	+0.5σ	27.8913	27.8913	28.0407	27.958	27.734	27.7946	27.8489	27.7191	27.9317	27.8638
1583	711	Q7TQH0	Atxn2l	5	5	22.0516	22.6197	0.28138	0.674465	-1.48266	KO_1Way down vs WT	-3.2546	1.48053	-0.568184	Atxn2l	7|7 F3	Atxn2l	Atxn2l	ataxin 2-like	233871	233871	protein-coding	22.3357	22.0516	22.6197	-2σ	22.2497	23.0298	22.8804	21.305	20.7929	22.5716	23.2341	21.8391	22.7613	22.6925
1207	712	P51637	Cav3	5	5	25.7796	26.0794	0.281781	0.812396	-1.23093	KO_1Way down vs WT	-1.86436	1.23045	-0.299745	Cav3	6 E3|6 52.26 cM	Cav3	Cav3	caveolin 3	12391	12391	protein-coding	25.9295	25.7796	26.0794	-1σ	26.0412	25.3828	26.3355	26.0695	25.0692	25.8847	25.95	26.0042	26.4859	26.072
1526	713	A0A1L1SVG6	Slc44a2	5	5	22.2124	21.6788	0.282659	1.44756	1.44756	KO_1Way up vs WT	-1.44868	3.03563	0.533627	Slc44a2	9|9 A3	Slc44a2	Slc44a2	solute carrier family 44, member 2	68682	68682	protein-coding	21.9456	21.6788	22.2124	+2σ	22.7116	22.3229	21.9482	22.6287	21.4507	20.9113	22.3223	22.8322	20.7489	21.5793
1059	714	Q80ZJ2	Impa1	5	5	26.3368	26.8127	0.283511	0.719018	-1.39079	KO_1Way down vs WT	-2.69542	1.3935	-0.4759	Impa1	3|3 A1	Impa1	Impa1	inositol (myo)-1(or 4)-monophosphatase 1	55980	55980	protein-coding	26.5748	26.3368	26.8127	-1σ	26.2864	25.8916	25.9711	26.5956	26.9392	27.1574	27.0326	27.3016	25.3634	27.2083
1303	715	G3X972	Sec24c	5	5	23.2646	23.3853	0.283532	0.919718	-1.08729	KO_1Way down vs WT	-1.28604	1.08784	-0.120737	Sec24c	14|14 A3	Sec24c	Sec24c	Sec24 related gene family, member C (S. cerevisiae)	218811	218811	protein-coding	23.325	23.2646	23.3853	-0.5σ	23.1637	23.0938	23.198	23.341	23.5265	23.609	23.2462	23.4969	23.2613	23.3133
121	716	A0A0R4J0I1	Serpina3k	5	5	30.6125	30.4315	0.283642	1.1337	1.1337	KO_1Way up vs WT	-1.13462	1.45829	0.181033	Serpina3k	12 E|12 53.99 cM	Serpina3k	Serpina3k	serine (or cysteine) peptidase inhibitor, clade A, member 3K	20714	20714	protein-coding	30.522	30.4315	30.6125	+0.5σ	30.9925	30.2306	30.5601	30.5737	30.7057	30.1306	30.5494	30.5949	30.6169	30.2656
553	717	Q9QZQ8	Macroh2a1	5	5	26.6861	26.5797	0.283712	1.07657	1.07657	KO_1Way up vs WT	-1.07711	1.24838	0.106444	Macroh2a1	13|13 B1	Macroh2a1	Macroh2a1	macroH2A.1 histone	26914	26914	protein-coding	26.6329	26.5797	26.6861	+0.5σ	26.748	26.7056	26.642	26.5767	26.7582	26.4814	26.7411	26.2882	26.7215	26.6662
156	718	P17751	Tpi1	5	5	32.3549	32.2422	0.285596	1.08123	1.08123	KO_1Way up vs WT	-1.08252	1.26552	0.112669	Tpi1	6 F2|6 59.17 cM	Tpi1	Tpi1	triosephosphate isomerase 1	21991	21991	protein-coding	32.2985	32.2422	32.3549	+0.5σ	32.1751	32.4847	32.5152	32.3988	32.2007	32.1018	32.3177	32.1018	32.4614	32.2285
228	719	D9J301	Pdlim5	5	5	29.6176	29.6861	0.285896	0.953661	-1.04859	KO_1Way down vs WT	-1.15388	1.04942	-0.0684514	Pdlim5	3|3 H1	Pdlim5	Pdlim5	PDZ and LIM domain 5	56376	56376	protein-coding	29.6518	29.6176	29.6861	-0.5σ	29.5422	29.5744	29.7177	29.6355	29.6183	29.6279	29.5352	29.7326	29.689	29.8457
816	720	Q9CZN7	Shmt2	5	5	25.1543	25.5252	0.2861	0.773299	-1.29316	KO_1Way down vs WT	-2.17229	1.29901	-0.370903	Shmt2	10|10 D3	Shmt2	Shmt2	serine hydroxymethyltransferase 2 (mitochondrial)	108037	108037	protein-coding	25.3397	25.1543	25.5252	-1σ	25.5269	25.3265	25.388	25.6135	23.9166	25.7631	25.3698	25.6854	25.3569	25.4507
1314	721	Q9Z126	Pf4	5	5	25.1796	24.4803	0.28741	1.62371	1.62371	KO_1Way up vs WT	-1.64229	4.32979	0.699297	Pf4	5|5 E1	Pf4	Pf4	platelet factor 4	56744	56744	protein-coding	24.83	24.4803	25.1796	+2σ	25.7174	25.5038	24.6281	24.8643	25.1841	25.2717	26.2461	23.0579	24.3134	23.5122
1309	722	Q9ET30	Tm9sf3	5	5	23.6741	23.2301	0.28807	1.36039	1.36039	KO_1Way up vs WT	-1.3715	2.53817	0.444016	Tm9sf3	19|19 C3	Tm9sf3	Tm9sf3	transmembrane 9 superfamily member 3	107358	107358	protein-coding	23.4521	23.2301	23.6741	+1σ	23.0817	23.7688	23.4007	24.2358	23.8837	22.3949	22.4312	23.6768	23.7519	23.8958
297	723	P48787	Tnni3	5	5	32.6455	32.6097	0.28817	1.02512	1.02512	KO_1Way up vs WT	-1.0258	1.07799	0.0357915	Tnni3	7 A1|7 2.61 cM	Tnni3	Tnni3	troponin I, cardiac 3	21954	21954	protein-coding	32.6276	32.6097	32.6455	+0.5σ	32.6671	32.5982	32.628	32.6671	32.6671	32.5156	32.5987	32.6678	32.5987	32.6678
1684	724	Q3UHD1	Adgrb1	5	5	26.1912	25.3095	0.289961	1.84265	1.84265	KO_1Way up vs WT	-1.88251	6.39181	0.881783	Adgrb1	15|15 D3	Adgrb1	Adgrb1	adhesion G protein-coupled receptor B1	107831	107831	protein-coding	25.7504	25.3095	26.1912	+2σ	26.4004	25.8893	25.9051	26.4837	26.2777	26.6262	23.3013	23.6833	25.8746	27.0618
1080	725	P55264	Adk	5	5	25.8691	26.0797	0.28999	0.864213	-1.15712	KO_1Way down vs WT	-1.55727	1.16307	-0.210541	Adk	14|14 A3	Adk	Adk	adenosine kinase	11534	11534	protein-coding	25.9744	25.8691	26.0797	-0.5σ	25.7138	26.259	26.1814	25.5481	25.6433	26.333	25.704	26.2014	25.9339	26.226
1736	726	G3X987	Gimap9	5	5	25.9362	26.1574	0.294393	0.857855	-1.1657	KO_1Way down vs WT	-1.59747	1.17561	-0.221194	Gimap9	6|6 B2.3	Gimap9	Gimap9	GTPase, IMAP family member 9	317758	317758	protein-coding	26.0468	25.9362	26.1574	-0.5σ	25.8967	25.7025	26.2487	25.9051	25.9277	26.5341	26.217	25.7976	26.5341	25.704
106	727	P04247	Mb	5	5	32.9407	33.0359	0.294968	0.936143	-1.06821	KO_1Way down vs WT	-1.22358	1.0723	-0.0951993	Mb	15 D3|15 36.36 cM	Mb	Mb	myoglobin	17189	17189	protein-coding	32.9883	32.9407	33.0359	-0.5σ	32.8444	32.9259	33.0318	32.9752	32.9259	33.1635	32.8449	33.2564	33.0325	32.8819
1804	728	Q9CYZ8	Ssbp2	5	5	22.0556	22.6093	0.295714	0.681265	-1.46786	KO_1Way down vs WT	-3.23787	1.50277	-0.553711	Ssbp2	13|13 C3	Ssbp2	Ssbp2	single-stranded DNA binding protein 2	66970	66970	protein-coding	22.3325	22.0556	22.6093	-2σ	22.2689	23.0143	22.892	21.3532	20.7496	22.5541	23.2232	21.817	22.7477	22.7045
337	729	Q9R229	Bmp10	5	5	27.7373	27.5147	0.295871	1.16683	1.16683	KO_1Way up vs WT	-1.17804	1.60389	0.222594	Bmp10	6|6 D1	Bmp10	Bmp10	bone morphogenetic protein 10	12154	12154	protein-coding	27.626	27.5147	27.7373	+0.5σ	27.9091	27.6664	27.8075	27.5526	27.7508	27.7355	26.7956	27.5235	27.8875	27.6314
1641	730	Q3UR32	P2rx3	5	5	28.067	27.9669	0.296173	1.07182	1.07182	KO_1Way up vs WT	-1.07654	1.23673	0.100063	P2rx3	2|2 D	P2rx3	P2rx3	purinergic receptor P2X, ligand-gated ion channel, 3	228139	228139	protein-coding	28.017	27.9669	28.067	+0.5σ	28.1264	28.1022	28.2186	28.0407	27.8471	28.0737	27.9729	27.8761	27.7777	28.1343
136	731	Q9CZS1	Aldh1b1	5	5	29.6998	29.775	0.296183	0.949245	-1.05347	KO_1Way down vs WT	-1.173	1.05695	-0.075148	Aldh1b1	4|4 B1	Aldh1b1	Aldh1b1	aldehyde dehydrogenase 1 family, member B1	72535	72535	protein-coding	29.7374	29.6998	29.775	-0.5σ	29.6876	29.776	29.7099	29.5859	29.7397	29.8117	29.802	29.8589	29.8589	29.5434
63	732	P06745	Gpi1	5	5	30.9344	31.0142	0.296447	0.946126	-1.05694	KO_1Way down vs WT	-1.18497	1.06073	-0.0798954	Gpi1	7 B1|7 19.46 cM	Gpi1	Gpi1	glucose-6-phosphate isomerase 1	14751	14751	protein-coding	30.9743	30.9344	31.0142	-0.5σ	30.9282	30.7394	30.9677	31.1204	30.9161	31.1025	30.9684	31.1025	30.917	30.9809
762	733	Q80X90	Flnb	5	5	23.5969	24.1629	0.298009	0.675468	-1.48045	KO_1Way down vs WT	-3.33747	1.52274	-0.566041	Flnb	14|14 A1	Flnb	Flnb	filamin, beta	286940	286940	protein-coding	23.8799	23.5969	24.1629	-2σ	23.9462	22.9388	22.5726	23.6464	24.8804	25.1534	23.8437	23.5421	24.6113	23.6641
455	734	P62874	Gnb1	5	5	25.5172	26.0495	0.298641	0.691437	-1.44626	KO_1Way down vs WT	-3.10965	1.48668	-0.532331	Gnb1	4 E2|4 86.17 cM	Gnb1	Gnb1	guanine nucleotide binding protein (G protein), beta 1	14688	14688	protein-coding	25.7833	25.5172	26.0495	-2σ	25.5148	25.0452	26.624	25.473	24.9288	26.6487	27.1989	25.6424	25.2274	25.5301
1380	735	Q91VC9	Ghitm	5	5	25.8898	26.0353	0.298887	0.904111	-1.10606	KO_1Way down vs WT	-1.3635	1.11454	-0.145428	Ghitm	14 B|14 21.29 cM	Ghitm	Ghitm	growth hormone inducible transmembrane protein	66092	66092	protein-coding	25.9626	25.8898	26.0353	-0.5σ	26.0233	26.0059	25.6919	25.6735	26.0546	25.7792	25.8356	26.072	26.2882	26.2014
190	736	G5E8R1	Tpm1	5	5	23.954	24.0846	0.29908	0.913437	-1.09477	KO_1Way down vs WT	-1.32124	1.1024	-0.130622	Tpm1	9 C|9 36.27 cM	Tpm1	Tpm1	tropomyosin 1, alpha	22003	22003	protein-coding	24.0193	23.954	24.0846	-0.5σ	24.0929	23.7737	24.2994	23.9462	23.6576	23.9879	24.1342	24.1417	24.0437	24.1154
234	737	Q9QYG0	Ndrg2	5	5	28.1866	28.3462	0.299387	0.895302	-1.11694	KO_1Way down vs WT	-1.40554	1.12664	-0.159554	Ndrg2	14|14 C2	Ndrg2	Ndrg2	N-myc downstream regulated gene 2	29811	29811	protein-coding	28.2664	28.1866	28.3462	-0.5σ	27.7653	28.3013	28.1203	28.3503	28.3957	28.2519	28.2086	28.5593	28.1624	28.5485
124	738	Q61292	Lamb2	5	5	27.9219	27.8367	0.300415	1.06084	1.06084	KO_1Way up vs WT	-1.06604	1.19969	0.085202	Lamb2	9 F2|9 59.4 cM	Lamb2	Lamb2	laminin, beta 2	16779	16779	protein-coding	27.8793	27.8367	27.9219	+0.5σ	27.8623	28.0181	27.9091	27.9866	27.8334	27.799	27.8818	27.6183	27.8419	28.0424
1761	739	Q80TA1	Selenoi	5	5	23.06	23.388	0.300527	0.796661	-1.25524	KO_1Way down vs WT	-2.01564	1.27926	-0.327963	Selenoi	5 B1|5 16.22 cM	Selenoi	Selenoi	selenoprotein I	28042	28042	protein-coding	23.224	23.06	23.388	-1σ	22.3956	22.6593	23.0704	23.4631	23.7117	23.35	22.8915	23.6519	23.8493	23.1973
1605	740	A0A1B0GR64	Inppl1	5	5	23.3603	23.1114	0.300642	1.18826	1.18826	KO_1Way up vs WT	-1.20559	1.70225	0.248854	Inppl1	7|7 E2	Inppl1	Inppl1	inositol polyphosphate phosphatase-like 1	16332	16332	protein-coding	23.2358	23.1114	23.3603	+0.5σ	23.6527	22.8617	23.4792	23.5526	23.2554	22.9826	23.7004	22.8697	22.7111	23.2934
948	741	Q9D880	Timm50	5	5	25.1211	24.9512	0.301589	1.12498	1.12498	KO_1Way up vs WT	-1.13674	1.43865	0.169905	Timm50	7|7 A3	Timm50	Timm50	translocase of inner mitochondrial membrane 50	66525	66525	protein-coding	25.0361	24.9512	25.1211	+0.5σ	25.3603	25.1479	24.9288	24.8918	25.2769	24.618	25.0095	24.7284	25.1174	25.2829
332	742	P24527	Lta4h	5	5	27.634	27.882	0.301629	0.84208	-1.18754	KO_1Way down vs WT	-1.70038	1.20574	-0.247971	Lta4h	10|10 C2	Lta4h	Lta4h	leukotriene A4 hydrolase	16993	16993	protein-coding	27.758	27.634	27.882	-0.5σ	27.2431	28.0554	27.9645	27.3258	27.5814	27.8227	27.9383	27.442	28.3976	27.8095
1357	743	P50543	S100a11	5	5	24.816	24.6433	0.302276	1.12719	1.12719	KO_1Way up vs WT	-1.13961	1.44795	0.172736	S100a11	3|3 F2.1	S100a11	S100a11	S100 calcium binding protein A11	20195	20195	protein-coding	24.7296	24.6433	24.816	+0.5σ	24.8416	25.09	24.4951	24.7745	24.8788	24.6462	24.2294	24.8949	24.5508	24.8949
266	744	Q9CQA3	Sdhb	5	5	30.2438	30.2898	0.302479	0.968583	-1.03244	KO_1Way down vs WT	-1.10375	1.03549	-0.0460525	Sdhb	4|4 D3	Sdhb	Sdhb	succinate dehydrogenase complex, subunit B, iron sulfur (Ip)	67680	67680	protein-coding	30.2668	30.2438	30.2898	-0.5σ	30.3029	30.1686	30.3029	30.1686	30.2759	30.2979	30.1838	30.3034	30.3158	30.3484
1107	745	P63094	Gnas	5	5	24.7778	24.8787	0.303115	0.932466	-1.07243	KO_1Way down vs WT	-1.24165	1.0796	-0.100878	Gnas	2 H4|2 97.89 cM	Gnas	Gnas	GNAS (guanine nucleotide binding protein, alpha stimulating) complex locus	14683	14683	protein-coding	24.8283	24.7778	24.8787	-0.5σ	24.6436	24.9336	24.713	24.9949	24.604	24.832	25.0284	24.8759	24.9139	24.7431
1238	746	P01029	C4b	5	5	23.6692	24.0561	0.303124	0.764767	-1.30759	KO_1Way down vs WT	-2.29364	1.34148	-0.386907	C4b	17 B1|17 18.29 cM	C4b	C4b	complement component 4B (Chido blood group)	12268	12268	protein-coding	23.8626	23.6692	24.0561	-1σ	23.2618	23.4305	23.9927	24.6156	23.0453	23.9504	24.5604	23.5515	23.7004	24.5176
1163	747	Q9WVL0	Gstz1	5	5	23.6974	23.335	0.303179	1.28562	1.28562	KO_1Way up vs WT	-1.3169	2.17661	0.362469	Gstz1	12|12 D2	Gstz1	Gstz1	glutathione transferase zeta 1 (maleylacetoacetate isomerase)	14874	14874	protein-coding	23.5162	23.335	23.6974	+1σ	24.002	23.2744	24.2124	23.8113	23.187	22.3679	23.9504	23.4144	23.4367	23.5054
1103	748	Q6ZWY3	Rps27l	5	5	27.1092	27.2131	0.305081	0.930522	-1.07467	KO_1Way down vs WT	-1.25051	1.08278	-0.103887	Rps27l	9|9 C	Rps27l	Rps27l	ribosomal protein S27-like	67941	67941	protein-coding	27.1611	27.1092	27.2131	-0.5σ	27.2689	26.8183	27.226	27.1869	27.0458	27.3049	27.3272	27.1622	27.2058	27.0652
1549	749	Q8K0S9	Snapc1	5	5	32.7281	32.7714	0.305152	0.970448	-1.03045	KO_1Way down vs WT	-1.09761	1.0337	-0.0432772	Snapc1	12|12 C3	Snapc1	Snapc1	small nuclear RNA activating complex, polypeptide 1	75627	75627	protein-coding	32.7497	32.7281	32.7714	-0.5σ	32.7462	32.6671	32.6671	32.814	32.7462	32.8449	32.8144	32.7839	32.7069	32.7069
460	750	Q922B1	Macrod1	5	5	27.4971	27.6186	0.305534	0.919185	-1.08792	KO_1Way down vs WT	-1.29925	1.09774	-0.121573	Macrod1	19|19 A	Macrod1	Macrod1	mono-ADP ribosylhydrolase 1	107227	107227	protein-coding	27.5578	27.4971	27.6186	-0.5σ	27.5725	27.3936	27.4872	27.5449	27.4872	27.9531	27.3465	27.7618	27.5278	27.504
631	751	P99026	Psmb4	5	5	26.2415	26.0319	0.30584	1.15636	1.15636	KO_1Way up vs WT	-1.17466	1.57073	0.209596	Psmb4	3 F2.1|3 40.74 cM	Psmb4	Psmb4	proteasome (prosome, macropain) subunit, beta type 4	19172	19172	protein-coding	26.1367	26.0319	26.2415	+0.5σ	26.5956	26.4004	26.3766	26.0784	25.7566	25.7254	26.0185	25.8783	26.0767	26.4607
251	752	Q04447	Ckb	5	5	28.1101	28.022	0.307178	1.06294	1.06294	KO_1Way up vs WT	-1.07039	1.20938	0.0880668	Ckb	12 F1|12 61.09 cM	Ckb	Ckb	creatine kinase, brain	12709	12709	protein-coding	28.0661	28.022	28.1101	+0.5σ	28.0471	28.1891	28.0554	28.0919	28.1671	28.0801	28.0988	28.0012	27.7443	28.1858
1345	753	Q8CJ40	Crocc	5	5	32.4107	32.3323	0.307443	1.05585	1.05585	KO_1Way up vs WT	-1.0625	1.18449	0.0784026	Crocc	4|4 D3	Crocc	Crocc	ciliary rootlet coiled-coil, rootletin	230872	230872	protein-coding	32.3715	32.3323	32.4107	+0.5σ	32.2278	32.4387	32.317	32.5351	32.5351	32.2015	32.3715	32.2898	32.3995	32.3995
687	754	Q9D3D9	Atp5d	5	5	30.4029	30.5331	0.307899	0.91372	-1.09443	KO_1Way down vs WT	-1.32487	1.10611	-0.130176	Atp5d	10|10 C1	Atp5d	Atp5d	ATP synthase, H+ transporting, mitochondrial F1 complex, delta subunit	66043	66043	protein-coding	30.468	30.4029	30.5331	-0.5σ	30.538	30.2972	30.329	30.2225	30.6279	30.5389	30.2656	30.695	30.4028	30.7633
1141	755	G3X9U9	Fis1	5	5	26.1828	26.279	0.308069	0.935531	-1.06891	KO_1Way down vs WT	-1.23099	1.07738	-0.0961423	Fis1	5|5 G2	Fis1	Fis1	fission, mitochondrial 1	66437	66437	protein-coding	26.2309	26.1828	26.279	-0.5σ	26.1376	26.2864	26.185	25.9484	26.3569	26.2662	26.1797	26.2846	26.4776	26.1869
1242	756	Q3UPH1	Prrc1	5	5	22.9706	23.5568	0.308091	0.666092	-1.50129	KO_1Way down vs WT	-3.55079	1.57541	-0.586207	Prrc1	18|18 D3	Prrc1	Prrc1	proline-rich coiled-coil 1	73137	73137	protein-coding	23.2637	22.9706	23.5568	-2σ	22.9835	23.224	22.8702	22.5067	23.2684	22.1557	22.5288	24.0437	24.1537	24.9019
141	757	Q61425	Hadh	5	5	30.117	30.2129	0.308227	0.935737	-1.06868	KO_1Way down vs WT	-1.23021	1.07717	-0.0958254	Hadh	3|3 G3	Hadh	Hadh	hydroxyacyl-Coenzyme A dehydrogenase	15107	15107	protein-coding	30.165	30.117	30.2129	-0.5σ	30.1298	30.0523	29.9984	30.0755	30.329	30.4028	30.1576	30.3226	30.0236	30.1576
202	758	Q8K1M6	Dnm1l	5	5	26.8529	26.9168	0.308541	0.956671	-1.04529	KO_1Way down vs WT	-1.14824	1.0509	-0.0639056	Dnm1l	16|16 A2	Dnm1l	Dnm1l	dynamin 1-like	74006	74006	protein-coding	26.8849	26.8529	26.9168	-0.5σ	26.8312	26.8516	26.8312	26.8338	26.9166	27.0253	26.9405	27.043	26.82	26.7553
1578	759	H7BWX9	Sumo2	5	5	26.8809	26.7374	0.309619	1.10454	1.10454	KO_1Way up vs WT	-1.11844	1.3645	0.143444	Sumo2	11|11 E2	Sumo2	Sumo2	small ubiquitin-like modifier 2	170930	170930	protein-coding	26.8091	26.7374	26.8809	+0.5σ	26.8809	27.2324	26.8338	26.6145	26.8427	26.607	26.7884	26.5162	26.7502	27.0253
1282	760	Q61789	Lama3	5	5	27.1279	27.7746	0.311757	0.638773	-1.5655	KO_1Way down vs WT	-4.07754	1.66376	-0.646625	Lama3	18 A1|18 6.2 cM	Lama3	Lama3	laminin, alpha 3	16774	16774	protein-coding	27.4513	27.1279	27.7746	-2σ	27.4116	24.8522	27.6942	28.1847	27.497	27.4075	27.9108	27.6541	28.1858	27.7146
1686	761	Q9R078	Prkab1	5	5	24.2171	24.0756	0.31258	1.10298	1.10298	KO_1Way up vs WT	-1.11819	1.36036	0.14141	Prkab1	5|5 F	Prkab1	Prkab1	protein kinase, AMP-activated, beta 1 non-catalytic subunit	19079	19079	protein-coding	24.1464	24.0756	24.2171	+0.5σ	23.9885	24.1762	24.4295	24.1796	24.3114	23.7865	24.274	23.9642	23.9778	24.3758
255	762	P15626	Gstm2	5	5	28.9871	29.049	0.313467	0.958011	-1.04383	KO_1Way down vs WT	-1.14438	1.05029	-0.0618853	Gstm2	3|3 F2.3	Gstm2	Gstm2	glutathione S-transferase, mu 2	14863	14863	protein-coding	29.018	28.9871	29.049	-0.5σ	28.9994	28.9198	29.0232	29.0589	28.9343	29.1864	29.0502	29.1358	28.9517	28.9209
1150	763	Q91YP0	L2hgdh	5	5	24.636	24.7617	0.314222	0.916532	-1.09107	KO_1Way down vs WT	-1.31565	1.10518	-0.125743	L2hgdh	12|12 C2	L2hgdh	L2hgdh	L-2-hydroxyglutarate dehydrogenase	217666	217666	protein-coding	24.6989	24.636	24.7617	-0.5σ	25.0041	24.5406	24.372	24.7682	24.4951	24.7528	24.7254	24.8825	24.6806	24.7674
1718	764	Q64442	Sord	5	5	23.8666	24.226	0.314807	0.779507	-1.28286	KO_1Way down vs WT	-2.19177	1.33179	-0.359367	Sord	2 E5|2 60.59 cM	Sord	Sord	sorbitol dehydrogenase	20322	20322	protein-coding	24.0463	23.8666	24.226	-1σ	24.1387	22.9227	24.316	23.2835	24.672	24.4236	24.131	24.0492	24.3266	24.1993
922	765	Q9Z1N5	Ddx39b	5	5	25.3739	25.4581	0.314856	0.943322	-1.06008	KO_1Way down vs WT	-1.2018	1.06943	-0.0841783	Ddx39b	17 B1|17 18.6 cM	Ddx39b	Ddx39b	DEAD box helicase 39b	53817	53817	protein-coding	25.416	25.3739	25.4581	-0.5σ	25.4491	25.3295	25.2321	25.3582	25.5006	25.6092	25.4961	25.2863	25.5617	25.337
635	766	P10922	H1f0	5	5	29.917	30.1666	0.315299	0.841102	-1.18892	KO_1Way down vs WT	-1.72553	1.22073	-0.249648	H1f0	15 E1|15 37.7 cM	H1f0	H1f0	H1.0 linker histone	14958	14958	protein-coding	30.0418	29.917	30.1666	-0.5σ	29.8727	30.3631	30.2097	29.6443	29.4952	29.77	30.3385	29.9543	30.7167	30.0536
1502	767	P24063	Itgal	5	5	28.3567	27.9406	0.315357	1.33426	1.33426	KO_1Way up vs WT	-1.39439	2.48234	0.416035	Itgal	7 F3|7 69.44 cM	Itgal	Itgal	integrin alpha L	16408	16408	protein-coding	28.1486	27.9406	28.3567	+1σ	28.5191	28.484	28.5191	27.7242	28.5371	26.6827	28.6086	27.9531	27.8292	28.6296
375	768	Q9CQ73	Pkp2	5	5	26.4479	26.5515	0.315451	0.930701	-1.07446	KO_1Way down vs WT	-1.25416	1.08635	-0.103611	Pkp2	16|16 A2	Pkp2	Pkp2	plakophilin 2	67451	67451	protein-coding	26.4997	26.4479	26.5515	-0.5σ	26.5098	26.4444	26.6609	26.3307	26.2939	26.3426	26.6312	26.4335	26.6205	26.7299
1086	769	P63024	Vamp3	5	5	24.4059	24.1982	0.315556	1.15485	1.15485	KO_1Way up vs WT	-1.1807	1.57467	0.207701	Vamp3	4|4 E2	Vamp3	Vamp3	vesicle-associated membrane protein 3	22319	22319	protein-coding	24.3021	24.1982	24.4059	+0.5σ	24.1587	24.6965	24.7914	24.1833	24.1998	23.7814	24.015	24.4493	24.5053	24.2401
1606	770	P61148	Fgf1	5	5	23.3778	23.4967	0.315756	0.920866	-1.08593	KO_1Way down vs WT	-1.29703	1.09988	-0.118936	Fgf1	18 B3|18 20.74 cM	Fgf1	Fgf1	fibroblast growth factor 1	14164	14164	protein-coding	23.4372	23.3778	23.4967	-0.5σ	23.3875	23.4444	23.2143	23.1534	23.6893	23.5259	23.6016	23.4367	23.3013	23.6182
1680	771	E9Q4Q2	Sf1	5	5	21.7725	20.9744	0.31612	1.73879	1.73879	KO_1Way up vs WT	-1.89602	5.73243	0.798085	Sf1	19|19 A	Sf1	Sf1	splicing factor 1	22668	22668	protein-coding	21.3734	20.9744	21.7725	+2σ	21.9297	23.6136	19.4359	21.2546	22.6287	20.6066	20.9553	20.8589	20.5222	21.929
1024	772	Q8K0Z7	Taco1	5	5	25.3962	25.5201	0.318031	0.917749	-1.08962	KO_1Way down vs WT	-1.31221	1.10522	-0.123829	Taco1	11|11 E1	Taco1	Taco1	translational activator of mitochondrially encoded cytochrome c oxidase I	70207	70207	protein-coding	25.4581	25.3962	25.5201	-0.5σ	25.3952	25.1995	25.593	25.296	25.4973	25.7544	25.1901	25.5378	25.5058	25.6123
556	773	Q9R069	Bcam	5	5	26.6526	26.5803	0.31818	1.05137	1.05137	KO_1Way up vs WT	-1.06017	1.17189	0.0722725	Bcam	7|7 A3	Bcam	Bcam	basal cell adhesion molecule	57278	57278	protein-coding	26.6165	26.5803	26.6526	+0.5σ	26.7751	26.6045	26.7056	26.4761	26.7017	26.4734	26.4734	26.6662	26.6487	26.64
999	774	G3UX57	Calm3	5	5	24.1641	23.3844	0.319684	1.71676	1.71676	KO_1Way up vs WT	-1.88553	5.55716	0.77969	Calm3	7 A2|7 9.15 cM	Calm3	Calm3	calmodulin 3	12315	12315	protein-coding	23.7742	23.3844	24.1641	+2σ	25.014	21.7513	24.7616	24.5224	24.7715	21.9477	24.4808	23.7004	23.532	23.2613
779	775	Q9QZ88	Vps29	5	5	25.3525	25.22	0.32029	1.09622	1.09622	KO_1Way up vs WT	-1.11413	1.33885	0.132537	Vps29	5|5 F	Vps29	Vps29	VPS29 retromer complex component	56433	56433	protein-coding	25.2862	25.22	25.3525	+0.5σ	25.6361	25.1422	25.2769	25.4588	25.2485	25.2945	25.3088	24.9173	25.4408	25.1384
46	776	P31001	Des	5	5	32.4439	32.4975	0.320609	0.963503	-1.03788	KO_1Way down vs WT	-1.12542	1.04477	-0.0536385	Des	1 C4|1 38.85 cM	Des	Des	desmin	13346	13346	protein-coding	32.4707	32.4439	32.4975	-0.5σ	32.4609	32.4176	32.4387	32.4176	32.4847	32.4614	32.3995	32.3995	32.6287	32.5987
1687	777	Q920Q6	Msi2	5	5	28.4183	28.0525	0.321837	1.28853	1.28853	KO_1Way up vs WT	-1.35	2.24139	0.365721	Msi2	11|11 C	Msi2	Msi2	musashi RNA-binding protein 2	76626	76626	protein-coding	28.2354	28.0525	28.4183	+1σ	28.0719	28.4752	28.484	28.6136	28.4467	28.5917	27.9474	27.8351	26.9799	28.9087
957	778	Q9D1Q6	Erp44	5	5	24.8263	25.1671	0.322254	0.789651	-1.26638	KO_1Way down vs WT	-2.12205	1.3232	-0.340713	Erp44	4|4 B1	Erp44	Erp44	endoplasmic reticulum protein 44	76299	76299	protein-coding	24.9967	24.8263	25.1671	-1σ	25.5238	24.4295	24.7715	25.3623	24.0446	24.5217	25.3818	25.4057	25.2987	25.2274
728	779	Q80XR6	Hnrnpab	5	5	27.7821	27.7146	0.322954	1.04795	1.04795	KO_1Way up vs WT	-1.05727	1.16109	0.0675652	Hnrnpab	11|11 B1.3	Hnrnpab	Hnrnpab	heterogeneous nuclear ribonucleoprotein A/B	15384	15384	protein-coding	27.7483	27.7146	27.7821	+0.5σ	27.6613	27.7882	27.7551	27.8148	27.8913	27.752	27.7015	27.7667	27.5235	27.8292
538	780	P27661	H2ax	5	5	27.8083	27.6866	0.323473	1.08804	1.08804	KO_1Way up vs WT	-1.10579	1.30907	0.121733	H2ax	9 A5.2|9 24.84 cM	H2ax	H2ax	H2A.X variant histone	15270	15270	protein-coding	27.7475	27.6866	27.8083	+0.5σ	27.958	27.7759	27.497	27.739	28.0719	27.9059	27.5601	27.6791	27.5926	27.6954
145	781	P14152	Mdh1	5	5	32.937	33.0415	0.324417	0.93013	-1.07512	KO_1Way down vs WT	-1.2605	1.09051	-0.104495	Mdh1	11 A3.1|11 13.89 cM	Mdh1	Mdh1	malate dehydrogenase 1, NAD (soluble)	17449	17449	protein-coding	32.9892	32.937	33.0415	-0.5σ	33.0318	32.814	32.9259	33.0318	32.8813	33.3008	32.9266	33.1635	32.7839	33.0325
1559	782	Q8BUU7	Galk2	5	5	22.0487	22.4017	0.324674	0.782947	-1.27723	KO_1Way down vs WT	-2.18672	1.34047	-0.353014	Galk2	2|2 F1	Galk2	Galk2	galactokinase 2	69976	69976	protein-coding	22.2252	22.0487	22.4017	-1σ	22.5067	22.174	21.3532	21.4223	22.7875	22.7306	22.2986	22.7198	21.7774	22.4822
1533	783	Q9CR00	Psmd9	5	5	24.963	24.4727	0.324996	1.40474	1.40474	KO_1Way up vs WT	-1.50306	2.96597	0.490298	Psmd9	5|5 F	Psmd9	Psmd9	proteasome (prosome, macropain) 26S subunit, non-ATPase, 9	67151	67151	protein-coding	24.7178	24.4727	24.963	+1σ	24.9425	24.4735	25.3381	24.6965	25.3643	24.2294	22.8985	25.3596	24.9019	24.974
1400	784	Q9DB29	Iah1	5	5	23.4224	23.3104	0.326396	1.08075	1.08075	KO_1Way up vs WT	-1.09816	1.28267	0.112029	Iah1	12|12 A1.3	Iah1	Iah1	isoamyl acetate-hydrolyzing esterase 1 homolog	67732	67732	protein-coding	23.3664	23.3104	23.4224	+0.5σ	23.6693	23.3254	23.2062	23.3735	23.5375	23.2057	23.3133	23.1106	23.4785	23.4438
1517	785	Q91V79	Fitm1	5	5	26.5006	26.3519	0.326865	1.10858	1.10858	KO_1Way up vs WT	-1.13262	1.39192	0.148707	Fitm1	14|14 C3	Fitm1	Fitm1	fat storage-inducing transmembrane protein 1	68680	68680	protein-coding	26.4262	26.3519	26.5006	+0.5σ	26.7187	26.532	26.0447	26.3968	26.811	26.2365	26.2562	26.4734	26.3782	26.4155
1409	786	A0A0G2JE99	Iglc1	5	5	23.2706	23.6694	0.326916	0.758516	-1.31836	KO_1Way down vs WT	-2.42728	1.39653	-0.398748	Iglc1	16 A3|16 11.8 cM	Iglc1	Iglc1	immunoglobulin lambda constant 1	110785	110785	other	23.47	23.2706	23.6694	-1σ	22.8328	22.9487	23.6464	23.5014	23.4239	24.6427	23.501	23.776	23.9209	22.5063
592	787	P52503	Ndufs6	5	5	26.9311	27.0913	0.327272	0.894857	-1.1175	KO_1Way down vs WT	-1.42849	1.14389	-0.16027	Ndufs6	13|13 C1	Ndufs6	Ndufs6	NADH:ubiquinone oxidoreductase core subunit S6	407785	407785	protein-coding	27.0112	26.9311	27.0913	-0.5σ	27.2139	26.9977	26.7582	26.8809	26.8045	27.1335	26.6557	27.3465	26.9697	27.3512
1283	788	Q5FWK3	Arhgap1	5	5	25.9026	25.6351	0.32745	1.20377	1.20377	KO_1Way up vs WT	-1.2518	1.81393	0.267556	Arhgap1	2|2 E1	Arhgap1	Arhgap1	Rho GTPase activating protein 1	228359	228359	protein-coding	25.7689	25.6351	25.9026	+1σ	25.7566	25.598	25.7991	26.8073	25.5521	25.5227	25.5704	25.3137	25.8304	25.938
44	789	B1AR69	Myh13	5	5	26.8576	27.1032	0.328713	0.843484	-1.18556	KO_1Way down vs WT	-1.72911	1.2302	-0.245568	Myh13	11 B3|11 40.85 cM	Myh13	Myh13	myosin, heavy polypeptide 13, skeletal muscle	544791	544791	protein-coding	26.9804	26.8576	27.1032	-0.5σ	26.872	26.8597	27.2644	26.7823	26.5098	26.5555	27.4647	26.8489	26.9842	27.6627
893	790	P51150	Rab7	5	5	26.7331	27.3225	0.329322	0.664605	-1.50465	KO_1Way down vs WT	-3.72705	1.64624	-0.589431	Rab7	6 D1|6 39.13 cM	Rab7	Rab7	RAB7, member RAS oncogene family	19349	19349	protein-coding	27.0278	26.7331	27.3225	-2σ	25.7322	27.2755	25.5394	27.39	27.7282	27.3594	27.6541	27.6584	26.0149	27.9258
446	791	P82349	Sgcb	5	5	28.6898	28.2165	0.32958	1.3883	1.3883	KO_1Way up vs WT	-1.49289	2.87738	0.473324	Sgcb	5|5 C3.3	Sgcb	Sgcb	sarcoglycan, beta (dystrophin-associated glycoprotein)	24051	24051	protein-coding	28.4532	28.2165	28.6898	+1σ	28.5716	29.0749	28.207	28.3889	29.2066	29.0864	28.1858	28.2448	26.7173	28.8481
765	792	P68254	Ywhaq	5	5	25.2236	24.8595	0.330348	1.28711	1.28711	KO_1Way up vs WT	-1.36236	2.25695	0.364133	Ywhaq	12|12 A1.3	Ywhaq	Ywhaq	tyrosine 3-monooxygenase/tryptophan 5-monooxygenase activation protein theta	22630	22630	protein-coding	25.0416	24.8595	25.2236	+1σ	24.7049	25.8058	24.8804	25.6234	25.1034	24.4357	25.895	24.4986	25.0127	24.4552
89	793	Q8VDN2	Atp1a1	5	5	29.8442	29.879	0.330665	0.976119	-1.02447	KO_1Way down vs WT	-1.08111	1.03009	-0.0348713	Atp1a1	3 F2.2|3 44.3 cM	Atp1a1	Atp1a1	ATPase, Na+/K+ transporting, alpha 1 polypeptide	11928	11928	protein-coding	29.8616	29.8442	29.879	-0.5σ	29.9149	29.8103	29.8205	29.8375	29.8375	29.9416	29.8589	29.9416	29.794	29.8589
1371	794	Q9D5V5	Cul5	5	5	22.3526	22.0282	0.331217	1.25217	1.25217	KO_1Way up vs WT	-1.31845	2.06723	0.324427	Cul5	9|9 A5.3	Cul5	Cul5	cullin 5	75717	75717	protein-coding	22.1904	22.0282	22.3526	+1σ	21.7513	23.0453	22.0425	22.5726	22.3515	22.8467	22.1336	21.7032	21.817	21.6405
645	795	Q9WTI7	Myo1c	5	5	26.0487	26.3719	0.332651	0.799295	-1.2511	KO_1Way down vs WT	-2.06481	1.31915	-0.323199	Myo1c	11 B5|11 45.92 cM	Myo1c	Myo1c	myosin IC	17913	17913	protein-coding	26.2103	26.0487	26.3719	-1σ	26.7657	26.5672	25.6582	25.6314	25.621	26.5119	26.7267	25.7123	26.2562	26.6524
309	796	O88569	Hnrnpa2b1	5	5	30.0913	30.0001	0.332738	1.06522	1.06522	KO_1Way up vs WT	-1.08129	1.22694	0.0911574	Hnrnpa2b1	6|6 B3	Hnrnpa2b1	Hnrnpa2b1	heterogeneous nuclear ribonucleoprotein A2/B1	53379	53379	protein-coding	30.0457	30.0001	30.0913	+0.5σ	30.0418	30.1128	30.1686	30.0105	30.1227	29.7856	29.9273	29.9063	30.2508	30.1306
8	797	O55143	Atp2a2	5	5	33.4618	33.3896	0.332919	1.05128	1.05128	KO_1Way up vs WT	-1.06386	1.17578	0.0721532	Atp2a2	5 62.38 cM|5 F	Atp2a2	Atp2a2	ATPase, Ca++ transporting, cardiac muscle, slow twitch 2	11938	11938	protein-coding	33.4257	33.3896	33.4618	+0.5σ	33.3637	33.3637	33.5568	33.4679	33.5568	33.5576	33.2564	33.3647	33.3008	33.4686
1343	798	P61971	Nutf2	5	5	24.823	24.6068	0.333523	1.16164	1.16164	KO_1Way up vs WT	-1.2043	1.62509	0.216162	Nutf2	8 D3|8 53.05 cM	Nutf2	Nutf2	nuclear transport factor 2	68051	68051	protein-coding	24.7149	24.6068	24.823	+0.5σ	25.1722	24.5451	24.599	24.4032	25.3952	24.4754	24.826	24.6917	24.3758	24.6651
878	799	Q91V61	Sfxn3	5	5	23.5576	23.7392	0.334135	0.88171	-1.13416	KO_1Way down vs WT	-1.50435	1.1695	-0.181623	Sfxn3	19|19 C3	Sfxn3	Sfxn3	sideroflexin 3	94280	94280	protein-coding	23.6484	23.5576	23.7392	-0.5σ	23.6342	24.0344	23.3804	23.4919	23.2471	23.6336	23.8493	24.0278	23.3585	23.827
1337	800	Q60710	Samhd1	5	5	25.1313	25.4561	0.334615	0.798427	-1.25246	KO_1Way down vs WT	-2.07661	1.32381	-0.324768	Samhd1	2|2 H1	Samhd1	Samhd1	SAM domain and HD domain, 1	56045	56045	protein-coding	25.2937	25.1313	25.4561	-1σ	24.4295	25.5684	25.8058	25.0041	24.8488	25.95	25.4656	24.7706	25.6817	25.4125
128	801	P01027	C3	5	5	30.0489	30.1399	0.334837	0.93888	-1.0651	KO_1Way down vs WT	-1.22727	1.08183	-0.0909874	C3	17 D|17 29.72 cM	C3	C3	complement component 3	12266	12266	protein-coding	30.0944	30.0489	30.1399	-0.5σ	29.8571	30.2377	30.2225	29.8939	30.0331	30.0536	30.1459	30.1459	30.2772	30.0767
100	802	P68369	Tuba1a	5	5	30.1224	30.1807	0.335309	0.96037	-1.04127	KO_1Way down vs WT	-1.14043	1.05183	-0.0583383	Tuba1a	15 F1|15 55.29 cM	Tuba1a	Tuba1a	tubulin, alpha 1A	22142	22142	protein-coding	30.1516	30.1224	30.1807	-0.5σ	30.1563	30.0105	30.1227	30.2097	30.1128	30.3226	30.0863	30.1576	30.0863	30.2508
1364	803	Q9CQW9	Ifitm3	5	5	23.6864	23.8915	0.337217	0.867511	-1.15272	KO_1Way down vs WT	-1.58913	1.19594	-0.205045	Ifitm3	7|7 F5	Ifitm3	Ifitm3	interferon induced transmembrane protein 3	66141	66141	protein-coding	23.7889	23.6864	23.8915	-0.5σ	23.3667	24.1871	23.5326	23.6242	23.7215	23.8678	23.5259	24.2611	23.6236	24.179
935	804	Q9QX60	Dguok	5	5	26.3371	25.8325	0.337527	1.4187	1.4187	KO_1Way up vs WT	-1.55404	3.12782	0.504568	Dguok	6 C3|6 35.94 cM	Dguok	Dguok	deoxyguanosine kinase	27369	27369	protein-coding	26.0848	25.8325	26.3371	+1σ	26.3766	25.6773	26.4795	26.5282	26.624	25.4167	24.6388	25.2794	27.1064	26.7215
166	805	Q3U2G2	Hspa4	5	5	26.4714	26.645	0.338286	0.886575	-1.12794	KO_1Way down vs WT	-1.4814	1.1644	-0.173686	Hspa4	11 B1.3|11 31.91 cM	Hspa4	Hspa4	heat shock protein 4	15525	15525	protein-coding	26.5582	26.4714	26.645	-0.5σ	26.4674	26.7396	26.5367	26.1576	26.4554	27.1884	26.4109	26.4776	26.6708	26.4776
781	806	P42669	Pura	5	5	26.8504	26.7725	0.338761	1.05549	1.05549	KO_1Way up vs WT	-1.0708	1.19294	0.0779141	Pura	18|18 B2	Pura	Pura	purine rich element binding protein A	19290	19290	protein-coding	26.8115	26.7725	26.8504	+0.5σ	26.9602	26.7865	26.811	26.6339	27.0605	26.8444	26.784	26.7379	26.7267	26.7697
118	807	P10493	Nid1	5	5	28.9129	28.972	0.339944	0.959913	-1.04176	KO_1Way down vs WT	-1.14327	1.05344	-0.0590246	Nid1	13 A1|13 5.26 cM	Nid1	Nid1	nidogen 1	18073	18073	protein-coding	28.9425	28.9129	28.972	-0.5σ	29.0481	28.8338	28.8815	28.8815	28.9198	29.1165	28.9209	29.0324	28.9278	28.8623
793	808	Q99KC8	Vwa5a	5	5	26.8851	26.9732	0.340596	0.940776	-1.06295	KO_1Way down vs WT	-1.22139	1.081	-0.0880766	Vwa5a	9|9 A5.1	Vwa5a	Vwa5a	von Willebrand factor A domain containing 5A	67776	67776	protein-coding	26.9291	26.8851	26.9732	-0.5σ	26.8767	27.0231	26.9083	26.8968	26.7207	27.251	26.9329	26.9026	26.8323	26.9471
735	809	Q9Z2D6	Mecp2	5	5	24.8374	24.9518	0.341293	0.923769	-1.08252	KO_1Way down vs WT	-1.29697	1.10676	-0.114396	Mecp2	X A7.3|X 37.63 cM	Mecp2	Mecp2	methyl CpG binding protein 2	17257	17257	protein-coding	24.8946	24.8374	24.9518	-0.5σ	24.8643	24.9982	24.9059	24.7715	24.647	24.7081	24.8478	24.8989	25.2758	25.0284
1241	810	P01898	H2-Q10	5	5	24.8661	24.6552	0.342106	1.15739	1.15739	KO_1Way up vs WT	-1.20634	1.61597	0.21088	H2-Q10	17 B1|17 18.68 cM	H2-Q10	H2-Q10	histocompatibility 2, Q region locus 10	15007	15007	protein-coding	24.7606	24.6552	24.8661	+0.5σ	24.8567	24.8036	24.5688	25.014	25.0874	24.8061	25.0714	24.295	24.1265	24.9771
173	811	Q02788	Col6a2	5	5	29.2016	28.9057	0.342222	1.22766	1.22766	KO_1Way up vs WT	-1.30129	1.96126	0.295916	Col6a2	10 C1|10 39.32 cM	Col6a2	Col6a2	collagen, type VI, alpha 2	12834	12834	protein-coding	29.0537	28.9057	29.2016	+1σ	29.2654	29.2414	28.5371	29.3378	29.6265	28.0493	28.9278	28.9209	29.3471	29.2834
477	812	Q8CGC7	Eprs	5	5	25.3255	25.4146	0.342294	0.940081	-1.06374	KO_1Way down vs WT	-1.22499	1.08259	-0.0891424	Eprs	1|1 H5	Eprs	Eprs	glutamyl-prolyl-tRNA synthetase	107508	107508	protein-coding	25.37	25.3255	25.4146	-0.5σ	25.4905	25.2204	25.3643	25.2485	25.3036	25.6158	25.4889	25.2758	25.2137	25.479
541	813	P09055	Itgb1	5	5	27.4402	27.3311	0.342586	1.07856	1.07856	KO_1Way up vs WT	-1.10213	1.28211	0.109112	Itgb1	8|8 E2	Itgb1	Itgb1	integrin beta 1 (fibronectin receptor beta)	16412	16412	protein-coding	27.3856	27.3311	27.4402	+0.5σ	27.522	27.1044	27.5409	27.5585	27.4753	27.323	27.2083	27.3424	27.2083	27.5735
829	814	P35487	Pdha2	5	5	30.1484	30.1979	0.343013	0.966322	-1.03485	KO_1Way down vs WT	-1.11923	1.04511	-0.0494238	Pdha2	3|3 H1	Pdha2	Pdha2	pyruvate dehydrogenase E1 alpha 2	18598	18598	protein-coding	30.1731	30.1484	30.1979	-0.5σ	30.2306	30.0755	30.2377	30.1128	30.0855	30.0933	30.1969	30.17	30.2979	30.2313
490	815	Q9D6T9	Mrps36	5	5	27.671	27.7635	0.343206	0.937907	-1.0662	KO_1Way down vs WT	-1.23471	1.08613	-0.0924834	Mrps36	13|13 D1	Mrps36	Mrps36	mitochondrial ribosomal protein S36	66128	66128	protein-coding	27.7172	27.671	27.7635	-0.5σ	27.511	27.5585	27.5368	27.8802	27.8684	27.8095	27.7066	27.7566	27.6627	27.8818
1078	816	F8WJ41	Rps15a	5	5	27.0581	27.1278	0.343344	0.952807	-1.04953	KO_1Way down vs WT	-1.17237	1.06433	-0.0697443	Rps15a	7|7 F1	Rps15a	Rps15a	ribosomal protein S15A	267019	267019	protein-coding	27.0929	27.0581	27.1278	-0.5σ	27.0837	27.0639	27.1317	27.1178	26.8933	26.9749	27.1481	27.0747	27.3079	27.1335
1404	817	Q07456	Ambp	5	5	24.94	24.6847	0.343426	1.19357	1.19357	KO_1Way up vs WT	-1.25642	1.7899	0.255282	Ambp	4 B3|4 33.96 cM	Ambp	Ambp	alpha 1 microglobulin/bikunin precursor	11699	11699	protein-coding	24.8123	24.6847	24.94	+1σ	25.3775	24.1728	25.2457	25.335	24.5688	24.8908	24.6994	24.4902	24.808	24.535
785	818	Q99LF4	Rtcb	5	5	25.0589	24.8539	0.34412	1.15272	1.15272	KO_1Way up vs WT	-1.20182	1.59692	0.205036	Rtcb	10 C1|10 41.81 cM	Rtcb	Rtcb	RNA 2',3'-cyclic phosphate and 5'-OH ligase	28088	28088	protein-coding	24.9564	24.8539	25.0589	+0.5σ	25.2457	25.1513	25.057	25.4206	24.4202	24.4781	24.8989	24.832	24.8825	25.1779
1333	819	Q61166	Mapre1	5	5	24.4995	24.5741	0.344388	0.949581	-1.0531	KO_1Way down vs WT	-1.18585	1.06928	-0.0746367	Mapre1	2 H1|2 75.95 cM	Mapre1	Mapre1	microtubule-associated protein, RP/EB family, member 1	13589	13589	protein-coding	24.5368	24.4995	24.5741	-0.5σ	24.4169	24.3657	24.6076	24.5821	24.5252	24.7372	24.4986	24.5217	24.4326	24.6806
1326	820	Q9Z239	Fxyd1	5	5	28.5552	28.623	0.345082	0.954075	-1.04814	KO_1Way down vs WT	-1.16773	1.06294	-0.0678247	Fxyd1	7|7 B1	Fxyd1	Fxyd1	FXYD domain-containing ion transport regulator 1	56188	56188	protein-coding	28.5891	28.5552	28.623	-0.5σ	28.553	28.4939	28.6591	28.4278	28.6423	28.6149	28.5035	28.8068	28.6358	28.5541
1225	821	P39447	Tjp1	5	5	23.6644	23.7515	0.345477	0.941386	-1.06226	KO_1Way down vs WT	-1.22061	1.08171	-0.0871415	Tjp1	7 C|7 35.02 cM	Tjp1	Tjp1	tight junction protein 1	21872	21872	protein-coding	23.708	23.6644	23.7515	-0.5σ	23.7953	23.4792	23.6693	23.7688	23.6094	23.5709	23.7414	23.7865	23.9702	23.6886
304	822	P29699	Ahsg	5	5	27.3462	27.204	0.346225	1.10357	1.10357	KO_1Way up vs WT	-1.13715	1.38491	0.142183	Ahsg	16 B1|16 13.74 cM	Ahsg	Ahsg	alpha-2-HS-glycoprotein	11625	11625	protein-coding	27.2751	27.204	27.3462	+0.5σ	27.7051	27.1599	27.5638	27.1461	27.156	27.0584	27.1945	27.2284	27.0618	27.477
356	823	O88342	Wdr1	5	5	26.427	26.5694	0.346352	0.906007	-1.10374	KO_1Way down vs WT	-1.3857	1.13745	-0.142405	Wdr1	5 B3|5 20.63 cM	Wdr1	Wdr1	WD repeat domain 1	22388	22388	protein-coding	26.4982	26.427	26.5694	-0.5σ	26.6106	26.4837	26.3502	26.2682	26.4224	26.9329	26.333	26.2217	26.7235	26.6361
413	824	Q8JZN5	Acad9	5	5	27.2172	27.1038	0.347859	1.08177	1.08177	KO_1Way up vs WT	-1.10866	1.29738	0.113393	Acad9	3|3 B	Acad9	Acad9	acyl-Coenzyme A dehydrogenase family, member 9	229211	229211	protein-coding	27.1605	27.1038	27.2172	+0.5σ	27.3099	27.4048	26.9867	27.2017	27.1831	26.8951	27.0948	27.4303	27.004	27.0948
117	825	Q9D051	Pdhb	5	5	32.6668	32.5376	0.348144	1.09369	1.09369	KO_1Way up vs WT	-1.12487	1.34552	0.129205	Pdhb	14|14 A1	Pdhb	Pdhb	pyruvate dehydrogenase (lipoamide) beta	68263	68263	protein-coding	32.6022	32.5376	32.6668	+0.5σ	32.3988	32.8444	32.7462	32.7462	32.5982	32.2285	32.6678	32.4614	32.8449	32.4853
519	826	Q02248	Ctnnb1	5	5	27.4819	27.1419	0.349344	1.26578	1.26578	KO_1Way up vs WT	-1.36493	2.18689	0.340026	Ctnnb1	9 F4|9 72.19 cM	Ctnnb1	Ctnnb1	catenin (cadherin associated protein), beta 1	12387	12387	protein-coding	27.3119	27.1419	27.4819	+1σ	27.3581	27.373	27.5315	27.6021	27.5449	26.6161	27.3999	27.5498	28.0134	26.1303
1230	827	Q9D8W5	Psmd12	5	5	24.9374	25.0222	0.349821	0.942924	-1.06053	KO_1Way down vs WT	-1.21562	1.08082	-0.084786	Psmd12	11|11 E1	Psmd12	Psmd12	proteasome (prosome, macropain) 26S subunit, non-ATPase, 12	66997	66997	protein-coding	24.9798	24.9374	25.0222	-0.5σ	24.7581	24.9464	24.9425	25.1152	24.9249	25.0737	25.1671	25.0517	24.7831	25.0354
42	828	P52480	Pkm	5	5	31.1624	31.1959	0.349913	0.977056	-1.02348	KO_1Way down vs WT	-1.08018	1.03118	-0.033487	Pkm	9 B|9 32.03 cM	Pkm	Pkm	pyruvate kinase, muscle	18746	18746	protein-coding	31.1791	31.1624	31.1959	-0.5σ	31.1204	31.1322	31.1954	31.1322	31.2316	31.2812	31.1543	31.1963	31.1331	31.2143
1735	829	Q3TNN4	Slc25a44	5	5	26.0228	25.8419	0.350029	1.13359	1.13359	KO_1Way up vs WT	-1.18051	1.51699	0.180897	Slc25a44	3|3 F1	Slc25a44	Slc25a44	solute carrier family 25, member 44	229517	229517	protein-coding	25.9323	25.8419	26.0228	+0.5σ	26.2288	25.6433	26.3842	26.0023	25.8554	25.6604	25.8171	25.9781	26.2406	25.5134
544	830	P47757	Capzb	5	5	26.5793	26.4131	0.351828	1.12211	1.12211	KO_1Way up vs WT	-1.16596	1.4681	0.166217	Capzb	4 D3|4 70.59 cM	Capzb	Capzb	capping protein (actin filament) muscle Z-line, beta	12345	12345	protein-coding	26.4962	26.4131	26.5793	+0.5σ	26.5891	26.4795	26.259	26.6882	26.8809	26.7196	26.4814	26.3481	25.9427	26.5738
775	831	Q8BPB5	Efemp1	5	5	24.3795	24.6507	0.353092	0.828589	-1.20687	KO_1Way down vs WT	-1.87361	1.28634	-0.271271	Efemp1	11|11 A3.3	Efemp1	Efemp1	epidermal growth factor-containing fibulin-like extracellular matrix protein 1	216616	216616	protein-coding	24.5151	24.3795	24.6507	-1σ	24.7324	23.7117	24.8999	24.6216	23.9318	24.1756	25.0127	24.7431	24.8169	24.5053
374	832	P00920	Car2	5	5	27.0612	26.6479	0.353769	1.33177	1.33177	KO_1Way up vs WT	-1.46914	2.60566	0.413341	Car2	3 A1|3 3.23 cM	Car2	Car2	carbonic anhydrase 2	12349	12349	protein-coding	26.8545	26.6479	27.0612	+1σ	26.811	28.3084	26.6542	26.6771	26.8555	26.64	27.6073	26.2461	25.9731	26.773
150	833	Q91VA7	Idh3b	5	5	30.5756	30.4787	0.353902	1.06951	1.06951	KO_1Way up vs WT	-1.09447	1.25191	0.0969488	Idh3b	2|2 F1	Idh3b	Idh3b	isocitrate dehydrogenase 3 (NAD+) beta	170718	170718	protein-coding	30.5271	30.4787	30.5756	+0.5σ	30.4111	30.694	30.3631	30.694	30.716	30.3708	30.7167	30.4367	30.4245	30.4448
345	834	P32261	Serpinc1	5	5	27.4909	27.7118	0.35463	0.858038	-1.16545	KO_1Way down vs WT	-1.66939	1.22906	-0.220886	Serpinc1	1 H2.1|1 69.75 cM	Serpinc1	Serpinc1	serine (or cysteine) peptidase inhibitor, clade C (antithrombin), member 1	11905	11905	protein-coding	27.6014	27.4909	27.7118	-0.5σ	27.0231	27.8684	27.9242	27.1368	27.5022	27.5382	27.994	27.4075	28.0493	27.5703
921	835	P83940	Eloc	5	5	24.7926	24.5069	0.355746	1.21901	1.21901	KO_1Way up vs WT	-1.30723	1.94252	0.285707	Eloc	1|1 A3	Eloc	Eloc	elongin C	67923	67923	protein-coding	24.6498	24.5069	24.7926	+1σ	25.3828	23.9268	25.0744	24.8106	24.7682	24.4902	24.4781	24.7475	23.9385	24.88
930	836	Q9DBP5	Cmpk1	5	5	27.3437	27.4323	0.356286	0.940468	-1.0633	KO_1Way down vs WT	-1.2287	1.08677	-0.0885488	Cmpk1	4|4 D1	Cmpk1	Cmpk1	cytidine monophosphate (UMP-CMP) kinase 1	66588	66588	protein-coding	27.388	27.3437	27.4323	-0.5σ	27.4325	27.2049	27.2927	27.3176	27.4711	27.3557	27.3079	27.4896	27.3016	27.7066
1451	837	P36552	Cpox	5	5	24.7659	24.9465	0.357058	0.882293	-1.13341	KO_1Way down vs WT	-1.52307	1.18562	-0.18067	Cpox	16|16 C1.2	Cpox	Cpox	coproporphyrinogen oxidase	12892	12892	protein-coding	24.8562	24.7659	24.9465	-0.5σ	25.1453	24.8766	24.3767	24.574	24.8567	24.8759	25.0517	25.337	24.5443	24.9238
540	838	P47754	Capza2	5	5	27.1722	26.7586	0.357127	1.332	1.332	KO_1Way up vs WT	-1.47681	2.62018	0.413591	Capza2	6 A2|6 7.96 cM	Capza2	Capza2	capping protein (actin filament) muscle Z-line, alpha 2	12343	12343	protein-coding	26.9654	26.7586	27.1722	+1σ	26.9825	26.6289	26.7253	26.7319	28.7925	26.8617	26.4423	26.5738	27.0253	26.8901
1300	839	P61222	Abce1	5	5	22.5398	22.775	0.357464	0.84956	-1.17708	KO_1Way down vs WT	-1.72994	1.24859	-0.235212	Abce1	8|8 C1	Abce1	Abce1	ATP-binding cassette, sub-family E (OABP), member 1	24015	24015	protein-coding	22.6574	22.5398	22.775	-0.5σ	22.6461	22.0532	22.7988	22.5548	22.6461	23.2613	22.8467	22.4312	22.193	23.143
518	840	Q91YE8	Synpo2	5	5	25.1325	25.3431	0.357749	0.86414	-1.15722	KO_1Way down vs WT	-1.63411	1.22025	-0.210662	Synpo2	3|3 G1	Synpo2	Synpo2	synaptopodin 2	118449	118449	protein-coding	25.2378	25.1325	25.3431	-0.5σ	25.3146	24.6823	25.1186	25.4702	25.0767	25.8304	25.3871	25.3285	24.764	25.4057
1384	841	A0A3Q4L2U5	Slc25a46	5	5	23.1453	22.7478	0.35848	1.31726	1.31726	KO_1Way up vs WT	-1.45745	2.52895	0.397543	Slc25a46	18|18 B1	Slc25a46	Slc25a46	solute carrier family 25, member 46	67453	67453	protein-coding	22.9465	22.7478	23.1453	+1σ	22.7049	23.4631	22.9576	22.9	23.7011	23.9209	22.249	22.2131	22.0819	23.2739
606	842	P62192	Psmc1	5	5	25.2104	25.3975	0.358845	0.878326	-1.13853	KO_1Way down vs WT	-1.54817	1.19435	-0.187171	Psmc1	12 E|12 50.43 cM	Psmc1	Psmc1	protease (prosome, macropain) 26S subunit, ATPase 1	19179	19179	protein-coding	25.304	25.2104	25.3975	-0.5σ	25.0332	25.4852	25.0104	25.0529	25.4702	25.4537	25.4023	25.3401	25.8926	24.8989
651	843	Q9D0M5	Dynll2	5	5	27.2695	27.3554	0.359215	0.942209	-1.06134	KO_1Way down vs WT	-1.22221	1.08503	-0.085881	Dynll2	11|11 C	Dynll2	Dynll2	dynein light chain LC8-type 2	68097	68097	protein-coding	27.3124	27.2695	27.3554	-0.5σ	27.4672	27.1751	27.2755	27.3414	27.0882	27.4896	27.442	27.3741	27.1481	27.323
359	844	Q9D8N0	Eef1g	5	5	26.8048	26.917	0.359558	0.925151	-1.0809	KO_1Way down vs WT	-1.30003	1.1127	-0.112239	Eef1g	19|19 A	Eef1g	Eef1g	eukaryotic translation elongation factor 1 gamma	67160	67160	protein-coding	26.8609	26.8048	26.917	-0.5σ	26.8427	26.9208	26.5891	26.716	26.9552	27.2608	26.7235	26.8982	26.7801	26.9225
818	845	Q6PD03	Ppp2r5a	5	5	24.8326	24.9586	0.360012	0.91636	-1.09127	KO_1Way down vs WT	-1.34285	1.12761	-0.126014	Ppp2r5a	1|1 H6	Ppp2r5a	Ppp2r5a	protein phosphatase 2, regulatory subunit B', alpha	226849	226849	protein-coding	24.8956	24.8326	24.9586	-0.5σ	24.9059	24.7481	24.6436	25.057	24.8085	25.3107	24.9908	24.8348	25.0067	24.6503
679	846	Q9D020	Nt5c3	5	5	29.4341	29.5008	0.361686	0.954883	-1.04725	KO_1Way down vs WT	-1.16908	1.06597	-0.0666047	Nt5c3	6|6 B3	Nt5c3	Nt5c3	5'-nucleotidase, cytosolic III	107569	107569	protein-coding	29.4674	29.4341	29.5008	-0.5σ	29.4434	29.3378	29.4163	29.4163	29.5571	29.689	29.3651	29.5761	29.4053	29.4683
1552	847	A0A0A6YY72	Impdh2	5	5	24.3336	24.0985	0.362324	1.17703	1.17703	KO_1Way up vs WT	-1.25369	1.73686	0.23515	Impdh2	9|9 F2	Impdh2	Impdh2	inosine monophosphate dehydrogenase 2	23918	23918	protein-coding	24.216	24.0985	24.3336	+0.5σ	24.3767	24.3943	24.5557	24.3767	23.9648	24.2348	23.9603	23.3013	24.5018	24.4941
285	848	Q3ULD5	Mccc2	5	5	29.2531	29.3257	0.362982	0.950893	-1.05164	KO_1Way down vs WT	-1.18617	1.07253	-0.0726449	Mccc2	13|13 D1	Mccc2	Mccc2	methylcrotonoyl-Coenzyme A carboxylase 2 (beta)	78038	78038	protein-coding	29.2894	29.2531	29.3257	-0.5σ	29.3905	29.1739	29.2654	29.106	29.3294	29.4053	29.1453	29.3913	29.2514	29.4352
854	849	Q3TLP8	Rac1	5	5	27.4762	27.4343	0.363023	1.02946	1.02946	KO_1Way up vs WT	-1.04121	1.10347	0.0418938	Rac1	5 G2|5 82.22 cM	Rac1	Rac1	Rac family small GTPase 1	19353	19353	protein-coding	27.4552	27.4343	27.4762	+0.5σ	27.5638	27.4753	27.4601	27.4368	27.4448	27.5187	27.3424	27.3793	27.4075	27.5235
790	850	Q9R0X4	Acot9	5	5	24.8574	24.6848	0.364346	1.12711	1.12711	KO_1Way up vs WT	-1.18204	1.50163	0.172623	Acot9	X|X F3	Acot9	Acot9	acyl-CoA thioesterase 9	56360	56360	protein-coding	24.7711	24.6848	24.8574	+0.5σ	24.754	24.975	24.6823	25.0692	24.8067	24.4838	25.2108	24.621	24.8595	24.249
1058	851	E9Q1K3	Add1	5	5	24.5285	24.4567	0.364617	1.05101	1.05101	KO_1Way up vs WT	-1.07209	1.18426	0.0717766	Add1	5 B2|5 17.9 cM	Add1	Add1	adducin 1 (alpha)	11518	11518	protein-coding	24.4926	24.4567	24.5285	+0.5σ	24.5406	24.4876	24.6244	24.4711	24.5186	24.295	24.5394	24.4706	24.6651	24.3134
1125	852	P62814	Atp6v1b2	5	5	26.2337	25.9995	0.364837	1.17627	1.17627	KO_1Way up vs WT	-1.25526	1.73678	0.234217	Atp6v1b2	8|8 B3.3	Atp6v1b2	Atp6v1b2	ATPase, H+ transporting, lysosomal V1 subunit B2	11966	11966	protein-coding	26.1166	25.9995	26.2337	+0.5σ	26.5222	25.7644	25.8189	26.3005	26.7624	26.3027	26.072	26.1558	25.4452	26.0215
311	853	A2AIM4	Tpm2	5	5	28.9553	28.049	0.364868	1.87426	1.87426	KO_1Way up vs WT	-2.41045	8.46754	0.906318	Tpm2	4|4 A5	Tpm2	Tpm2	tropomyosin 2, beta	22004	22004	protein-coding	28.5022	28.049	28.9553	+2σ	28.9265	29.7314	28.6928	28.759	28.6668	28.9571	29.7856	29.8219	25.4749	26.2054
1317	854	A0A1W2P7X0	Abracl	5	5	25.6459	25.5476	0.365471	1.07056	1.07056	KO_1Way up vs WT	-1.10044	1.26121	0.0983659	Abracl	10|10 A3	Abracl	Abracl	ABRA C-terminal like	73112	73112	protein-coding	25.5968	25.5476	25.6459	+0.5σ	25.6191	25.5436	25.6135	25.6503	25.803	25.734	25.3401	25.6757	25.3024	25.6854
47	855	Q9JKS4	Ldb3	5	5	30.3603	30.3949	0.366974	0.976242	-1.02434	KO_1Way down vs WT	-1.08549	1.03453	-0.0346889	Ldb3	14|14 B	Ldb3	Ldb3	LIM domain binding 3	24131	24131	protein-coding	30.3776	30.3603	30.3949	-0.5σ	30.357	30.315	30.4528	30.329	30.3474	30.4122	30.3089	30.4656	30.3635	30.4245
723	856	P37804	Tagln	5	5	26.9791	26.7429	0.368239	1.17792	1.17792	KO_1Way up vs WT	-1.26145	1.75027	0.236247	Tagln	9 A5.2|9 25.36 cM	Tagln	Tagln	transgelin	21345	21345	protein-coding	26.861	26.7429	26.9791	+0.5σ	26.8469	27.9091	26.6577	26.6954	26.7865	26.76	26.806	26.5555	26.5973	26.9956
1767	857	P57716	Ncstn	5	5	24.2105	24.5075	0.368298	0.813952	-1.22857	KO_1Way down vs WT	-2.02132	1.33916	-0.296984	Ncstn	1 H3|1 79.54 cM	Ncstn	Ncstn	nicastrin	59287	59287	protein-coding	24.359	24.2105	24.5075	-1σ	24.8085	23.2471	23.9513	24.4333	24.6122	24.1722	24.6064	24.1993	24.7038	24.8555
565	858	Q9Z2X1	Hnrnpf	5	5	28.5279	28.4292	0.368516	1.07077	1.07077	KO_1Way up vs WT	-1.10196	1.26346	0.0986544	Hnrnpf	6|6 F1	Hnrnpf	Hnrnpf	heterogeneous nuclear ribonucleoprotein F	98758	98758	protein-coding	28.4785	28.4292	28.5279	+0.5σ	28.4467	28.5582	28.5417	28.4939	28.599	28.5822	28.2748	28.5541	28.1126	28.6224
1608	859	B1AUW8	Irak1	5	5	21.2747	20.7975	0.369894	1.39209	1.39209	KO_1Way up vs WT	-1.6034	3.10725	0.477251	Irak1	X A7.3|X 37.61 cM	Irak1	Irak1	interleukin-1 receptor-associated kinase 1	16179	16179	protein-coding	21.0361	20.7975	21.2747	+1σ	21.1048	21.3918	19.7973	21.9058	22.174	20.5222	21.7253	20.6788	21.041	20.02
1613	860	Q61361	Bcan	5	5	20.8014	21.0751	0.370266	0.827209	-1.20888	KO_1Way down vs WT	-1.91652	1.31143	-0.273677	Bcan	3 F1|3 38.78 cM	Bcan	Bcan	brevican	12032	12032	protein-coding	20.9383	20.8014	21.0751	-1σ	21.3532	20.1961	20.523	20.7929	21.1417	21.3912	21.6733	20.7489	20.9553	20.6066
690	861	Q9CQC7	Ndufb4	5	5	29.3968	29.4343	0.371429	0.974335	-1.02634	KO_1Way down vs WT	-1.09343	1.03803	-0.0375108	Ndufb4	16|16 B3	Ndufb4	Ndufb4	NADH:ubiquinone oxidoreductase subunit B4	68194	68194	protein-coding	29.4155	29.3968	29.4343	-0.5σ	29.3958	29.4336	29.3459	29.359	29.4498	29.4754	29.3866	29.4352	29.3392	29.5352
1007	862	A4QPC5	Cma1	5	5	26.314	26.2708	0.371484	1.03039	1.03039	KO_1Way up vs WT	-1.04392	1.10833	0.0431884	Cma1	14 C3|14 28.19 cM	Cma1	Cma1	chymase 1, mast cell	17228	17228	protein-coding	26.2924	26.2708	26.314	+0.5σ	26.2431	26.2641	26.297	26.3727	26.393	26.3615	26.1723	26.217	26.2751	26.3281
24	863	G3UW82	Myh2	5	5	27.2478	27.1864	0.371928	1.04347	1.04347	KO_1Way up vs WT	-1.0631	1.15754	0.0613892	Myh2	11 B3|11 40.59 cM	Myh2	Myh2	myosin, heavy polypeptide 2, skeletal muscle, adult	17882	17882	protein-coding	27.2171	27.1864	27.2478	+0.5σ	27.1461	27.2716	27.4448	27.1225	27.2539	27.2442	27.2377	27.2214	27.0899	27.1386
912	864	Q8R0F8	Fahd1	5	5	25.506	25.4164	0.371931	1.06404	1.06404	KO_1Way up vs WT	-1.09337	1.23789	0.0895503	Fahd1	17|17 A3.3	Fahd1	Fahd1	fumarylacetoacetate hydrolase domain containing 1	68636	68636	protein-coding	25.4612	25.4164	25.506	+0.5σ	25.3975	25.473	25.4348	25.5109	25.7138	25.1563	25.469	25.4483	25.3792	25.6294
267	865	Q8BH95	Echs1	5	5	31.6989	31.76	0.371953	0.958513	-1.04328	KO_1Way down vs WT	-1.15683	1.06284	-0.0611296	Echs1	7|7 F4	Echs1	Echs1	enoyl Coenzyme A hydratase, short chain, 1, mitochondrial	93747	93747	protein-coding	31.7294	31.6989	31.76	-0.5σ	31.6621	31.5847	31.6816	31.6993	31.8667	31.8414	31.663	31.8911	31.6823	31.7222
521	866	P17225	Ptbp1	5	5	26.199	25.98	0.371985	1.16396	1.16396	KO_1Way up vs WT	-1.24407	1.68547	0.219041	Ptbp1	10 C1|10 39.72 cM	Ptbp1	Ptbp1	polypyrimidine tract binding protein 1	19205	19205	protein-coding	26.0895	25.98	26.199	+0.5σ	26.2143	26.1072	26.059	26.3176	26.297	25.2084	26.6127	25.9172	26.057	26.1047
1745	867	E9Q8I9	Fry	5	5	30.0876	30.1426	0.37201	0.962653	-1.0388	KO_1Way down vs WT	-1.13983	1.05628	-0.0549117	Fry	5 G3|5 89.36 cM	Fry	Fry	FRY microtubule binding protein	320365	320365	protein-coding	30.1151	30.0876	30.1426	-0.5σ	30.0755	30.1015	30.2644	29.9746	30.0222	30.0863	30.1028	30.2508	30.17	30.1028
1246	868	P14131	Rps16	5	5	25.8378	25.6279	0.372665	1.15664	1.15664	KO_1Way up vs WT	-1.23349	1.65017	0.209936	Rps16	7|7 A3	Rps16	Rps16	ribosomal protein S16	20055	20055	protein-coding	25.7328	25.6279	25.8378	+0.5σ	25.803	25.7436	25.8116	25.8231	26.0077	25.8906	26.0257	25.2108	24.9973	26.0149
1091	869	P35235	Ptpn11	5	5	25.01	25.2091	0.373341	0.87105	-1.14804	KO_1Way down vs WT	-1.60914	1.2209	-0.199172	Ptpn11	5|5 F	Ptpn11	Ptpn11	protein tyrosine phosphatase, non-receptor type 11	19247	19247	protein-coding	25.1095	25.01	25.2091	-0.5σ	24.1998	25.2033	25.2287	25.3069	25.1111	25.2274	25.1563	25.3525	25.048	25.2615
828	870	F6V6T4	Tmed2	5	5	26.7393	26.6439	0.373371	1.06836	1.06836	KO_1Way up vs WT	-1.10032	1.25589	0.0953942	Tmed2	5|5 F	Tmed2	Tmed2	transmembrane p24 trafficking protein 2	56334	56334	protein-coding	26.6916	26.6439	26.7393	+0.5σ	27.0129	26.7253	26.7122	26.5098	26.7361	26.5299	26.4913	26.7101	26.6557	26.8323
424	871	P27546	Map4	5	5	28.9692	29.0095	0.373683	0.972438	-1.02834	KO_1Way down vs WT	-1.10115	1.04129	-0.0403214	Map4	9 F2|9 59.83 cM	Map4	Map4	microtubule-associated protein 4	17758	17758	protein-coding	28.9894	28.9692	29.0095	-0.5σ	28.9138	28.9424	28.9994	28.9424	29.0481	28.9903	28.9087	28.9903	29.0324	29.126
962	872	A0A1Y7VN19	Dhrs7	5	5	25.5001	25.1555	0.373999	1.26978	1.26978	KO_1Way up vs WT	-1.41361	2.27923	0.34458	Dhrs7	12|12 C3	Dhrs7	Dhrs7	dehydrogenase/reductase (SDR family) member 7	66375	66375	protein-coding	25.3278	25.1555	25.5001	+1σ	25.8554	25.9766	25.8276	24.1948	25.6462	25.399	25.0416	24.6113	25.2231	25.5026
1276	873	Q6P5U7	Nwd2	5	5	26.9005	26.6464	0.374471	1.19261	1.19261	KO_1Way up vs WT	-1.2914	1.83677	0.254121	Nwd2	5|5 C3.1	Nwd2	Nwd2	NACHT and WD repeat domain containing 2	319807	319807	protein-coding	26.7735	26.6464	26.9005	+1σ	27.0882	26.9644	26.8377	26.5891	27.0231	25.6572	26.6968	27.0804	26.9621	26.8354
985	874	O55029	Copb2	5	5	25.2913	25.4339	0.374829	0.905868	-1.10391	KO_1Way down vs WT	-1.40698	1.15456	-0.142628	Copb2	9|9 E3.3	Copb2	Copb2	coatomer protein complex, subunit beta 2 (beta prime)	50797	50797	protein-coding	25.3626	25.2913	25.4339	-0.5σ	25.4973	25.407	25.2684	24.9215	25.3623	25.5535	25.3285	25.16	25.3107	25.8171
831	875	Q8C8R3	Ank2	5	5	24.5169	24.8034	0.375993	0.819901	-1.21966	KO_1Way down vs WT	-1.98787	1.33632	-0.286478	Ank2	3 G2|3 56.07 cM	Ank2	Ank2	ankyrin 2, brain	109676	109676	protein-coding	24.6602	24.5169	24.8034	-1σ	24.9887	23.4151	24.9215	24.677	24.5821	25.16	24.8028	24.8869	24.6427	24.5244
666	876	P09405	Ncl	5	5	26.0375	26.1052	0.377435	0.954128	-1.04808	KO_1Way down vs WT	-1.17685	1.07136	-0.067745	Ncl	1 C5|1 43.94 cM	Ncl	Ncl	nucleolin	17975	17975	protein-coding	26.0713	26.0375	26.1052	-0.5σ	26.1072	25.9874	26.1662	26.0077	25.919	26.1515	26.1047	25.9924	26.2955	25.982
59	877	P47857	Pfkm	5	5	29.7826	29.8432	0.377665	0.958876	-1.04289	KO_1Way down vs WT	-1.15683	1.06364	-0.0605843	Pfkm	15|15 F1	Pfkm	Pfkm	phosphofructokinase, muscle	18642	18642	protein-coding	29.8129	29.7826	29.8432	-0.5σ	29.762	29.7099	29.8727	29.8447	29.7239	30.0344	29.7477	29.8309	29.8844	29.7187
1498	878	Q61235	Sntb2	5	5	23.4956	23.0658	0.378473	1.34703	1.34703	KO_1Way up vs WT	-1.55111	2.8145	0.429787	Sntb2	8 D3|8 53.38 cM	Sntb2	Sntb2	syntrophin, basic 2	20650	20650	protein-coding	23.2807	23.0658	23.4956	+1σ	23.5375	23.8642	23.3735	23.302	23.4007	21.3042	23.423	23.3797	23.8636	23.3585
159	879	Q91VB8	Hba-a1	5	5	33.0003	32.7244	0.379387	1.21081	1.21081	KO_1Way up vs WT	-1.32687	1.94527	0.275971	Hba-a1	11 A4|11 18.86 cM	Hba-a1	Hba-a1	hemoglobin alpha, adult chain 1	15122	15122	protein-coding	32.8623	32.7244	33.0003	+1σ	32.5982	33.9592	32.7062	32.7062	33.0318	32.9266	33.0325	32.5603	32.1758	32.9266
404	880	Q9DBL1	Acadsb	5	5	26.8162	26.9914	0.380055	0.885615	-1.12916	KO_1Way down vs WT	-1.52652	1.19727	-0.175248	Acadsb	7|7 F3	Acadsb	Acadsb	acyl-Coenzyme A dehydrogenase, short/branched chain	66885	66885	protein-coding	26.9038	26.8162	26.9914	-0.5σ	26.5924	26.8933	26.7286	27.127	26.7396	27.4239	26.6859	26.9522	26.5872	27.3079
686	881	Q3TLP5	Echdc2	5	5	25.1067	25.4448	0.380236	0.79108	-1.26409	KO_1Way down vs WT	-2.26212	1.41565	-0.338104	Echdc2	4 C7|4 50.3 cM	Echdc2	Echdc2	enoyl Coenzyme A hydratase domain containing 2	52430	52430	protein-coding	25.2757	25.1067	25.4448	-1σ	25.2321	25.0837	25.1152	25.803	24.2994	25.6757	25.479	25.7158	25.9598	24.3936
792	882	K3W4Q8	Bsg	5	5	27.3184	27.2331	0.380536	1.06093	1.06093	KO_1Way up vs WT	-1.09179	1.2289	0.0853316	Bsg	10 C1|10 39.72 cM	Bsg	Bsg	basigin	12215	12215	protein-coding	27.2757	27.2331	27.3184	+0.5σ	27.3936	27.3858	27.3581	27.3131	27.1416	27.0199	27.0747	27.2942	27.4303	27.3465
1412	883	P43276	H1f5	5	5	27.5779	27.4774	0.381155	1.07211	1.07211	KO_1Way up vs WT	-1.10919	1.27493	0.100459	H1f5	13|13 A3.1	H1f5	H1f5	H1.5 linker histone, cluster member	56702	56702	protein-coding	27.5277	27.4774	27.5779	+0.5σ	27.6942	27.5911	27.5167	27.4636	27.6238	27.2058	27.4336	27.3709	27.5735	27.8032
569	884	Q9QYA2	Tomm40	5	5	26.1679	26.3508	0.381767	0.880929	-1.13517	KO_1Way down vs WT	-1.55684	1.20816	-0.182902	Tomm40	7|7 A3	Tomm40	Tomm40	translocase of outer mitochondrial membrane 40	53333	53333	protein-coding	26.2594	26.1679	26.3508	-0.5σ	26.4181	26.5815	25.7673	26.2071	25.8656	25.9068	26.6441	26.3869	26.3702	26.4461
888	885	Q8C0M9	Asrgl1	5	5	25.5069	25.2777	0.381949	1.17221	1.17221	KO_1Way up vs WT	-1.26765	1.74185	0.229235	Asrgl1	19|19 A	Asrgl1	Asrgl1	asparaginase like 1	66514	66514	protein-coding	25.3923	25.2777	25.5069	+0.5σ	25.0837	25.7055	25.7611	25.5353	25.4491	24.5914	25.4191	24.9771	25.7303	25.6707
411	886	Q61001	Lama5	5	5	26.7721	26.6954	0.382242	1.05465	1.05465	KO_1Way up vs WT	-1.08274	1.20431	0.0767579	Lama5	2 H4|2 102.7 cM	Lama5	Lama5	laminin, alpha 5	16776	16776	protein-coding	26.7338	26.6954	26.7721	+0.5σ	26.7319	26.5924	26.8469	26.8427	26.8469	26.8128	26.7299	26.7034	26.7884	26.4423
1573	887	Q7TMY8	Huwe1	5	5	23.482	23.1796	0.382379	1.23322	1.23322	KO_1Way up vs WT	-1.36804	2.08056	0.302428	Huwe1	X|X F3	Huwe1	Huwe1	HECT, UBA and WWE domain containing 1	59026	59026	protein-coding	23.3308	23.1796	23.482	+1σ	23.513	23.3941	23.7872	23.5719	23.1439	21.9801	23.4853	23.2613	23.4299	23.7414
1206	888	Q9JJI8	Rpl38	5	5	25.8399	25.7591	0.38362	1.05763	1.05763	KO_1Way up vs WT	-1.08779	1.21677	0.0808328	Rpl38	11 79.82 cM|11 E2	Rpl38	Rpl38	ribosomal protein L38	67671	67671	protein-coding	25.7995	25.7591	25.8399	+0.5σ	25.8697	25.588	25.9672	25.9232	25.8515	25.5816	25.6789	25.7813	25.8717	25.882
509	889	O08529	Capn2	5	5	25.759	25.8739	0.383687	0.923437	-1.08291	KO_1Way down vs WT	-1.32175	1.12711	-0.114915	Capn2	1|1 H5	Capn2	Capn2	calpain 2	12334	12334	protein-coding	25.8164	25.759	25.8739	-0.5σ	25.5353	25.5548	25.9984	26.0331	25.6735	26.0854	25.9532	25.7908	25.7744	25.766
1268	890	Q99J39	Mlycd	5	5	24.3647	24.1888	0.385525	1.12969	1.12969	KO_1Way up vs WT	-1.20252	1.53466	0.175927	Mlycd	8|8 E1	Mlycd	Mlycd	malonyl-CoA decarboxylase	56690	56690	protein-coding	24.2767	24.1888	24.3647	+0.5σ	24.275	24.3041	24.4456	24.476	24.323	23.5655	24.0542	24.7038	24.3316	24.289
1449	891	P00158	CYTB	5	5	27.7278	27.684	0.385897	1.03083	1.03083	KO_1Way up vs WT	-1.04705	1.1126	0.0438005	CYTB	-	mt-Cytb	CYTB	cytochrome b	17711	17711	protein-coding	27.7059	27.684	27.7278	+0.5σ	27.7431	27.6437	27.7431	27.7702	27.739	27.7618	27.5187	27.7015	27.7191	27.7191
875	892	P29788	Vtn	5	5	28.1254	28.0134	0.386415	1.08071	1.08071	KO_1Way up vs WT	-1.12498	1.31391	0.111979	Vtn	11 B5|11 46.74 cM	Vtn	Vtn	vitronectin	22370	22370	protein-coding	28.0694	28.0134	28.1254	+0.5σ	28.0354	27.9164	27.9787	28.3801	28.3164	28.1624	27.9433	27.7355	28.1169	28.109
1427	893	H3BLD3	Evi5l	5	5	33.7908	33.7494	0.387563	1.02907	1.02907	KO_1Way up vs WT	-1.04464	1.10626	0.0413466	Evi5l	8|8 A1.1	Evi5l	Evi5l	ecotropic viral integration site 5 like	213027	213027	protein-coding	33.7701	33.7494	33.7908	+0.5σ	33.7596	33.7105	33.8071	33.8695	33.8071	33.7108	33.8699	33.6466	33.7599	33.7599
1467	894	Q8QZY1	Eif3l	5	5	30.2547	30.1937	0.388129	1.04318	1.04318	KO_1Way up vs WT	-1.06667	1.16076	0.0609819	Eif3l	15 E1|15 37.7 cM	Eif3l	Eif3l	eukaryotic translation initiation factor 3, subunit L	223691	223691	protein-coding	30.2242	30.1937	30.2547	+0.5σ	30.2225	30.2569	30.3925	30.2569	30.1446	30.0428	30.0933	30.2313	30.3034	30.2979
1208	895	Q8JZQ9	Eif3b	5	5	24.0764	23.995	0.389493	1.05804	1.05804	KO_1Way up vs WT	-1.09043	1.22067	0.0813888	Eif3b	5 G2|5 78.97 cM	Eif3b	Eif3b	eukaryotic translation initiation factor 3, subunit B	27979	27979	protein-coding	24.0357	23.995	24.0764	+0.5σ	23.9967	23.9357	24.2179	24.0808	24.1509	23.956	23.7519	24.1722	23.9742	24.1207
1732	896	Q60662	Akap4	5	5	25.154	26.1195	0.389647	0.512118	-1.95268	KO_1Way down vs WT	-10.6533	2.79399	-0.965453	Akap4	X A1.1|X 3.17 cM	Akap4	Akap4	A kinase (PRKA) anchor protein 4	11643	11643	protein-coding	25.6367	25.154	26.1195	-2σ	26.8377	23.6527	26.872	22.3956	26.0122	26.217	26.607	26.7956	27.0136	23.9642
1448	897	P58389	Ptpa	5	5	23.7284	23.5579	0.391105	1.12542	1.12542	KO_1Way up vs WT	-1.20007	1.51996	0.17046	Ptpa	2 B|2 21.71 cM	Ptpa	Ptpa	protein phosphatase 2 protein activator	110854	110854	protein-coding	23.6431	23.5579	23.7284	+0.5σ	23.7763	24.002	23.3319	24.1651	23.3667	23.2136	23.6519	23.6016	23.6457	23.6768
1454	898	P50516	Atp6v1a	5	5	23.5866	23.7126	0.392475	0.916372	-1.09126	KO_1Way down vs WT	-1.36362	1.14509	-0.125995	Atp6v1a	16|16 B4	Atp6v1a	Atp6v1a	ATPase, H+ transporting, lysosomal V1 subunit A	11964	11964	protein-coding	23.6496	23.5866	23.7126	-0.5σ	23.3941	23.8376	23.4859	23.4527	23.7626	23.6606	23.7571	23.3312	23.9504	23.8636
594	899	Q9R0P5	Dstn	5	5	29.6861	29.7194	0.393966	0.977171	-1.02336	KO_1Way down vs WT	-1.08568	1.03668	-0.0333176	Dstn	2 G1|2 70.89 cM	Dstn	Dstn	destrin	56431	56431	protein-coding	29.7028	29.6861	29.7194	-0.5σ	29.7026	29.6787	29.7845	29.6553	29.6095	29.7547	29.657	29.7856	29.7109	29.689
1411	900	Q60973	Rbbp7	5	5	26.1713	26.2951	0.394295	0.917769	-1.0896	KO_1Way down vs WT	-1.35746	1.14339	-0.123797	Rbbp7	X|X F4	Rbbp7	Rbbp7	retinoblastoma binding protein 7, chromatin remodeling factor	245688	245688	protein-coding	26.2332	26.1713	26.2951	-0.5σ	26.3898	26.3176	26.0546	25.8515	26.2431	26.1303	26.1619	26.2054	26.662	26.3161
1227	901	Q91VK1	Bzw2	5	5	24.6092	24.7838	0.394404	0.886016	-1.12865	KO_1Way down vs WT	-1.53895	1.20811	-0.174595	Bzw2	12|12 A3	Bzw2	Bzw2	basic leucine zipper and W2 domains 2	66912	66912	protein-coding	24.6965	24.6092	24.7838	-0.5σ	24.2124	24.5886	24.2531	24.8735	25.1186	24.7475	24.8409	24.932	24.9206	24.4781
766	902	P56959	Fus	5	5	24.9401	25.1292	0.394444	0.877141	-1.14007	KO_1Way down vs WT	-1.59519	1.2273	-0.189119	Fus	7|7 F3	Fus	Fus	fused in sarcoma	233908	233908	protein-coding	25.0346	24.9401	25.1292	-0.5σ	25.2066	25.1936	24.8216	24.9498	24.5289	24.7737	24.7528	25.4096	25.596	25.114
1311	903	Q9CR42	Ankrd1	5	5	29.3233	29.1308	0.394839	1.14277	1.14277	KO_1Way up vs WT	-1.23223	1.6092	0.19254	Ankrd1	19|19 C2	Ankrd1	Ankrd1	ankyrin repeat domain 1 (cardiac muscle)	107765	107765	protein-coding	29.227	29.1308	29.3233	+0.5σ	29.5079	28.8815	29.5656	29.4878	29.1739	28.9008	29.4683	29.3308	29.3805	28.5735
235	904	Q9WVK4	Ehd1	5	5	27.9227	28.03	0.394997	0.928291	-1.07725	KO_1Way down vs WT	-1.30384	1.12355	-0.107351	Ehd1	19 A|19 4.4 cM	Ehd1	Ehd1	EH-domain containing 1	13660	13660	protein-coding	27.9764	27.9227	28.03	-0.5σ	27.8578	28.1413	27.8471	28.0121	27.7551	28.196	28.1169	28.1169	27.6466	28.0737
422	905	P23242	Gja1	5	5	27.3234	27.1976	0.395054	1.09116	1.09116	KO_1Way up vs WT	-1.14639	1.36493	0.125867	Gja1	10 B4|10 28.64 cM	Gja1	Gja1	gap junction protein, alpha 1	14609	14609	protein-coding	27.2605	27.1976	27.3234	+0.5σ	27.39	27.3068	27.1831	27.0275	27.7098	27.2772	26.989	27.3629	27.3424	27.0164
1778	906	B9EIX2	Cep170b	5	5	21.8541	21.5137	0.395082	1.26616	1.26616	KO_1Way up vs WT	-1.44712	2.31994	0.340454	Cep170b	12 F1|12 61.2 cM	Cep170b	Cep170b	centrosomal protein 170B	217882	217882	protein-coding	21.6839	21.5137	21.8541	+1σ	21.8599	21.5803	21.4965	22.1019	22.232	20.8589	22.1733	21.5346	20.6066	22.3949
611	907	D3Z1S8	Rps5	5	5	27.3063	27.2478	0.395447	1.04141	1.04141	KO_1Way up vs WT	-1.0657	1.15579	0.0585393	Rps5	7|7 A1	Rps5	Rps5	ribosomal protein S5	20103	20103	protein-coding	27.277	27.2478	27.3063	+0.5σ	27.226	27.4222	27.2689	27.1922	27.4222	27.1844	27.1622	27.1884	27.3709	27.3329
1072	908	Q71RI9	Kyat3	5	5	26.1407	26.0888	0.395629	1.03666	1.03666	KO_1Way up vs WT	-1.05813	1.13713	0.0519443	Kyat3	3|3 H1	Kyat3	Kyat3	kynurenine aminotransferase 3	229905	229905	protein-coding	26.1148	26.0888	26.1407	+0.5σ	26.1455	26.0784	26.1742	26.2034	26.1021	25.9532	26.1591	26.1869	25.9651	26.1797
6	909	Q91Z83	Myh7	5	5	31.78	31.6745	0.395899	1.07592	1.07592	KO_1Way up vs WT	-1.1218	1.2986	0.105568	Myh7	14 C3|14 28.01 cM	Myh7	Myh7	myosin, heavy polypeptide 7, cardiac muscle, beta	140781	140781	protein-coding	31.7273	31.6745	31.78	+0.5σ	31.4872	31.8404	31.91	31.8667	31.796	31.5055	31.7001	31.4314	31.8677	31.8677
586	910	P70168	Kpnb1	5	5	25.2684	25.3245	0.396612	0.961913	-1.0396	KO_1Way down vs WT	-1.14891	1.06306	-0.0560218	Kpnb1	11|11 D	Kpnb1	Kpnb1	karyopherin (importin) beta 1	16211	16211	protein-coding	25.2965	25.2684	25.3245	-0.5σ	25.3918	25.3802	25.1764	25.1422	25.2516	25.3967	25.1954	25.3088	25.337	25.3844
250	911	J3QMG3	Vdac3	5	5	30.3783	30.419	0.397493	0.972206	-1.02859	KO_1Way down vs WT	-1.10617	1.04554	-0.0406662	Vdac3	8 A2|8 11.42 cM	Vdac3	Vdac3	voltage-dependent anion channel 3	22335	22335	protein-coding	30.3986	30.3783	30.419	-0.5σ	30.329	30.3827	30.4359	30.3082	30.4359	30.4907	30.3298	30.454	30.4907	30.3298
1127	912	Q62087	Pon3	5	5	25.0692	24.9545	0.398653	1.08273	1.08273	KO_1Way up vs WT	-1.1344	1.32986	0.114674	Pon3	6 A1|6 1.99 cM	Pon3	Pon3	paraoxonase 3	269823	269823	protein-coding	25.0118	24.9545	25.0692	+0.5σ	25.0924	25.0364	25.0452	25.191	24.981	24.9973	24.8348	25.1356	24.5477	25.2572
1166	913	A0A087WRB8	Dst	5	5	25.8705	25.7015	0.398701	1.12428	1.12428	KO_1Way up vs WT	-1.20428	1.52221	0.169	Dst	1 B|1 12.91 cM	Dst	Dst	dystonin	13518	13518	protein-coding	25.786	25.7015	25.8705	+0.5σ	25.9766	25.9484	26.0059	26.1072	25.3146	25.4573	25.864	25.5463	25.52	26.1199
16	914	Q60597	Ogdh	5	5	30.5599	30.8348	0.399204	0.826497	-1.20993	KO_1Way down vs WT	-1.98187	1.35381	-0.274918	Ogdh	11|11 A1	Ogdh	Ogdh	oxoglutarate (alpha-ketoglutarate) dehydrogenase (lipoamide)	18293	18293	protein-coding	30.6974	30.5599	30.8348	-1σ	30.2644	31.0026	30.8289	30.1298	30.5737	30.3158	31.3351	30.7542	31.5304	30.2385
677	915	Q9CQ91	Ndufa3	5	5	29.0796	29.4523	0.399816	0.772342	-1.29476	KO_1Way down vs WT	-2.53	1.50918	-0.372688	Ndufa3	7|7 A1	Ndufa3	Ndufa3	NADH:ubiquinone oxidoreductase subunit A3	66091	66091	protein-coding	29.266	29.0796	29.4523	-1σ	29.6355	28.3435	27.9366	29.5571	29.9255	29.6194	29.4175	29.6965	28.9087	29.6194
720	916	E9QNX7	Atp4a	5	5	25.0893	24.516	0.400442	1.48792	1.48792	KO_1Way up vs WT	-1.88614	4.17572	0.573294	Atp4a	7 B1|7 19.2 cM	Atp4a	Atp4a	ATPase, H+/K+ exchanging, gastric, alpha polypeptide	11944	11944	protein-coding	24.8026	24.516	25.0893	+2σ	25.0874	25.8757	25.473	26.0412	22.9691	24.384	25.734	23.7731	24.1756	24.5133
1318	917	P62751	Rpl23a	5	5	28.4984	28.4273	0.400638	1.05049	1.05049	KO_1Way up vs WT	-1.08189	1.19389	0.0710592	Rpl23a	11|11 B5	Rpl23a	Rpl23a	ribosomal protein L23A	268449	268449	protein-coding	28.4628	28.4273	28.4984	+0.5σ	28.6423	28.5639	28.4939	28.4672	28.3247	28.2448	28.4553	28.3389	28.5655	28.5322
194	918	Q9D0M3	Cyc1	5	5	30.5964	30.5384	0.401352	1.041	1.041	KO_1Way up vs WT	-1.0665	1.15575	0.0579742	Cyc1	15|15 D3	Cyc1	Cyc1	cytochrome c-1	66445	66445	protein-coding	30.5674	30.5384	30.5964	+0.5σ	30.6056	30.616	30.6279	30.4894	30.6431	30.6065	30.5029	30.5494	30.3385	30.695
1468	919	Q5SUT0	Ewsr1	5	5	25.2584	25.3975	0.402152	0.908098	-1.1012	KO_1Way down vs WT	-1.4158	1.16753	-0.139081	Ewsr1	11|11 A1	Ewsr1	Ewsr1	Ewing sarcoma breakpoint region 1	14030	14030	protein-coding	25.328	25.2584	25.3975	-0.5σ	25.3643	25.1962	25.6234	24.7581	25.3501	25.4656	25.16	25.5568	25.3818	25.4233
1667	920	H7BX95	Srsf1	5	5	25.5694	25.7179	0.40263	0.902158	-1.10845	KO_1Way down vs WT	-1.45013	1.18024	-0.148549	Srsf1	11 C|11 52.4 cM	Srsf1	Srsf1	serine and arginine-rich splicing factor 1	110809	110809	protein-coding	25.6437	25.5694	25.7179	-0.5σ	25.0259	25.6107	25.9874	25.4763	25.7467	25.6388	25.6604	25.6789	25.6903	25.9213
703	921	Q9CYR0	Ssbp1	5	5	27.5421	27.4851	0.405609	1.0403	1.0403	KO_1Way up vs WT	-1.06638	1.15406	0.0569963	Ssbp1	6|6 B1	Ssbp1	Ssbp1	single-stranded DNA binding protein 1	381760	381760	protein-coding	27.5136	27.4851	27.5421	+0.5σ	27.4753	27.5167	27.511	27.5911	27.6161	27.4511	27.5125	27.5422	27.281	27.6385
1662	922	Q4VAE3	Tmem65	5	5	26.3464	26.4547	0.405682	0.927663	-1.07798	KO_1Way down vs WT	-1.31306	1.12996	-0.108327	Tmem65	15|15 D1	Tmem65	Tmem65	transmembrane protein 65	74868	74868	protein-coding	26.4005	26.3464	26.4547	-0.5σ	26.3536	26.2487	26.2864	26.189	26.6542	26.579	26.579	26.5872	26.1047	26.4238
827	923	I7HLV2	Rpl10	5	5	26.7054	26.6566	0.405923	1.0344	1.0344	KO_1Way up vs WT	-1.05663	1.13057	0.0487924	Rpl10	X A7.3|X 37.94 cM	Rpl10	Rpl10	ribosomal protein L10	110954	110954	protein-coding	26.681	26.6566	26.7054	+0.5σ	26.7396	26.7286	26.8073	26.6844	26.5672	26.5688	26.6205	26.5973	26.7697	26.7267
966	924	Q61081	Cdc37	5	5	24.8536	25.1015	0.406449	0.842146	-1.18744	KO_1Way down vs WT	-1.86627	1.32358	-0.247858	Cdc37	9|9 A3	Cdc37	Cdc37	cell division cycle 37	12539	12539	protein-coding	24.9776	24.8536	25.1015	-0.5σ	24.4649	24.5557	24.8298	25.0798	25.3381	25.5731	24.8006	24.9275	24.4986	25.7076
1201	925	Q9WV32	Arpc1b	5	5	26.0797	25.8224	0.406543	1.19524	1.19524	KO_1Way up vs WT	-1.33792	1.91136	0.257303	Arpc1b	5|5 G2	Arpc1b	Arpc1b	actin related protein 2/3 complex, subunit 1B	11867	11867	protein-coding	25.951	25.8224	26.0797	+1σ	25.984	26.1414	26.1215	26.2197	25.9318	24.7038	26.1303	26.1252	25.8499	26.3027
550	926	Q9DC70	Ndufs7	5	5	30.2525	30.311	0.407456	0.960296	-1.04135	KO_1Way down vs WT	-1.15879	1.0686	-0.0584484	Ndufs7	10 C1|10 39.72 cM	Ndufs7	Ndufs7	NADH:ubiquinone oxidoreductase core subunit S7	75406	75406	protein-coding	30.2817	30.2525	30.311	-0.5σ	30.3474	30.1446	30.2759	30.2377	30.2569	30.5029	30.2385	30.2979	30.1576	30.3579
1679	927	Q9CR64	Tmem167	5	5	24.0113	23.8549	0.407892	1.1145	1.1145	KO_1Way up vs WT	-1.19461	1.48385	0.156402	Tmem167	13|13 C3	Tmem167	Tmem167	transmembrane protein 167	66074	66074	protein-coding	23.9331	23.8549	24.0113	+0.5σ	23.8784	24.0393	24.0929	24.2409	23.8048	23.501	23.5709	23.762	24.3605	24.0799
73	928	P70670	Naca	5	5	27.7979	27.7267	0.409689	1.05056	1.05056	KO_1Way up vs WT	-1.08482	1.19728	0.0711524	Naca	10|10 D3	Naca	Naca	nascent polypeptide-associated complex alpha polypeptide	17938	17938	protein-coding	27.7623	27.7267	27.7979	+0.5σ	27.6437	27.9787	27.7882	27.7811	27.7978	27.4941	27.8545	27.7299	27.8032	27.752
1538	929	Q8R2P8	Kars	5	5	23.619	23.7587	0.41107	0.907719	-1.10166	KO_1Way down vs WT	-1.42514	1.17425	-0.139683	Kars	8 E1|8 58.27 cM	Kars	Kars	lysyl-tRNA synthetase	85305	85305	protein-coding	23.6888	23.619	23.7587	-0.5σ	23.3319	23.6645	23.2554	23.9216	23.9216	23.9642	23.6286	23.8365	23.827	23.537
1180	930	O70435	Psma3	5	5	25.7946	26.0077	0.411229	0.8627	-1.15915	KO_1Way down vs WT	-1.71693	1.27782	-0.21307	Psma3	12|12 C2	Psma3	Psma3	proteasome subunit alpha 3	19167	19167	protein-coding	25.9012	25.7946	26.0077	-0.5σ	25.8515	26.0812	26.4264	25.0744	25.5394	26.1558	25.9693	25.6977	26.1199	26.0955
31	931	Q9WUB3	Pygm	5	5	30.9717	31.0555	0.413012	0.943561	-1.05982	KO_1Way down vs WT	-1.23768	1.10192	-0.0838125	Pygm	19 A|19 4.53 cM	Pygm	Pygm	muscle glycogen phosphorylase	19309	19309	protein-coding	31.0136	30.9717	31.0555	-0.5σ	30.7628	31.1954	30.9559	30.942	31.0026	31.1815	30.9431	31.0121	31.2463	30.8947
780	932	Q9R1P0	Psma4	5	5	25.9599	25.7481	0.413216	1.15811	1.15811	KO_1Way up vs WT	-1.27814	1.71426	0.211772	Psma4	9|9 B	Psma4	Psma4	proteasome subunit alpha 4	26441	26441	protein-coding	25.854	25.7481	25.9599	+0.5σ	26.0281	26.1239	25.8554	25.919	25.8732	24.8006	26.1099	26.0215	25.9136	25.895
256	933	P97443	Smyd1	5	5	28.1842	28.2417	0.413952	0.960938	-1.04065	KO_1Way down vs WT	-1.15775	1.06907	-0.0574854	Smyd1	6 C1|6 32.14 cM	Smyd1	Smyd1	SET and MYND domain containing 1	12180	12180	protein-coding	28.2129	28.1842	28.2417	-0.5σ	27.9992	28.2132	28.2501	28.2797	28.1787	28.1903	28.1624	28.2147	28.2246	28.4163
1633	934	J3QNM3	Enah	5	5	23.2621	22.8366	0.415234	1.343	1.343	KO_1Way up vs WT	-1.64311	2.9636	0.425458	Enah	1 H5|1 84.93 cM	Enah	Enah	ENAH actin regulator	13800	13800	protein-coding	23.0494	22.8366	23.2621	+1σ	21.4507	23.7421	23.4373	24.011	23.6693	23.0287	22.9482	22.3099	23.3248	22.5716
843	935	A0A087WR45	Prob1	5	5	26.2349	26.3144	0.415895	0.946427	-1.05661	KO_1Way down vs WT	-1.22514	1.09739	-0.0794362	Prob1	18|18 B2	Prob1	Prob1	proline rich basic protein 1	381148	381148	protein-coding	26.2747	26.2349	26.3144	-0.5σ	26.2097	26.1631	26.1702	26.2234	26.4082	26.5835	26.1475	26.3232	26.1475	26.3702
549	936	Q64105	Spr	5	5	28.1715	27.9659	0.416683	1.15315	1.15315	KO_1Way up vs WT	-1.27278	1.69249	0.205585	Spr	6 C3|6 37.15 cM	Spr	Spr	sepiapterin reductase	20751	20751	protein-coding	28.0687	27.9659	28.1715	+0.5σ	28.3503	27.5638	28.2797	28.236	28.4278	28.0012	27.6183	28.6436	27.6791	27.8875
1307	937	F7CJS8	Rps9	5	5	28.1337	27.5431	0.418244	1.50591	1.50591	KO_1Way up vs WT	-2.00737	4.55224	0.590636	Rps9	7|7 A1	Rps9	Rps9	ribosomal protein S9	76846	76846	protein-coding	27.8384	27.5431	28.1337	+2σ	27.3307	27.3414	27.5765	30.8938	27.5263	27.6035	27.5703	27.477	27.5461	27.5187
366	938	Q91XE4	Acy3	5	5	27.449	27.0783	0.418335	1.29294	1.29294	KO_1Way up vs WT	-1.54873	2.589	0.370655	Acy3	19|19 A	Acy3	Acy3	aspartoacylase (aminoacylase) 3	71670	71670	protein-coding	27.2636	27.0783	27.449	+1σ	27.1088	26.7433	27.2049	27.9645	28.2234	27.2032	26.7101	26.0309	27.4462	28.0012
857	939	B1ARW4	Ndufs5	5	5	28.8381	28.89	0.418491	0.964651	-1.03664	KO_1Way down vs WT	-1.14258	1.06323	-0.051921	Ndufs5	4|4 D2.2	Ndufs5	Ndufs5	NADH:ubiquinone oxidoreductase core subunit S5	595136	595136	protein-coding	28.864	28.8381	28.89	-0.5σ	28.8338	28.8266	28.9424	28.7832	28.8045	28.7606	28.7788	28.9087	29.0502	28.9517
1701	940	F7BUB8	Epb41	5	5	23.7006	23.922	0.418573	0.857694	-1.16592	KO_1Way down vs WT	-1.7658	1.29899	-0.221465	Epb41	4 D2.3|4 64.54 cM	Epb41	Epb41	erythrocyte membrane protein band 4.1	269587	269587	protein-coding	23.8113	23.7006	23.922	-0.5σ	23.3144	24.2221	23.4305	23.3667	24.1693	23.8777	24.5053	23.8726	23.5054	23.8493
1446	941	D3Z7P3	Gls	5	5	22.114	21.8932	0.418684	1.16537	1.16537	KO_1Way up vs WT	-1.29808	1.76291	0.220787	Gls	1 C1.1|1 26.86 cM	Gls	Gls	glutaminase	14660	14660	protein-coding	22.0036	21.8932	22.114	+0.5σ	22.337	22.0425	22.1019	21.778	22.3104	20.9553	22.286	22.1007	22.0419	22.0819
1235	942	P53702	Hccs	5	5	26.6863	26.153	0.418993	1.44726	1.44726	KO_1Way up vs WT	-1.87928	3.93627	0.533325	Hccs	X|X F5	Hccs	Hccs	holocytochrome c synthetase	15159	15159	protein-coding	26.4197	26.153	26.6863	+2σ	25.6735	27.5368	27.6161	27.3368	25.2684	26.8532	25.4483	27.2338	25.7813	25.4483
996	943	Q9CQD1	Rab5a	5	5	25.0964	25.1992	0.421067	0.931244	-1.07383	KO_1Way down vs WT	-1.30335	1.13028	-0.10277	Rab5a	17 C|17 27.82 cM	Rab5a	Rab5a	RAB5A, member RAS oncogene family	271457	271457	protein-coding	25.1478	25.0964	25.1992	-0.5σ	25.0721	24.7341	25.2841	25.3999	24.9917	25.2758	25.231	25.133	25.1024	25.2537
39	944	Q8CI94	Pygb	5	5	30.5354	30.6212	0.421706	0.942276	-1.06126	KO_1Way down vs WT	-1.24778	1.10788	-0.0857778	Pygb	2 G3|2 74.74 cM	Pygb	Pygb	brain glycogen phosphorylase	110078	110078	protein-coding	30.5783	30.5354	30.6212	-0.5σ	30.3631	30.7628	30.538	30.4647	30.5485	30.7406	30.4769	30.6587	30.8174	30.4122
9	945	P07724	Alb	5	5	34.492	34.6204	0.422552	0.914796	-1.09314	KO_1Way down vs WT	-1.39379	1.16639	-0.128479	Alb	5 E1|5 44.7 cM	Alb	Alb	albumin	11657	11657	protein-coding	34.5562	34.492	34.6204	-0.5σ	34.5959	34.0795	34.8274	34.4785	34.4785	34.8277	34.5961	34.4787	34.8277	34.3719
72	946	E9Q616	Ahnak	5	5	29.7308	29.8211	0.422842	0.939346	-1.06457	KO_1Way down vs WT	-1.26288	1.11433	-0.0902713	Ahnak	19|19 A	Ahnak	Ahnak	AHNAK nucleoprotein (desmoyokin)	66395	66395	protein-coding	29.776	29.7308	29.8211	-0.5σ	29.8831	29.762	29.8571	29.7929	29.359	29.9999	29.7187	29.763	29.8219	29.802
505	947	Q9CQZ5	Ndufa6	5	5	29.4123	29.4359	0.423017	0.983794	-1.01647	KO_1Way down vs WT	-1.06286	1.02869	-0.0235725	Ndufa6	15|15 E1	Ndufa6	Ndufa6	NADH:ubiquinone oxidoreductase subunit A6	67130	67130	protein-coding	29.4241	29.4123	29.4359	-0.5σ	29.4804	29.4039	29.3704	29.3905	29.4163	29.4352	29.3716	29.4587	29.4175	29.4963
134	948	Q91WD5	Ndufs2	5	5	29.7022	29.6524	0.425843	1.03512	1.03512	KO_1Way up vs WT	-1.06221	1.13813	0.0497966	Ndufs2	1|1 H3	Ndufs2	Ndufs2	NADH:ubiquinone oxidoreductase core subunit S2	226646	226646	protein-coding	29.6773	29.6524	29.7022	+0.5σ	29.776	29.515	29.6876	29.7314	29.8009	29.763	29.5877	29.6726	29.6108	29.6279
1630	949	O89053	Coro1a	5	5	24.1872	23.8725	0.425928	1.24382	1.24382	KO_1Way up vs WT	-1.46468	2.26598	0.314775	Coro1a	7 69.25 cM|7 F3	Coro1a	Coro1a	coronin, actin binding protein 1A	12721	12721	protein-coding	24.0298	23.8725	24.1872	+1σ	24.2221	24.4503	23.9318	24.3536	23.9783	24.4285	24.7335	22.6452	23.9094	23.6457
1062	950	Q14C51	Ptcd3	5	5	23.0858	23.312	0.428113	0.85491	-1.16971	KO_1Way down vs WT	-1.8037	1.31827	-0.226156	Ptcd3	6|6 C1	Ptcd3	Ptcd3	pentatricopeptide repeat domain 3	69956	69956	protein-coding	23.1989	23.0858	23.312	-0.5σ	23.5014	23.198	22.7742	22.7316	23.224	23.3729	23.5122	23.8678	22.4822	23.3248
1746	951	Q9CZR2	Naalad2	5	5	25.563	25.2095	0.428852	1.27763	1.27763	KO_1Way up vs WT	-1.54189	2.51691	0.353476	Naalad2	9 A2|9 7.02 cM	Naalad2	Naalad2	N-acetylated alpha-linked acidic dipeptidase 2	72560	72560	protein-coding	25.3863	25.2095	25.563	+1σ	25.6773	26.0834	25.8481	24.4169	25.7891	24.7284	25.6123	25.7367	25.7254	24.2446
1443	952	Q8VE70	Pdcd10	5	5	23.5742	23.3472	0.428949	1.17041	1.17041	KO_1Way up vs WT	-1.32073	1.80922	0.227012	Pdcd10	3|3 E3	Pdcd10	Pdcd10	programmed cell death 10	56426	56426	protein-coding	23.4607	23.3472	23.5742	+0.5σ	23.9746	23.7626	23.8642	23.6576	22.6119	23.7104	23.0287	23.1737	23.423	23.4001
330	953	Q9CR61	Ndufb7	5	5	29.2068	29.2671	0.430094	0.959088	-1.04266	KO_1Way down vs WT	-1.17081	1.07697	-0.0602643	Ndufb7	8|8 C2	Ndufb7	Ndufb7	NADH:ubiquinone oxidoreductase subunit B7	66916	66916	protein-coding	29.237	29.2068	29.2671	-0.5σ	29.0589	29.4163	29.2338	29.2265	29.0985	29.2087	29.1645	29.2752	29.3219	29.3651
119	954	Q9CZU6	Cs	5	5	32.48	32.4071	0.430195	1.05186	1.05186	KO_1Way up vs WT	-1.09394	1.21035	0.0729461	Cs	10|10 D3	Cs	Cs	citrate synthase	12974	12974	protein-coding	32.4436	32.4071	32.48	+0.5σ	32.5152	32.371	32.371	32.5152	32.628	32.5603	32.418	32.4853	32.1327	32.4392
880	955	Q61335	Bcap31	5	5	25.4916	25.5754	0.430239	0.943564	-1.05981	KO_1Way down vs WT	-1.24527	1.10868	-0.0838075	Bcap31	X|X A7.3	Bcap31	Bcap31	B cell receptor associated protein 31	27061	27061	protein-coding	25.5335	25.4916	25.5754	-0.5σ	25.3854	25.507	25.5109	25.3673	25.6873	25.2863	25.5535	25.5768	25.6757	25.7847
425	956	Q8C2Q7	Hnrnph1	5	5	24.9133	25.2863	0.430807	0.772178	-1.29504	KO_1Way down vs WT	-2.65692	1.58421	-0.372994	Hnrnph1	11|11 B1.3	Hnrnph1	Hnrnph1	heterogeneous nuclear ribonucleoprotein H1	59013	59013	protein-coding	25.0998	24.9133	25.2863	-1σ	24.7884	25.7611	24.7774	23.7928	25.4466	26.3702	25.0682	24.6589	24.9373	25.3967
673	957	Q91V64	Isoc1	5	5	26.7748	26.8154	0.431126	0.97225	-1.02854	KO_1Way down vs WT	-1.11229	1.05142	-0.0406004	Isoc1	18 D3|18	Isoc1	Isoc1	isochorismatase domain containing 1	66307	66307	protein-coding	26.7951	26.7748	26.8154	-0.5σ	26.7361	26.7361	26.823	26.8469	26.7319	26.7638	26.9183	26.914	26.714	26.7669
585	958	Q9Z2U0	Psma7	5	5	26.3359	26.3905	0.432269	0.962876	-1.03856	KO_1Way down vs WT	-1.15411	1.07001	-0.0545785	Psma7	2|2 H4	Psma7	Psma7	proteasome subunit alpha 7	26444	26444	protein-coding	26.3632	26.3359	26.3905	-0.5σ	26.3005	26.3968	26.4135	26.2431	26.3256	26.4109	26.2365	26.2802	26.5389	26.4859
1139	959	Q9EPC1	Parva	5	5	24.2156	24.1425	0.432831	1.05192	1.05192	KO_1Way up vs WT	-1.09497	1.21164	0.0730312	Parva	7|7 F1	Parva	Parva	parvin, alpha	57342	57342	protein-coding	24.1791	24.1425	24.2156	+0.5σ	24.2035	24.4608	24.1163	24.0222	24.275	24.0594	24.2611	24.1577	24.0103	24.2241
1419	960	E9PYF1	Rnpep	5	5	25.1111	25.2338	0.433678	0.91845	-1.08879	KO_1Way down vs WT	-1.38135	1.16524	-0.122727	Rnpep	1|1 E4	Rnpep	Rnpep	arginyl aminopeptidase (aminopeptidase B)	215615	215615	protein-coding	25.1725	25.1111	25.2338	-0.5σ	25.2093	25.0041	25.0075	25.1252	25.2093	25.2447	24.7431	25.2165	25.3464	25.6183
1627	961	P01663	Igkv3-10	5	5	24.5005	24.1426	0.433985	1.28159	1.28159	KO_1Way up vs WT	-1.56282	2.5669	0.357938	Igkv3-10	6|6 C1	Igkv3-10	Igkv3-10	immunoglobulin kappa variable 3-10	667924	667924	other	24.3215	24.1426	24.5005	+1σ	24.713	22.8804	24.978	25.2148	24.7165	23.7571	24.4326	24.1052	24.4077	24.0103
1023	962	P60603	Romo1	5	5	26.7255	26.7892	0.434165	0.956854	-1.04509	KO_1Way down vs WT	-1.1825	1.08266	-0.0636294	Romo1	2|2 H1	Romo1	Romo1	reactive oxygen species modulator 1	67067	67067	protein-coding	26.7573	26.7255	26.7892	-0.5σ	26.6725	26.6771	26.9249	26.6688	26.6844	26.6931	26.7697	26.9697	26.8691	26.6441
1495	963	Q8R104	Sirt3	5	5	23.2343	23.4628	0.436566	0.853509	-1.17163	KO_1Way down vs WT	-1.83026	1.3333	-0.228522	Sirt3	7|7 F4- F5	Sirt3	Sirt3	sirtuin 3	64384	64384	protein-coding	23.3485	23.2343	23.4628	-0.5σ	23.897	22.5548	23.2471	23.198	23.2744	23.9829	23.5584	23.532	23.3797	22.8609
682	964	Q8R5J9	Arl6ip5	5	5	26.1862	26.0951	0.439249	1.06517	1.06517	KO_1Way up vs WT	-1.1227	1.2738	0.0910822	Arl6ip5	6|6 D3	Arl6ip5	Arl6ip5	ADP-ribosylation factor-like 6 interacting protein 5	65106	65106	protein-coding	26.1407	26.0951	26.1862	+0.5σ	26.1277	26.2071	25.9318	26.2288	26.4357	26.2802	26.0678	26.1303	25.8212	26.1761
761	965	Q3UXJ2	Tgfbi	5	5	26.7996	26.6013	0.439277	1.14728	1.14728	KO_1Way up vs WT	-1.28646	1.69329	0.198212	Tgfbi	13 B1|13 30.09 cM	Tgfbi	Tgfbi	transforming growth factor, beta induced	21810	21810	protein-coding	26.7005	26.6013	26.7996	+0.5σ	26.9552	26.3454	26.545	27.0882	27.0639	26.9225	26.5938	27.0136	25.9213	26.5555
108	966	B7ZCI2	Nebl	5	5	28.2114	28.2956	0.440591	0.943302	-1.06011	KO_1Way down vs WT	-1.25138	1.1135	-0.084208	Nebl	2|2 A3	Nebl	Nebl	nebulette	74103	74103	protein-coding	28.2535	28.2114	28.2956	-0.5σ	28.207	28.2006	28.1787	28.2575	28.2132	28.3819	28.5541	28.2897	27.9258	28.3266
1587	967	D3YYS6	Mgll	5	5	23.6487	23.4923	0.441009	1.11452	1.11452	KO_1Way up vs WT	-1.22141	1.51718	0.156426	Mgll	6|6 D1	Mgll	Mgll	monoglyceride lipase	23945	23945	protein-coding	23.5705	23.4923	23.6487	+0.5σ	23.7737	23.6342	23.5924	23.4444	23.7989	23.7519	23.583	23.5584	22.7867	23.7814
315	968	P18760	Cfl1	5	5	28.7097	28.65	0.441138	1.0423	1.0423	KO_1Way up vs WT	-1.07946	1.17271	0.0597716	Cfl1	19|19 A	Cfl1	Cfl1	cofilin 1, non-muscle	12631	12631	protein-coding	28.6798	28.65	28.7097	+0.5σ	28.6928	28.7265	28.7776	28.7175	28.6343	28.7949	28.4962	28.7113	28.4686	28.7788
1319	969	A0A2R8W6S4	Pacsin2	5	5	24.332	24.5816	0.441533	0.841169	-1.18882	KO_1Way down vs WT	-1.94559	1.37663	-0.249533	Pacsin2	15|15 E1	Pacsin2	Pacsin2	protein kinase C and casein kinase substrate in neurons 2	23970	23970	protein-coding	24.4568	24.332	24.5816	-0.5σ	24.2994	24.215	24.4202	24.3274	24.3981	25.0599	23.8889	25.1563	23.7814	25.0213
1658	970	Q05C51	Rnaseh2a	5	5	28.1574	28.2599	0.442212	0.931414	-1.07364	KO_1Way down vs WT	-1.31485	1.14067	-0.102506	Rnaseh2a	8|8 C3	Rnaseh2a	Rnaseh2a	ribonuclease H2, large subunit	69724	69724	protein-coding	28.2086	28.1574	28.2599	-0.5σ	27.9711	28.3247	28.3376	28.1671	27.9866	28.0664	28.1126	28.2246	28.6296	28.2664
230	971	P17742	Ppia	5	5	29.9789	30.0434	0.443949	0.956313	-1.04568	KO_1Way down vs WT	-1.18838	1.08682	-0.0644453	Ppia	11 A1|11 3.97 cM	Ppia	Ppia	peptidylprolyl isomerase A	268373	268373	protein-coding	30.0112	29.9789	30.0434	-0.5σ	30.0922	29.94	30.1366	29.964	29.762	30.1838	29.9416	30.0344	30.1028	29.9543
1171	972	P62911	Rpl32	5	5	26.3446	26.1454	0.444693	1.1481	1.1481	KO_1Way up vs WT	-1.29443	1.70623	0.199249	Rpl32	6 E3|6 53.72 cM	Rpl32	Rpl32	ribosomal protein L32	19951	19951	protein-coding	26.245	26.1454	26.3446	+0.5σ	26.2382	26.642	26.4444	26.7582	25.6404	26.0149	26.7173	26.1	26.0644	25.8304
869	973	Q8K1K2	Psmc5	5	5	25.4132	25.5572	0.445024	0.90501	-1.10496	KO_1Way down vs WT	-1.47158	1.20529	-0.143995	Psmc5	11|11 E1	Psmc5	Psmc5	protease (prosome, macropain) 26S subunit, ATPase 5	19184	19184	protein-coding	25.4852	25.4132	25.5572	-0.5σ	25.1879	25.6953	25.3747	25.617	25.191	25.3088	25.9038	25.3698	25.9172	25.2863
183	974	P50462	Csrp3	5	5	31.507	31.5795	0.446141	0.95103	-1.05149	KO_1Way down vs WT	-1.21497	1.09889	-0.0724367	Csrp3	7|7 B4	Csrp3	Csrp3	cysteine and glycine-rich protein 3	13009	13009	protein-coding	31.5433	31.507	31.5795	-0.5σ	31.5686	31.6158	31.2934	31.5526	31.5048	31.7001	31.6015	31.4045	31.7598	31.4314
1410	975	Q60829	Ppp1r1b	5	5	21.0563	21.3009	0.447352	0.844054	-1.18476	KO_1Way down vs WT	-1.93255	1.3768	-0.244593	Ppp1r1b	11|11 D	Ppp1r1b	Ppp1r1b	protein phosphatase 1, regulatory inhibitor subunit 1B	19049	19049	protein-coding	21.1786	21.0563	21.3009	-0.5σ	21.2546	21.1723	21.7986	20.1961	20.8596	21.7506	21.3042	21.4502	21.2068	20.7925
873	976	F6ZKZ3	Sqor	5	5	25.5584	25.4643	0.447448	1.06743	1.06743	KO_1Way up vs WT	-1.13102	1.2887	0.0941451	Sqor	2|2 E5	Sqor	Sqor	sulfide quinone oxidoreductase	59010	59010	protein-coding	25.5114	25.4643	25.5584	+0.5σ	25.467	25.3623	25.5148	25.8893	25.5588	25.5862	25.4993	25.5341	25.5419	25.16
483	977	P05063	Aldoc	5	5	25.4258	24.5394	0.449361	1.84866	1.84866	KO_1Way up vs WT	-3.21258	10.9791	0.886477	Aldoc	11 B5|11 46.74 cM	Aldoc	Aldoc	aldolase C, fructose-bisphosphate	11676	11676	protein-coding	24.9826	24.5394	25.4258	+2σ	25.6503	24.5139	25.1479	23.9425	27.8746	24.7766	21.817	24.6345	24.0978	27.3709
905	978	D3Z0S1	Anxa4	5	5	25.5124	25.6205	0.45054	0.927814	-1.0778	KO_1Way down vs WT	-1.3401	1.15361	-0.108092	Anxa4	6 D1|6 37.75 cM	Anxa4	Anxa4	annexin A4	11746	11746	protein-coding	25.5664	25.5124	25.6205	-0.5σ	25.2684	25.7174	25.598	25.2684	25.7097	25.6707	25.596	25.72	25.2903	25.8254
504	979	P49312	Hnrnpa1	5	5	26.9253	27.0562	0.452005	0.913284	-1.09495	KO_1Way down vs WT	-1.42661	1.18992	-0.130865	Hnrnpa1	15 F3|15 58.58 cM	Hnrnpa1	Hnrnpa1	heterogeneous nuclear ribonucleoprotein A1	15382	15382	protein-coding	26.9907	26.9253	27.0562	-0.5σ	26.6542	27.0458	27.288	26.811	26.8276	26.6441	27.1729	26.9064	27.2558	27.3016
642	980	Q91YZ8	Pabpc4	5	5	25.8618	25.7631	0.452752	1.07079	1.07079	KO_1Way up vs WT	-1.14048	1.30766	0.0986709	Pabpc4	4|4 D2.2	Pabpc4	Pabpc4	poly(A) binding protein, cytoplasmic 4	230721	230721	protein-coding	25.8124	25.7631	25.8618	+0.5σ	25.9905	25.9799	25.8621	26.0447	25.432	25.72	25.8717	25.8879	25.5768	25.7593
535	981	P31428	Dpep1	5	5	25.3852	25.2481	0.452947	1.09968	1.09968	KO_1Way up vs WT	-1.20051	1.45178	0.137084	Dpep1	8 E1|8 72.08 cM	Dpep1	Dpep1	dipeptidase 1	13479	13479	protein-coding	25.3166	25.2481	25.3852	+0.5σ	25.8058	25.2516	25.1004	25.5684	25.1995	25.4615	25.2665	25.2829	25.4125	24.8169
68	982	P99024	Tubb5	5	5	28.5612	28.5313	0.455086	1.02095	1.02095	KO_1Way up vs WT	-1.041	1.08509	0.0299182	Tubb5	17|17 B1	Tubb5	Tubb5	tubulin, beta 5 class I	22154	22154	protein-coding	28.5463	28.5313	28.5612	+0.5σ	28.5472	28.5472	28.5803	28.5896	28.5417	28.4553	28.5429	28.4553	28.5485	28.6544
380	983	P51667	Myl2	5	5	26.3829	27.1097	0.455705	0.604214	-1.65504	KO_1Way down vs WT	-7.28654	2.66013	-0.72687	Myl2	5|5 F	Myl2	Myl2	myosin, light polypeptide 2, regulatory, cardiac, slow	17906	17906	protein-coding	26.7463	26.3829	27.1097	-2σ	25.3747	29.6183	25.3775	25.7827	25.7611	26.662	26.543	26.0355	28.3764	27.9317
1600	984	Q9CZJ2	Hspa12b	5	5	24.1976	24.3166	0.456909	0.920818	-1.08599	KO_1Way down vs WT	-1.38521	1.17453	-0.119012	Hspa12b	2|2 F1	Hspa12b	Hspa12b	heat shock protein 12B	72630	72630	protein-coding	24.2571	24.1976	24.3166	-0.5σ	24.5252	24.5024	24.0288	23.939	23.9927	24.3805	24.0594	24.3032	24.289	24.5508
783	985	Q9JII6	Akr1a1	5	5	27.2856	27.3258	0.457244	0.972517	-1.02826	KO_1Way down vs WT	-1.11644	1.05591	-0.0402052	Akr1a1	4|4 D1	Akr1a1	Akr1a1	aldo-keto reductase family 1, member A1 (aldehyde reductase)	58810	58810	protein-coding	27.3057	27.2856	27.3258	-0.5σ	27.259	27.3258	27.3496	27.3068	27.1869	27.1806	27.3049	27.3272	27.3828	27.4336
662	986	Q9JLV1	Bag3	5	5	24.4359	24.6549	0.457272	0.859149	-1.16394	KO_1Way down vs WT	-1.8222	1.34503	-0.21902	Bag3	7|7 F3	Bag3	Bag3	BCL2-associated athanogene 3	29810	29810	protein-coding	24.5454	24.4359	24.6549	-0.5σ	24.5515	24.8216	24.4417	23.8195	24.5451	24.2913	24.3524	24.384	25.4993	24.7475
803	987	Q9QUR6	Prep	5	5	24.4217	24.5465	0.459077	0.917163	-1.09032	KO_1Way down vs WT	-1.40894	1.18519	-0.12475	Prep	10 B2|10 23.27 cM	Prep	Prep	prolyl endopeptidase	19072	19072	protein-coding	24.4841	24.4217	24.5465	-0.5σ	24.262	24.5922	24.5484	24.4909	24.215	25.0284	24.5545	24.2913	24.2401	24.618
590	988	Q9WV55	Vapa	5	5	27.3054	27.545	0.460101	0.846981	-1.18066	KO_1Way down vs WT	-1.93408	1.38747	-0.239599	Vapa	17|17 E1.1	Vapa	Vapa	vesicle-associated membrane protein, associated protein A	30960	30960	protein-coding	27.4252	27.3054	27.545	-0.5σ	27.718	26.7751	27.5862	26.748	27.6996	27.5658	28.0936	27.2701	27.8927	26.9026
663	989	Q9DC61	Pmpca	5	5	25.5322	25.4269	0.460781	1.07576	1.07576	KO_1Way up vs WT	-1.15528	1.33697	0.105359	Pmpca	2|2 A3	Pmpca	Pmpca	peptidase (mitochondrial processing) alpha	66865	66865	protein-coding	25.4795	25.4269	25.5322	+0.5σ	25.5481	25.3643	25.8967	25.5521	25.3001	25.2829	25.3634	25.6484	25.2193	25.6203
41	990	P20152	Vim	5	5	32.038	31.9317	0.461773	1.07648	1.07648	KO_1Way up vs WT	-1.15738	1.34117	0.106316	Vim	2 A1|2 10.04 cM	Vim	Vim	vimentin	22352	22352	protein-coding	31.9849	31.9317	32.038	+0.5σ	31.9267	32.1174	31.6993	32.3456	32.1013	31.7598	32.2015	31.8166	32.0641	31.8166
1514	991	Q64152	Btf3	5	5	23.3694	23.4942	0.463828	0.917123	-1.09037	KO_1Way down vs WT	-1.41318	1.18865	-0.124812	Btf3	13|13 D1	Btf3	Btf3	basic transcription factor 3	218490	218490	protein-coding	23.4318	23.3694	23.4942	-0.5σ	23.5265	23.3144	23.341	23.1637	23.5014	23.4969	23.6182	23.3661	23.0441	23.9457
395	992	Q9CQJ8	Ndufb9	5	5	29.5713	29.4859	0.463996	1.061	1.061	KO_1Way up vs WT	-1.12563	1.26714	0.0854217	Ndufb9	15|15 D1	Ndufb9	Ndufb9	NADH:ubiquinone oxidoreductase subunit B9	66218	66218	protein-coding	29.5286	29.4859	29.5713	+0.5σ	29.515	29.6648	29.3958	29.7469	29.5339	29.5434	29.7109	29.5265	29.1453	29.5032
727	993	Q9CQ69	Uqcrq	5	5	30.1653	30.2438	0.465444	0.94701	-1.05595	KO_1Way down vs WT	-1.24392	1.11558	-0.0785483	Uqcrq	11|11 B1.3	Uqcrq	Uqcrq	ubiquinol-cytochrome c reductase, complex III subunit VII	22272	22272	protein-coding	30.2046	30.1653	30.2438	-0.5σ	30.0105	30.3375	30.0658	30.2759	30.1366	30.289	30.5389	30.1306	30.0767	30.1838
942	994	Q9QY76	Vapb	5	5	26.7421	26.6636	0.465714	1.05598	1.05598	KO_1Way up vs WT	-1.11574	1.24414	0.0785771	Vapb	2 H4|2 97.37 cM	Vapb	Vapb	vesicle-associated membrane protein, associated protein B and C	56491	56491	protein-coding	26.7029	26.6636	26.7421	+0.5σ	26.716	26.5956	26.815	26.9501	26.6339	26.7801	26.8489	26.6361	26.3818	26.6708
1022	995	Q9D892	Itpa	5	5	25.2396	25.3568	0.466286	0.921971	-1.08463	KO_1Way down vs WT	-1.38564	1.17784	-0.117206	Itpa	2 F1|2 63.24 cM	Itpa	Itpa	inosine triphosphatase (nucleoside triphosphate pyrophosphatase)	16434	16434	protein-coding	25.2982	25.2396	25.3568	-0.5σ	25.4517	24.7196	25.3854	25.3118	25.3295	25.4749	25.3596	25.5617	25.1213	25.2665
75	996	Q9EQP2	Ehd4	5	5	29.3748	29.3371	0.467788	1.02648	1.02648	KO_1Way up vs WT	-1.05436	1.11094	0.0377072	Ehd4	2|2 E5	Ehd4	Ehd4	EH-domain containing 4	98878	98878	protein-coding	29.3559	29.3371	29.3748	+0.5σ	29.4336	29.3459	29.4039	29.3204	29.3704	29.4963	29.3007	29.3471	29.2195	29.3219
899	997	P04186	Cfb	5	5	22.7595	22.554	0.468649	1.15309	1.15309	KO_1Way up vs WT	-1.33556	1.77578	0.205503	Cfb	17 B1|17 18.41 cM	Cfb	Cfb	complement factor B	14962	14962	protein-coding	22.6567	22.554	22.7595	+0.5σ	22.8229	22.3956	22.9388	22.2991	23.341	22.1733	23.0579	22.9216	22.5163	22.1007
457	998	P15532	Nme1	5	5	26.0188	25.9413	0.46963	1.05515	1.05515	KO_1Way up vs WT	-1.11563	1.24208	0.0774496	Nme1	11|11 D	Nme1	Nme1	NME/NM23 nucleoside diphosphate kinase 1	18102	18102	protein-coding	25.98	25.9413	26.0188	+0.5σ	26.0122	25.9011	26.0695	25.8967	26.2143	26.0644	25.93	26.0823	25.6258	26.0042
99	999	Q61838	Pzp	5	5	28.3799	28.2543	0.469747	1.09097	1.09097	KO_1Way up vs WT	-1.19427	1.42142	0.125607	Pzp	6 F3|6 63.02 cM	Pzp	Pzp	PZP, alpha-2-macroglobulin like	11287	11287	protein-coding	28.3171	28.2543	28.3799	+0.5σ	28.2948	28.6423	28.5472	28.1509	28.2643	28.6863	28.4046	27.9059	28.037	28.2377
914	1000	Q62009	Postn	5	5	23.4099	23.6658	0.470058	0.837458	-1.19409	KO_1Way down vs WT	-2.04799	1.43633	-0.255911	Postn	3|3 C	Postn	Postn	periostin, osteoblast specific factor	50706	50706	protein-coding	23.5378	23.4099	23.6658	-0.5σ	23.6778	23.6952	22.9	23.0704	23.7058	23.4001	24.6345	23.0287	23.2827	23.9829
919	1001	P61021	Rab5b	5	5	25.5399	25.6032	0.47115	0.957041	-1.04489	KO_1Way down vs WT	-1.19457	1.09414	-0.0633467	Rab5b	10|10 D3	Rab5b	Rab5b	RAB5B, member RAS oncogene family	19344	19344	protein-coding	25.5715	25.5399	25.6032	-0.5σ	25.4178	25.5183	25.4588	25.6273	25.6773	25.6294	25.8254	25.4719	25.4507	25.6388
362	1002	P45376	Akr1b3	5	5	29.3524	29.39	0.472342	0.974326	-1.02635	KO_1Way down vs WT	-1.1113	1.05497	-0.0375239	Akr1b3	6 14.87 cM|6 B1	Akr1b3	Akr1b3	aldo-keto reductase family 1, member B3 (aldose reductase)	11677	11677	protein-coding	29.3712	29.3524	29.39	-0.5σ	29.3378	29.3204	29.4952	29.3101	29.2988	29.3471	29.3471	29.4683	29.4754	29.3119
444	1003	A0A0A0MQ68	Gcdh	5	5	26.1705	26.4656	0.473771	0.81501	-1.22698	KO_1Way down vs WT	-2.2981	1.52649	-0.29511	Gcdh	8 C3|8 41.28 cM	Gcdh	Gcdh	glutaryl-Coenzyme A dehydrogenase	270076	270076	protein-coding	26.318	26.1705	26.4656	-1σ	26.3051	25.5521	26.7396	26.6386	25.617	25.3792	27.1574	26.5688	26.3655	26.8571
709	1004	Q811U4	Mfn1	5	5	25.5729	25.6703	0.474301	0.934703	-1.06986	KO_1Way down vs WT	-1.31645	1.15014	-0.0974203	Mfn1	3 A3|3 15.75 cM	Mfn1	Mfn1	mitofusin 1	67414	67414	protein-coding	25.6216	25.5729	25.6703	-0.5σ	25.2287	25.6135	25.6404	25.5588	25.8231	25.864	25.7254	25.7303	25.6854	25.3464
1000	1005	Q8BXC0	Ptgis	5	5	23.4783	23.6044	0.475801	0.916334	-1.0913	KO_1Way down vs WT	-1.4286	1.19955	-0.126054	Ptgis	2|2 H3	Ptgis	Ptgis	prostaglandin I2 (prostacyclin) synthase	19223	19223	protein-coding	23.5414	23.4783	23.6044	-0.5σ	22.9227	23.7872	23.506	23.7058	23.4698	23.6687	23.8041	23.6336	23.5655	23.35
40	1006	P05064	Aldoa	5	5	32.328	32.3045	0.476157	1.01645	1.01645	KO_1Way up vs WT	-1.03459	1.0689	0.0235322	Aldoa	7|7 F3	Aldoa	Aldoa	aldolase A, fructose-bisphosphate	11674	11674	protein-coding	32.3162	32.3045	32.328	+0.5σ	32.289	32.3456	32.3456	32.371	32.289	32.3177	32.2285	32.3715	32.3463	32.2584
1090	1007	Q9D7N9	Apmap	5	5	24.0651	24.1898	0.476396	0.917173	-1.09031	KO_1Way down vs WT	-1.4238	1.19771	-0.124734	Apmap	2|2 G3	Apmap	Apmap	adipocyte plasma membrane associated protein	71881	71881	protein-coding	24.1274	24.0651	24.1898	-0.5σ	24.215	24.1651	23.7476	23.7292	24.4685	24.2199	24.5099	24.0386	24.0542	24.1265
415	1008	A0A140LIZ5	Psmc4	5	5	24.4387	24.3117	0.476725	1.09198	1.09198	KO_1Way up vs WT	-1.2018	1.43305	0.126945	Psmc4	7 A3|7 16.11 cM	Psmc4	Psmc4	proteasome (prosome, macropain) 26S subunit, ATPase, 4	23996	23996	protein-coding	24.3752	24.3117	24.4387	+0.5σ	24.604	24.677	24.262	24.0069	24.6436	24.2146	24.4941	24.1102	24.101	24.6388
281	1009	D3Z2H9	Tpm3-rs7	5	5	24.9884	24.914	0.477885	1.05291	1.05291	KO_1Way up vs WT	-1.11419	1.23521	0.0743754	Tpm3-rs7	14 E4|14 58.32 cM	Tpm3-rs7	Tpm3-rs7	tropomyosin 3, related sequence 7	621054	621054	pseudo	24.9512	24.914	24.9884	+0.5σ	25.0184	24.8267	25.1283	25.2421	24.7264	24.8512	25.0213	24.8662	24.9488	24.8825
449	1010	P97927	Lama4	5	5	28.0689	27.9735	0.477991	1.06834	1.06834	KO_1Way up vs WT	-1.1488	1.31119	0.095375	Lama4	10 B1|10 20.02 cM	Lama4	Lama4	laminin, alpha 4	16775	16775	protein-coding	28.0212	27.9735	28.0689	+0.5σ	28.1671	27.9298	28.0719	28.0554	28.1203	28.0134	27.786	27.9474	28.4097	27.7111
196	1011	Q9JJZ2	Tuba8	5	5	25.6564	25.7422	0.478282	0.942303	-1.06123	KO_1Way down vs WT	-1.27593	1.13295	-0.0857371	Tuba8	6|6 F1	Tuba8	Tuba8	tubulin, alpha 8	53857	53857	protein-coding	25.6993	25.6564	25.7422	-0.5σ	25.5588	25.8515	25.296	25.7644	25.8116	25.567	25.7425	25.7254	25.7976	25.8783
1793	1012	E9Q9M8	Pwwp2b	5	5	26.7852	27.3363	0.478848	0.682484	-1.46524	KO_1Way down vs WT	-4.79697	2.23436	-0.551132	Pwwp2b	7 F4|7 84.39 cM	Pwwp2b	Pwwp2b	PWWP domain containing 2B	101631	101631	protein-coding	27.0607	26.7852	27.3363	-2σ	25.7467	27.7431	27.6437	27.6161	25.1764	27.6584	27.8227	25.3464	27.9433	27.9108
1359	1013	P59999	Arpc4	5	5	25.554	25.4893	0.479322	1.04587	1.04587	KO_1Way up vs WT	-1.09915	1.2023	0.0647019	Arpc4	6|6 E3	Arpc4	Arpc4	actin related protein 2/3 complex, subunit 4	68089	68089	protein-coding	25.5217	25.4893	25.554	+0.5σ	25.7224	25.6404	25.4551	25.3775	25.5744	25.3818	25.5768	25.3211	25.5134	25.6531
738	1014	P45377	Akr1b8	5	5	22.2665	22.095	0.480002	1.12617	1.12617	KO_1Way up vs WT	-1.2854	1.63023	0.171428	Akr1b8	6 B1|6 14.91 cM	Akr1b8	Akr1b8	aldo-keto reductase family 1, member B8	14187	14187	protein-coding	22.1807	22.095	22.2665	+0.5σ	22.2866	22.4454	22.0825	22.0532	22.4646	22.7045	22.4115	22.0654	21.7982	21.4956
1423	1015	Q8C7X2	Emc1	5	5	23.0066	22.7387	0.481527	1.20404	1.20404	KO_1Way up vs WT	-1.48351	2.15064	0.267879	Emc1	4|4 D3	Emc1	Emc1	ER membrane protein complex subunit 1	230866	230866	protein-coding	22.8727	22.7387	23.0066	+1σ	22.232	23.9648	23.5427	22.4318	22.8617	22.7198	22.5876	22.6105	22.4445	23.3312
692	1016	Q99JB8	Pacsin3	5	5	26.001	26.083	0.481836	0.944756	-1.05847	KO_1Way down vs WT	-1.26427	1.12844	-0.0819856	Pacsin3	2|2 E1	Pacsin3	Pacsin3	protein kinase C and casein kinase substrate in neurons 3	80708	80708	protein-coding	26.042	26.001	26.083	-0.5σ	25.9051	26.0874	25.9766	25.8697	26.1662	26.3522	25.9427	26.1099	26.2054	25.8047
1050	1017	P03893	ND2	5	5	28.6037	28.8021	0.482571	0.871524	-1.14741	KO_1Way down vs WT	-1.76504	1.34065	-0.198387	ND2	-	mt-Nd2	ND2	NADH dehydrogenase subunit 2	17717	17717	protein-coding	28.7029	28.6037	28.8021	-0.5σ	28.4149	29.3858	28.5112	28.6423	28.0643	29.1971	28.4097	28.5205	28.7473	29.1358
346	1018	Q9CPP6	Ndufa5	5	5	29.1696	29.0553	0.482816	1.08244	1.08244	KO_1Way up vs WT	-1.18414	1.38742	0.114282	Ndufa5	6|6 A3.1	Ndufa5	Ndufa5	NADH:ubiquinone oxidoreductase subunit A5	68202	68202	protein-coding	29.1124	29.0553	29.1696	+0.5σ	29.2499	28.845	29.2414	29.1739	29.3378	29.2663	28.6945	29.0146	28.8835	29.4175
1486	1019	Q9EP69	Sacm1l	5	5	24.2499	24.3631	0.482829	0.924516	-1.08165	KO_1Way down vs WT	-1.38325	1.18231	-0.11323	Sacm1l	9 F4|9 74.08 cM	Sacm1l	Sacm1l	SAC1 suppressor of actin mutations 1-like (yeast)	83493	83493	protein-coding	24.3065	24.2499	24.3631	-0.5σ	24.05	24.2793	24.3041	24.1509	24.4649	24.6917	24.5018	23.956	24.1342	24.5317
1475	1020	Q91WQ3	Yars	5	5	23.5752	23.6817	0.482849	0.928847	-1.0766	KO_1Way down vs WT	-1.3568	1.17059	-0.106487	Yars	4|4 D2.2	Yars	Yars	tyrosyl-tRNA synthetase	107271	107271	protein-coding	23.6285	23.5752	23.6817	-0.5σ	23.2943	23.9053	23.6188	23.684	23.3735	23.5515	23.747	23.8184	23.3868	23.9047
370	1021	P84228	H3c2	5	5	27.7641	27.5479	0.483465	1.16166	1.16166	KO_1Way up vs WT	-1.37775	1.85922	0.216191	H3c2	13|13 A3.1	H3c2	H3c2	H3 clustered histone 2	319150	319150	protein-coding	27.656	27.5479	27.7641	+0.5σ	28.2575	27.5068	27.2463	27.7978	28.0121	28.1574	27.7254	27.8419	26.914	27.1009
1020	1022	P62754	Rps6	5	5	28.0661	28.0928	0.486159	0.981662	-1.01868	KO_1Way down vs WT	-1.08001	1.04076	-0.0267019	Rps6	4|4 C4	Rps6	Rps6	ribosomal protein S6	20104	20104	protein-coding	28.0795	28.0661	28.0928	-0.5σ	28.1022	28.0275	28.1157	28.0785	28.0065	28.037	28.0578	28.109	28.2022	28.0578
442	1023	Q9CPU4	Mgst3	5	5	30.0851	30.0582	0.486369	1.01879	1.01879	KO_1Way up vs WT	-1.04104	1.08054	0.0268618	Mgst3	1|1 H2.3	Mgst3	Mgst3	microsomal glutathione S-transferase 3	66447	66447	protein-coding	30.0717	30.0582	30.0851	+0.5σ	30.1446	30.0418	30.1446	30.0523	30.0418	30.0119	29.976	30.0863	30.1235	30.0933
69	1024	P58252	Eef2	5	5	28.5285	28.4742	0.486565	1.03838	1.03838	KO_1Way up vs WT	-1.08481	1.16967	0.0543303	Eef2	10|10 C1	Eef2	Eef2	eukaryotic translation elongation factor 2	13629	13629	protein-coding	28.5013	28.4742	28.5285	+0.5σ	28.6475	28.4536	28.4752	28.5472	28.5191	28.6691	28.4163	28.5735	28.2897	28.4224
917	1025	Q8BKC5	Ipo5	5	5	25.8377	25.9148	0.486706	0.94794	-1.05492	KO_1Way down vs WT	-1.24926	1.12257	-0.0771318	Ipo5	14|14 E4- E5	Ipo5	Ipo5	importin 5	70572	70572	protein-coding	25.8762	25.8377	25.9148	-0.5σ	25.9277	25.6462	25.5639	25.9672	26.0834	25.8499	26.0427	25.8467	25.8879	25.9468
320	1026	Q91Z53	Grhpr	5	5	26.9349	27.0003	0.487179	0.955676	-1.04638	KO_1Way down vs WT	-1.2079	1.10319	-0.0654072	Grhpr	4|4 B1	Grhpr	Grhpr	glyoxylate reductase/hydroxypyruvate reductase	76238	76238	protein-coding	26.9676	26.9349	27.0003	-0.5σ	27.0368	26.7823	26.9455	26.9977	26.9121	26.9697	26.9749	27.11	26.7411	27.2058
302	1027	P61922	Abat	5	5	26.8169	26.4727	0.488155	1.26946	1.26946	KO_1Way up vs WT	-1.67964	2.70681	0.344219	Abat	16|16 A1	Abat	Abat	4-aminobutyrate aminotransferase	268860	268860	protein-coding	26.6448	26.4727	26.8169	+1σ	26.1021	26.1991	28.4278	27.2102	26.1455	26.7411	26.5906	26.7553	26.1913	26.0854
83	1028	Q6P8J7	Ckmt2	5	5	31.9878	32.0202	0.490252	0.977779	-1.02273	KO_1Way down vs WT	-1.09872	1.05043	-0.0324199	Ckmt2	13|13 C3	Ckmt2	Ckmt2	creatine kinase, mitochondrial 2	76722	76722	protein-coding	32.004	31.9878	32.0202	-0.5σ	31.8903	31.9267	31.9664	32.0382	32.1174	32.0392	32.0392	32.0392	32.0392	31.9444
1130	1029	Q99KU0	Vmp1	5	5	23.3311	23.1127	0.490826	1.1634	1.1634	KO_1Way up vs WT	-1.39377	1.88649	0.218353	Vmp1	11|11 C	Vmp1	Vmp1	vacuole membrane protein 1	75909	75909	protein-coding	23.2219	23.1127	23.3311	+0.5σ	23.6952	23.4527	23.5014	22.6119	23.3941	23.5421	23.4072	22.2986	22.8467	23.4688
909	1030	F6UFG6	Anp32a	5	5	27.3171	27.371	0.491368	0.963297	-1.0381	KO_1Way down vs WT	-1.16996	1.08565	-0.0539467	Anp32a	9 B|9 33.68 cM	Anp32a	Anp32a	acidic (leucine-rich) nuclear phosphoprotein 32 family, member A	11737	11737	protein-coding	27.344	27.3171	27.371	-0.5σ	27.3979	27.3176	27.373	27.3653	27.1317	27.4647	27.2284	27.4941	27.2377	27.4303
58	1031	P07310	Ckm	5	5	32.4622	32.5014	0.491414	0.973161	-1.02758	KO_1Way down vs WT	-1.12099	1.06163	-0.0392501	Ckm	7 A3|7 9.67 cM	Ckm	Ckm	creatine kinase, muscle	12715	12715	protein-coding	32.4818	32.4622	32.5014	-0.5σ	32.4387	32.3988	32.3988	32.5595	32.5152	32.4853	32.4614	32.6287	32.3715	32.5603
587	1032	Q8K3J1	Ndufs8	5	5	29.1839	29.1132	0.492103	1.05021	1.05021	KO_1Way up vs WT	-1.11399	1.22867	0.0706802	Ndufs8	19|19 A	Ndufs8	Ndufs8	NADH:ubiquinone oxidoreductase core subunit S8	225887	225887	protein-coding	29.1486	29.1132	29.1839	+0.5σ	29.1437	29.4952	29.0985	29.0481	29.134	29.0502	28.944	29.0997	29.2752	29.1971
689	1033	P01872	Ighm	5	5	25.6919	25.4025	0.492825	1.22216	1.22216	KO_1Way up vs WT	-1.55761	2.32655	0.289431	Ighm	12 F1|12 62.1 cM	Ighm	Ighm	immunoglobulin heavy constant mu	16019	16019	other	25.5472	25.4025	25.6919	+1σ	24.981	25.919	25.5684	26.3842	25.6071	25.6123	25.2829	24.7188	24.838	26.5606
650	1034	Q9WTP7	Ak3	5	5	25.7706	25.8213	0.493918	0.965513	-1.03572	KO_1Way down vs WT	-1.15952	1.08092	-0.0506321	Ak3	19|19 C1	Ak3	Ak3	adenylate kinase 3	56248	56248	protein-coding	25.796	25.7706	25.8213	-0.5σ	25.8327	25.5835	25.7436	25.8554	25.8379	25.9339	25.8574	25.6707	25.899	25.7453
125	1035	P62631	Eef1a2	5	5	31.5666	31.6119	0.494494	0.969081	-1.03191	KO_1Way down vs WT	-1.14179	1.07227	-0.0453114	Eef1a2	2 H4|2 103.6 cM	Eef1a2	Eef1a2	eukaryotic translation elongation factor 1 alpha 2	13628	13628	protein-coding	31.5892	31.5666	31.6119	-0.5σ	31.5526	31.5182	31.5411	31.5847	31.6363	31.8166	31.5694	31.663	31.4687	31.5416
1546	1036	A0A140LJD2	Tanc2	5	5	29.2845	29.2545	0.494705	1.02103	1.02103	KO_1Way up vs WT	-1.04737	1.09189	0.0300315	Tanc2	11|11 E1	Tanc2	Tanc2	tetratricopeptide repeat, ankyrin repeat and coiled-coil containing 2	77097	77097	protein-coding	29.2695	29.2545	29.2845	+0.5σ	29.282	29.3905	29.3378	29.2499	29.1624	29.2834	29.2915	29.261	29.2087	29.2278
1134	1037	Q9Z2U1	Psma5	5	5	27.1029	26.9661	0.496256	1.09947	1.09947	KO_1Way up vs WT	-1.23611	1.49424	0.136805	Psma5	3|3 F3	Psma5	Psma5	proteasome subunit alpha 5	26442	26442	protein-coding	27.0345	26.9661	27.1029	+0.5σ	26.563	27.1831	27.0458	27.3812	27.3414	27.2083	26.6594	27.2115	27.0652	26.6859
1298	1038	F6VT60	Afg1l	5	5	25.9929	26.3427	0.497127	0.784662	-1.27443	KO_1Way down vs WT	-2.79747	1.72238	-0.349857	Afg1l	10 B2|10 22.88 cM	Afg1l	Afg1l	AFG1 like ATPase	215951	215951	protein-coding	26.1678	25.9929	26.3427	-1σ	24.8106	25.411	26.0784	27.4448	26.2197	25.6449	26.3281	26.5341	26.9749	26.2319
1675	1039	P26369	U2af2	5	5	22.9903	22.6305	0.498026	1.28321	1.28321	KO_1Way up vs WT	-1.75215	2.88516	0.35976	U2af2	7|7 A1	U2af2	U2af2	U2 small nuclear ribonucleoprotein auxiliary factor (U2AF) 2	22185	22185	protein-coding	22.8104	22.6305	22.9903	+1σ	23.7215	22.1938	22.1344	23.128	23.7737	22.8609	22.8222	22.8222	21.2537	23.3935
889	1040	Q61703	Itih2	5	5	26.9763	27.1059	0.498256	0.914088	-1.09399	KO_1Way down vs WT	-1.46499	1.22408	-0.129596	Itih2	2 A1|2 6.89 cM	Itih2	Itih2	inter-alpha trypsin inhibitor, heavy chain 2	16425	16425	protein-coding	27.0411	26.9763	27.1059	-0.5σ	26.9455	27.39	27.0985	26.8516	26.5956	26.9996	27.0199	26.9183	27.6073	26.9842
647	1041	P62835	Rap1a	5	5	27.4184	27.3891	0.498293	1.02054	1.02054	KO_1Way up vs WT	-1.04684	1.09029	0.0293367	Rap1a	3 F2.2|3 46.45 cM	Rap1a	Rap1a	RAS-related protein 1a	109905	109905	protein-coding	27.4037	27.3891	27.4184	+0.5σ	27.4368	27.3761	27.4368	27.3617	27.4806	27.3948	27.4511	27.3329	27.477	27.2896
1733	1042	A0A3Q4L2U0	Rbbp8	5	5	26.1912	25.5214	0.498543	1.59086	1.59086	KO_1Way up vs WT	-2.84643	7.20387	0.66981	Rbbp8	18|18 A1	Rbbp8	Rbbp8	retinoblastoma binding protein 8, endonuclease	225182	225182	protein-coding	25.8563	25.5214	26.1912	+2σ	25.9799	27.1416	27.1973	25.6621	24.975	22.4115	26.7196	25.766	25.4656	27.2442
1654	1043	Q64669	Nqo1	5	5	24.7187	24.5952	0.500309	1.08937	1.08937	KO_1Way up vs WT	-1.21417	1.4409	0.1235	Nqo1	8 D3|8 54.08 cM	Nqo1	Nqo1	NAD(P)H dehydrogenase, quinone 1	18104	18104	protein-coding	24.6569	24.5952	24.7187	+0.5σ	24.323	25.1613	24.4876	25.0225	24.599	24.7335	24.4552	24.5244	24.7948	24.468
503	1044	P10605	Ctsb	5	5	26.4937	26.4608	0.50054	1.02311	1.02311	KO_1Way up vs WT	-1.05321	1.10246	0.032967	Ctsb	14 D1|14 33.24 cM	Ctsb	Ctsb	cathepsin B	13030	13030	protein-coding	26.4773	26.4608	26.4937	+0.5σ	26.5188	26.5767	26.5098	26.463	26.4004	26.5389	26.4461	26.333	26.4651	26.5208
489	1045	P40142	Tkt	5	5	26.0798	25.966	0.500934	1.08207	1.08207	KO_1Way up vs WT	-1.19626	1.40067	0.113795	Tkt	14|14 B	Tkt	Tkt	transketolase	21881	21881	protein-coding	26.0229	25.966	26.0798	+0.5σ	26.2071	26.0926	26.1277	26.3355	25.6361	25.6342	26.3027	25.9468	25.882	26.0644
328	1046	P35564	Canx	5	5	27.6777	27.7571	0.502108	0.946443	-1.05659	KO_1Way down vs WT	-1.26573	1.13378	-0.0794119	Canx	11 B1.3|11 30.46 cM	Canx	Canx	calnexin	12330	12330	protein-coding	27.7174	27.6777	27.7571	-0.5σ	27.7282	27.9645	27.5725	27.5263	27.5969	27.7443	27.7566	27.859	27.9531	27.4724
850	1047	B1AQF4	Dusp3	5	5	26.0015	25.9281	0.503376	1.05223	1.05223	KO_1Way up vs WT	-1.12373	1.24419	0.0734538	Dusp3	11|11 D	Dusp3	Dusp3	dual specificity phosphatase 3 (vaccinia virus phosphatase VH1-related)	72349	72349	protein-coding	25.9648	25.9281	26.0015	+0.5σ	26.0695	25.886	26.017	25.9905	26.0447	26.2117	25.8133	26.0257	25.6203	25.9693
1026	1048	A0A494BBF9	Lars	5	5	23.3782	23.0711	0.504042	1.23717	1.23717	KO_1Way up vs WT	-1.63026	2.49524	0.307039	Lars	18|18 B3	Lars	Lars	leucyl-tRNA synthetase	107045	107045	protein-coding	23.2247	23.0711	23.3782	+1σ	23.5427	23.4239	23.2684	23.2684	23.3875	23.2827	23.5195	24.0336	21.4502	23.0696
1073	1049	G3X925	Pklr	5	5	29.224	29.283	0.504134	0.959936	-1.04174	KO_1Way down vs WT	-1.19209	1.09848	-0.05899	Pklr	3 F1|3 39.01 cM	Pklr	Pklr	pyruvate kinase liver and red blood cell	18770	18770	protein-coding	29.2535	29.224	29.283	-0.5σ	29.2414	29.1527	29.4669	28.9994	29.2594	29.2351	29.3967	29.3392	29.2351	29.2087
1622	1050	A0A1L1SQA8	Rps25	5	5	28.8569	28.9346	0.504706	0.947598	-1.0553	KO_1Way down vs WT	-1.26054	1.13189	-0.0776526	Rps25	9|9 A5.2	Rps25	Rps25	ribosomal protein S25	75617	75617	protein-coding	28.8957	28.8569	28.9346	-0.5σ	29.0749	28.759	29.0669	28.7703	28.6136	28.8279	29.0997	29.0019	28.9903	28.7529
476	1051	O08677	Kng1	5	5	27.4754	27.2204	0.505023	1.19336	1.19336	KO_1Way up vs WT	-1.5028	2.14014	0.255027	Kng1	16|16 B1	Kng1	Kng1	kininogen 1	16644	16644	protein-coding	27.3479	27.2204	27.4754	+1σ	27.0985	27.497	28.0275	26.8555	27.8985	27.0164	26.5872	26.7697	28.1686	27.5601
1647	1052	Q9DCB1	Hmgn3	5	5	23.554	23.7985	0.505328	0.844098	-1.1847	KO_1Way down vs WT	-2.07494	1.47839	-0.244518	Hmgn3	9|9 E2	Hmgn3	Hmgn3	high mobility group nucleosomal binding domain 3	94353	94353	protein-coding	23.6762	23.554	23.7985	-0.5σ	23.0938	23.0817	23.4151	23.7626	24.4169	23.2232	23.7949	24.1943	23.2934	24.4869
1339	1053	Q61247	Serpinf2	5	5	24.9307	24.8094	0.507225	1.0877	1.0877	KO_1Way up vs WT	-1.21554	1.43809	0.121279	Serpinf2	11|11 B5	Serpinf2	Serpinf2	serine (or cysteine) peptidase inhibitor, clade F, member 2	18816	18816	protein-coding	24.87	24.8094	24.9307	+0.5σ	25.0075	25.0529	24.6546	25.2093	24.729	24.808	24.9877	25.2274	24.5881	24.4357
1414	1054	Q9JM76	Arpc3	5	5	25.1281	25.2323	0.509196	0.930358	-1.07485	KO_1Way down vs WT	-1.3677	1.18383	-0.104141	Arpc3	5|5 F	Arpc3	Arpc3	actin related protein 2/3 complex, subunit 3	56378	56378	protein-coding	25.1802	25.1281	25.2323	-0.5σ	24.8067	24.8735	25.3447	25.5436	25.0721	25.3525	25.2758	25.2945	25.0249	25.2137
638	1055	P84084	Arf5	5	5	25.4114	25.2978	0.509421	1.08193	1.08193	KO_1Way up vs WT	-1.2023	1.40736	0.113602	Arf5	6|6 A3.3	Arf5	Arf5	ADP-ribosylation factor 5	11844	11844	protein-coding	25.3546	25.2978	25.4114	+0.5σ	25.1962	25.5744	25.168	25.5394	25.5787	25.4233	25.3059	25.5257	24.7766	25.4573
675	1056	O09061	Psmb1	5	5	25.9704	25.944	0.50947	1.0185	1.0185	KO_1Way up vs WT	-1.04384	1.08282	0.0264506	Psmb1	17 A2|17 8.95 cM	Psmb1	Psmb1	proteasome (prosome, macropain) subunit, beta type 1	19170	19170	protein-coding	25.9572	25.944	25.9704	+0.5σ	25.9356	25.9572	25.8832	26.059	26.017	25.8926	25.989	25.8847	25.9781	25.9754
858	1057	O35857	Timm44	5	5	25.6425	25.5619	0.509805	1.05746	1.05746	KO_1Way up vs WT	-1.13985	1.2746	0.0806043	Timm44	8 A1.1|8 1.99 cM	Timm44	Timm44	translocase of inner mitochondrial membrane 44	21856	21856	protein-coding	25.6022	25.5619	25.6425	+0.5σ	25.3501	25.7097	25.5481	25.7611	25.8435	25.4023	25.6531	25.4537	25.479	25.8212
1624	1058	P00848	ATP6	5	5	26.9316	27.1213	0.510284	0.876781	-1.14054	KO_1Way down vs WT	-1.77106	1.3615	-0.189711	ATP6	-	mt-Atp6	ATP6	ATP synthase F0 subunit 6	17705	17705	protein-coding	27.0265	26.9316	27.1213	-0.5σ	26.5815	27.2463	27.4048	26.6542	26.7714	26.5906	27.0695	26.8784	27.9108	27.1574
941	1059	F6SFF5	Coq9	5	5	25.2215	25.3135	0.510837	0.938204	-1.06587	KO_1Way down vs WT	-1.3199	1.16181	-0.0920262	Coq9	8|8 C5	Coq9	Coq9	coenzyme Q9	67914	67914	protein-coding	25.2675	25.2215	25.3135	-0.5σ	25.1764	25.1366	25.1366	25.4291	25.2287	25.3902	25.2863	25.4337	24.8662	25.5909
1348	1060	Q9EPL8	Ipo7	5	5	22.7611	22.8168	0.512204	0.962122	-1.03937	KO_1Way down vs WT	-1.18347	1.09551	-0.0557084	Ipo7	7|7 E3	Ipo7	Ipo7	importin 7	233726	233726	protein-coding	22.7889	22.7611	22.8168	-0.5σ	22.8617	22.5294	22.8328	22.7486	22.8328	22.8797	22.8106	22.8915	22.6105	22.8915
1806	1061	Q9JHF7	Hpgds	5	5	24.7555	24.9698	0.512313	0.861914	-1.16021	KO_1Way down vs WT	-1.91244	1.42074	-0.214384	Hpgds	6|6 C1	Hpgds	Hpgds	hematopoietic prostaglandin D synthase	54486	54486	protein-coding	24.8626	24.7555	24.9698	-0.5σ	25.2204	25.3069	23.7577	24.5864	24.9059	25.0127	24.621	25.4573	24.9521	24.8061
417	1062	Q9QYB1	Clic4	5	5	26.8829	26.8113	0.514025	1.05091	1.05091	KO_1Way up vs WT	-1.12531	1.24282	0.0716452	Clic4	4|4 D3	Clic4	Clic4	chloride intracellular channel 4 (mitochondrial)	29876	29876	protein-coding	26.8471	26.8113	26.8829	+0.5σ	27.156	26.716	26.6339	27.057	26.8516	26.8571	26.7553	26.7235	26.9183	26.8022
1739	1063	Q91XU3	Pip4k2c	5	5	23.8041	23.6494	0.514627	1.11315	1.11315	KO_1Way up vs WT	-1.29093	1.59959	0.154645	Pip4k2c	10|10 D3	Pip4k2c	Pip4k2c	phosphatidylinositol-5-phosphate 4-kinase, type II, gamma	117150	117150	protein-coding	23.7267	23.6494	23.8041	+0.5σ	24.1509	24.2572	23.2351	23.5326	23.8445	24.0853	23.3585	23.6236	23.6945	23.4853
630	1064	Q6P3A8	Bckdhb	5	5	26.5107	26.3205	0.51554	1.14092	1.14092	KO_1Way up vs WT	-1.37036	1.7838	0.1902	Bckdhb	9|9 E2	Bckdhb	Bckdhb	branched chain ketoacid dehydrogenase E1, beta polypeptide	12040	12040	protein-coding	26.4156	26.3205	26.5107	+0.5σ	26.6813	25.7827	26.532	26.8045	26.7531	25.9136	26.8354	26.8164	26.0185	26.0185
1807	1065	Q3TMH2	Scrn3	5	5	23.5113	23.3393	0.518158	1.12661	1.12661	KO_1Way up vs WT	-1.33311	1.69207	0.171993	Scrn3	2|2 C3	Scrn3	Scrn3	secernin 3	74616	74616	protein-coding	23.4253	23.3393	23.5113	+0.5σ	23.8284	22.9	23.128	23.5839	24.1163	23.2341	23.0696	23.6571	23.609	23.1269
1566	1066	Q91VJ2	Cavin3	5	5	24.7074	24.8865	0.519669	0.883286	-1.13214	KO_1Way down vs WT	-1.73168	1.35105	-0.179047	Cavin3	7|7 E3	Cavin3	Cavin3	caveolae associated 3	109042	109042	protein-coding	24.7969	24.7074	24.8865	-0.5σ	24.7986	24.3328	25.0951	24.2454	25.0653	24.5018	25.2137	24.3184	25.2084	25.1901
220	1067	Q8BW75	Maob	5	5	28.6175	28.5573	0.521514	1.04256	1.04256	KO_1Way up vs WT	-1.10706	1.20331	0.0601357	Maob	X A1.2|X 11.88 cM	Maob	Maob	monoamine oxidase B	109731	109731	protein-coding	28.5874	28.5573	28.6175	+0.5σ	28.6136	28.5308	28.6343	28.599	28.7096	28.7848	28.4224	28.6606	28.6086	28.3102
133	1068	O70250	Pgam2	5	5	31.408	31.4772	0.521931	0.953131	-1.04917	KO_1Way down vs WT	-1.23776	1.12446	-0.069254	Pgam2	11|11 A1	Pgam2	Pgam2	phosphoglycerate mutase 2	56012	56012	protein-coding	31.4426	31.408	31.4772	-0.5σ	31.1613	31.2457	31.4872	31.6158	31.5298	31.5187	31.4314	31.5854	31.2812	31.5694
970	1069	G5E8K5	Ank3	5	5	24.479	24.2358	0.522727	1.18359	1.18359	KO_1Way up vs WT	-1.51136	2.11724	0.243169	Ank3	10 B5.3|10 36.1 cM	Ank3	Ank3	ankyrin 3, epithelial	11735	11735	protein-coding	24.3574	24.2358	24.479	+0.5σ	24.8696	24.6156	24.7091	24.8416	23.3592	23.6886	24.6503	23.6687	24.5769	24.5946
242	1070	O54724	Cavin1	5	5	29.8074	29.8675	0.523049	0.959204	-1.04253	KO_1Way down vs WT	-1.20379	1.10758	-0.0600908	Cavin1	11 D|11 63.95 cM	Cavin1	Cavin1	caveolae associated 1	19285	19285	protein-coding	29.8375	29.8074	29.8675	-0.5σ	29.8009	29.8375	29.8831	29.762	29.7535	30.1373	29.8219	29.6658	29.9876	29.7249
1724	1071	O70475	Ugdh	5	5	21.9017	21.4737	0.523379	1.34538	1.34538	KO_1Way up vs WT	-2.07218	3.75072	0.42801	Ugdh	5 C3.1|5 33.67 cM	Ugdh	Ugdh	UDP-glucose dehydrogenase	22235	22235	protein-coding	21.6877	21.4737	21.9017	+1σ	22.7316	19.7973	22.337	22.762	21.8808	20.7489	22.5716	20.9553	21.8391	21.2537
1481	1072	A0A1D5RLH3	Tecr	5	5	25.7949	25.7059	0.523874	1.06365	1.06365	KO_1Way up vs WT	-1.16394	1.31684	0.0890281	Tecr	8 C2|8 40.22 cM	Tecr	Tecr	trans-2,3-enoyl-CoA reductase	106529	106529	protein-coding	25.7504	25.7059	25.7949	+0.5σ	25.6873	26.2097	25.6831	25.6919	25.7025	25.4309	25.7976	25.596	25.8171	25.8879
438	1073	P63028	Tpt1	5	5	29.5147	29.4757	0.524734	1.02737	1.02737	KO_1Way up vs WT	-1.0689	1.1282	0.0389543	Tpt1	14 D3|14 40.29 cM	Tpt1	Tpt1	tumor protein, translationally-controlled 1	22070	22070	protein-coding	29.4952	29.4757	29.5147	+0.5σ	29.4878	29.5656	29.5484	29.3858	29.5859	29.4112	29.4267	29.5584	29.3716	29.6108
1501	1074	Q9EQI8	Mrpl46	5	5	23.4892	23.6275	0.52544	0.908565	-1.10064	KO_1Way down vs WT	-1.53567	1.26768	-0.138338	Mrpl46	7|7 D2	Mrpl46	Mrpl46	mitochondrial ribosomal protein L46	67308	67308	protein-coding	23.5584	23.4892	23.6275	-0.5σ	23.5526	23.2618	23.302	23.6952	23.6342	23.9352	23.6396	23.8777	22.8985	23.7865
974	1075	O55026	Entpd2	5	5	23.4109	23.2763	0.526612	1.09784	1.09784	KO_1Way up vs WT	-1.26091	1.5197	0.134663	Entpd2	2|2 A3	Entpd2	Entpd2	ectonucleoside triphosphate diphosphohydrolase 2	12496	12496	protein-coding	23.3436	23.2763	23.4109	+0.5σ	23.2351	23.2943	23.2943	23.9166	23.3144	22.9482	23.3868	22.9381	23.3133	23.7949
1653	1076	Q61249	Igbp1	5	5	19.6364	19.9738	0.527575	0.791447	-1.26351	KO_1Way down vs WT	-2.85951	1.79117	-0.337435	Igbp1	X|X C3	Igbp1	Igbp1	immunoglobulin (CD79A) binding protein 1	18518	18518	protein-coding	19.8051	19.6364	19.9738	-1σ	20.0212	19.2531	20.4232	18.2883	20.1961	20.02	20.02	19.4353	21.1412	19.2525
1100	1077	P62869	Elob	5	5	24.6572	24.7963	0.528872	0.908094	-1.10121	KO_1Way down vs WT	-1.54366	1.27295	-0.139087	Elob	17|17 A3.3	Elob	Elob	elongin B	67673	67673	protein-coding	24.7267	24.6572	24.7963	-0.5σ	24.225	24.4564	24.6156	24.8013	25.1879	25.1099	24.5673	24.8169	24.4236	25.0639
1367	1078	A0A338P6F6	Hmga1	5	5	26.4488	26.5114	0.529542	0.957509	-1.04438	KO_1Way down vs WT	-1.21627	1.11511	-0.0626427	Hmga1	17 A3.3|17 14.5 cM	Hmga1	Hmga1	high mobility group AT-hook 1	15361	15361	protein-coding	26.4801	26.4488	26.5114	-0.5σ	26.6509	26.3051	26.3005	26.4554	26.532	26.543	26.2882	26.4859	26.5299	26.7101
972	1079	P27612	Plaa	5	5	22.8245	22.7046	0.5296	1.08662	1.08662	KO_1Way up vs WT	-1.2318	1.45443	0.119842	Plaa	4 C5|4 43.34 cM	Plaa	Plaa	phospholipase A2, activating protein	18786	18786	protein-coding	22.7645	22.7046	22.8245	+0.5σ	23.0143	22.7875	22.9487	22.6787	22.6932	23.3401	22.4822	22.7734	22.4638	22.4638
296	1080	A0A0R4J1T1	Sorbs2	5	5	28.3589	28.4469	0.529725	0.940841	-1.06288	KO_1Way down vs WT	-1.31663	1.16546	-0.0879778	Sorbs2	8|8 B1.1	Sorbs2	Sorbs2	sorbin and SH3 domain containing 2	234214	234214	protein-coding	28.4029	28.3589	28.4469	-0.5σ	28.3376	28.3641	28.7361	28.3013	28.0554	28.3906	28.3819	28.3906	28.7529	28.3185
1112	1081	P09470	Ace	5	5	23.0074	22.7403	0.532411	1.20339	1.20339	KO_1Way up vs WT	-1.59877	2.31526	0.267106	Ace	11 E1|11 68.84 cM	Ace	Ace	angiotensin I converting enzyme (peptidyl-dipeptidase A) 1	11421	11421	protein-coding	22.8739	22.7403	23.0074	+1σ	22.7203	22.2866	22.6593	24.4787	22.892	23.1973	22.8609	22.3364	22.4963	22.8106
1353	1082	Q99PV0	Prpf8	5	5	25.903	26.0098	0.533391	0.928658	-1.07682	KO_1Way down vs WT	-1.3997	1.20711	-0.10678	Prpf8	11 B5|11 45.92 cM	Prpf8	Prpf8	pre-mRNA processing factor 8	192159	192159	protein-coding	25.9564	25.903	26.0098	-0.5σ	25.9232	25.7322	25.5588	26.2727	26.0281	26.1797	26.0101	26.2703	25.6388	25.95
471	1083	A0A3Q4EBU5	Slc8a1	5	5	26.3851	26.2857	0.534203	1.07137	1.07137	KO_1Way up vs WT	-1.19221	1.36846	0.0994554	Slc8a1	17 E3|17 51.29 cM	Slc8a1	Slc8a1	solute carrier family 8 (sodium/calcium exchanger), member 1	20541	20541	protein-coding	26.3354	26.2857	26.3851	+0.5σ	26.5142	26.3727	26.0659	26.5142	26.4587	26.1099	26.4687	26.3522	25.8906	26.607
1063	1084	Q8K4F5	Abhd11	5	5	23.0802	22.7639	0.534786	1.2452	1.2452	KO_1Way up vs WT	-1.7514	2.71558	0.316377	Abhd11	5|5 G2	Abhd11	Abhd11	abhydrolase domain containing 11	68758	68758	protein-coding	22.922	22.7639	23.0802	+1σ	22.9691	22.8477	22.5169	23.0453	24.0222	23.6396	21.3524	23.4913	22.9681	22.3679
1046	1085	Q9R0Q7	Ptges3	5	5	26.6099	26.7343	0.534919	0.917369	-1.09007	KO_1Way down vs WT	-1.48141	1.24671	-0.124426	Ptges3	10|10 D3	Ptges3	Ptges3	prostaglandin E synthase 3	56351	56351	protein-coding	26.6721	26.6099	26.7343	-0.5σ	26.7865	26.4887	26.748	26.5222	26.5041	26.355	26.714	26.6594	27.4133	26.5299
811	1086	Q543K9	Pnp	5	5	25.4972	25.3803	0.535062	1.08439	1.08439	KO_1Way up vs WT	-1.23029	1.4467	0.116887	Pnp	14 C1|14 26.31 cM	Pnp	Pnp	purine-nucleoside phosphorylase	18950	18950	protein-coding	25.4387	25.3803	25.4972	+0.5σ	25.4382	25.6668	25.5744	25.5148	25.2918	25.2193	24.8635	25.882	25.5378	25.399
1728	1087	P00493	Hprt	5	5	23.9853	23.8285	0.535494	1.11487	1.11487	KO_1Way up vs WT	-1.32125	1.64223	0.156878	Hprt	X A5|X 29.31 cM	Hprt	Hprt	hypoxanthine guanine phosphoribosyl transferase	15452	15452	protein-coding	23.9069	23.8285	23.9853	+0.5σ	23.506	23.7292	23.8683	24.647	24.1762	23.2739	23.9159	23.9742	24.0278	23.9504
516	1088	D3YWR7	Qdpr	5	5	26.4123	26.466	0.536041	0.963449	-1.03794	KO_1Way down vs WT	-1.18536	1.10029	-0.0537198	Qdpr	5 B3|5 24.9 cM	Qdpr	Qdpr	quinoid dihydropteridine reductase	110391	110391	protein-coding	26.4392	26.4123	26.466	-0.5σ	26.4837	26.2197	26.5956	26.4478	26.3147	26.5486	26.5074	26.5835	26.3426	26.3481
946	1089	P62270	Rps18	5	5	27.6655	27.6916	0.536052	0.982093	-1.01823	KO_1Way down vs WT	-1.08602	1.04747	-0.0260689	Rps18	17 B1|17 17.98 cM	Rps18	Rps18	ribosomal protein S18	20084	20084	protein-coding	27.6786	27.6655	27.6916	-0.5σ	27.6996	27.5814	27.718	27.5814	27.7472	27.6791	27.6256	27.7219	27.691	27.7402
903	1090	P35282	Rab21	5	5	27.1111	27.0326	0.536102	1.05589	1.05589	KO_1Way up vs WT	-1.14983	1.28194	0.078455	Rab21	10|10 D2	Rab21	Rab21	RAB21, member RAS oncogene family	216344	216344	protein-coding	27.0719	27.0326	27.1111	+0.5σ	27.2463	26.905	27.0368	27.2689	27.0985	26.9434	27.0544	27.2772	26.6999	27.1884
1590	1091	Q8C483	Sars	5	5	24.6371	24.4757	0.538777	1.1184	1.1184	KO_1Way up vs WT	-1.33641	1.67161	0.161439	Sars	3 F3|3 47.08 cM	Sars	Sars	seryl-aminoacyl-tRNA synthetase	20226	20226	protein-coding	24.5564	24.4757	24.6371	+0.5σ	24.4876	24.6604	24.975	24.6122	24.4503	24.957	24.2786	24.8478	23.6641	24.6309
1536	1092	D6RDQ7	Btbd10	5	5	34.4827	34.4322	0.538984	1.03563	1.03563	KO_1Way up vs WT	-1.09505	1.17449	0.0505155	Btbd10	7|7 F1	Btbd10	Btbd10	BTB (POZ) domain containing 10	68815	68815	protein-coding	34.4575	34.4322	34.4827	+0.5σ	34.3716	34.3716	34.4785	34.5959	34.5959	34.4787	34.4787	34.2354	34.3719	34.5961
485	1093	P80315	Cct4	5	5	30.86	30.9132	0.539273	0.963827	-1.03753	KO_1Way down vs WT	-1.18451	1.10037	-0.0531546	Cct4	11 A3.2|11 14.25 cM	Cct4	Cct4	chaperonin containing Tcp1, subunit 4 (delta)	12464	12464	protein-coding	30.8866	30.86	30.9132	-0.5σ	30.8938	30.8552	30.9799	30.716	30.8552	31.1211	30.7542	30.9431	30.7542	30.9933
1182	1094	P42232	Stat5b	5	5	25.1296	25.0652	0.540098	1.04564	1.04564	KO_1Way up vs WT	-1.12322	1.2281	0.0643921	Stat5b	11 D|11 63.63 cM	Stat5b	Stat5b	signal transducer and activator of transcription 5B	20851	20851	protein-coding	25.0974	25.0652	25.1296	+0.5σ	25.0011	25.1841	25.0529	25.1513	25.2586	25.2615	25.1099	25.0095	24.7499	25.1954
1165	1095	A2ATR8	Serping1	5	5	24.5419	24.1108	0.54047	1.34824	1.34824	KO_1Way up vs WT	-2.17912	3.9611	0.431078	Serping1	2|2 D	Serping1	Serping1	serine (or cysteine) peptidase inhibitor, clade G, member 1	12258	12258	protein-coding	24.3264	24.1108	24.5419	+1σ	24.4417	23.6778	24.6927	25.0364	24.8606	22.0819	25.3165	25.4961	24.2294	23.4299
185	1096	A1BN54	Actn1	5	5	26.0183	25.9111	0.540478	1.07712	1.07712	KO_1Way up vs WT	-1.21368	1.40809	0.107173	Actn1	12 C3|12 36.49 cM	Actn1	Actn1	actinin, alpha 1	109711	109711	protein-coding	25.9647	25.9111	26.0183	+0.5σ	26.2533	25.9984	25.68	26.0812	26.0784	26.1723	25.899	26.0427	25.3844	26.057
1315	1097	Q9CVB6	Arpc2	5	5	25.3599	24.9408	0.540999	1.33707	1.33707	KO_1Way up vs WT	-2.13536	3.81749	0.419073	Arpc2	1 38.49 cM|1 C3	Arpc2	Arpc2	actin related protein 2/3 complex, subunit 2	76709	76709	protein-coding	25.1503	24.9408	25.3599	+1σ	25.6552	25.1795	25.3182	25.2116	25.4348	25.2537	22.3679	25.5419	25.6937	25.8467
109	1098	O08553	Dpysl2	5	5	28.9729	29.0312	0.541435	0.960366	-1.04127	KO_1Way down vs WT	-1.20522	1.11158	-0.0583434	Dpysl2	14 D1|14 34.6 cM	Dpysl2	Dpysl2	dihydropyrimidinase-like 2	12934	12934	protein-coding	29.0021	28.9729	29.0312	-0.5σ	28.9791	28.8156	29.1148	29.0124	28.9424	29.2915	29.0146	29.0864	28.8357	28.9278
1362	1099	G3UXF4	Ank1	5	5	23.8012	23.6593	0.541562	1.10337	1.10337	KO_1Way up vs WT	-1.29358	1.57484	0.141917	Ank1	8 A2|8 11.42 cM	Ank1	Ank1	ankyrin 1, erythroid	11733	11733	protein-coding	23.7303	23.6593	23.8012	+0.5σ	23.8445	24.2864	23.0817	23.8048	23.9885	23.3312	23.8958	23.7349	23.5421	23.7924
1438	1100	Q99P88	Nup155	5	5	20.8562	21.3784	0.542087	0.696293	-1.43618	KO_1Way down vs WT	-5.32793	2.58311	-0.522233	Nup155	15|15 A1	Nup155	Nup155	nucleoporin 155	170762	170762	protein-coding	21.1173	20.8562	21.3784	-2σ	20.6794	19.6039	21.8808	21.0415	21.0752	22.0528	23.4913	21.7774	19.2525	20.318
1766	1101	Q8CIS0	Card11	5	5	27.7821	27.7163	0.542123	1.04664	1.04664	KO_1Way up vs WT	-1.12696	1.23453	0.0657658	Card11	5|5 G2	Card11	Card11	caspase recruitment domain family, member 11	108723	108723	protein-coding	27.7492	27.7163	27.7821	+0.5σ	27.8859	27.7602	27.793	27.7282	27.7431	27.4133	27.5546	27.8165	27.9383	27.859
589	1102	P63158	Hmgb1	5	5	27.8228	27.8944	0.542356	0.951615	-1.05084	KO_1Way down vs WT	-1.25776	1.13899	-0.0715494	Hmgb1	5 G3|5 89.18 cM	Hmgb1	Hmgb1	high mobility group box 1	15289	15289	protein-coding	27.8586	27.8228	27.8944	-0.5σ	27.8532	28.1075	27.6238	27.6437	27.8859	27.8927	27.9885	28.0988	27.7299	27.7618
1548	1103	A0A0N4SV23	Mrps35	5	5	26.446	26.3266	0.54271	1.08629	1.08629	KO_1Way up vs WT	-1.24292	1.46669	0.119412	Mrps35	6|6 G3	Mrps35	Mrps35	mitochondrial ribosomal protein S35	232536	232536	protein-coding	26.3863	26.3266	26.446	+0.5σ	26.1631	26.3898	26.1414	26.9943	26.5414	26.0005	26.3586	26.6557	26.2662	26.3522
1260	1104	P68181	Prkacb	5	5	24.2706	24.1324	0.542908	1.10054	1.10054	KO_1Way up vs WT	-1.28644	1.55813	0.138213	Prkacb	3|3 H2	Prkacb	Prkacb	protein kinase, cAMP dependent, catalytic, beta	18749	18749	protein-coding	24.2015	24.1324	24.2706	+0.5σ	24.0731	24.7682	24.574	24.1423	23.7953	23.9921	24.618	23.9094	24.1501	23.9921
567	1105	Q9WU78	Pdcd6ip	5	5	25.3852	25.4496	0.543236	0.956377	-1.04561	KO_1Way down vs WT	-1.2295	1.12457	-0.0643484	Pdcd6ip	9|9 F3	Pdcd6ip	Pdcd6ip	programmed cell death 6 interacting protein	18571	18571	protein-coding	25.4174	25.3852	25.4496	-0.5σ	25.4806	25.2321	25.4806	25.3747	25.3582	25.3569	25.1411	25.622	25.5227	25.6051
497	1106	Q3TXS7	Psmd1	5	5	26.1494	26.3068	0.546362	0.896661	-1.11525	KO_1Way down vs WT	-1.66269	1.33681	-0.157366	Psmd1	1|1 C5	Psmd1	Psmd1	proteasome (prosome, macropain) 26S subunit, non-ATPase, 1	70247	70247	protein-coding	26.2281	26.1494	26.3068	-0.5σ	25.919	26.29	25.984	26.1814	26.3727	25.9427	26.662	27.0544	25.8783	25.9965
1108	1107	E9Q828	Atp2b4	5	5	24.8511	25.0263	0.546765	0.885666	-1.12909	KO_1Way down vs WT	-1.76192	1.38206	-0.175166	Atp2b4	1 E4|1 57.95 cM	Atp2b4	Atp2b4	ATPase, Ca++ transporting, plasma membrane 4	381290	381290	protein-coding	24.9387	24.8511	25.0263	-0.5σ	24.6546	25.2421	25.1657	24.7324	24.4608	25.0863	25.2231	24.468	25.766	24.5881
1047	1108	Q9D024	Ccdc47	5	5	22.6253	22.46	0.546939	1.12138	1.12138	KO_1Way up vs WT	-1.35729	1.70677	0.165273	Ccdc47	11|11 E1	Ccdc47	Ccdc47	coiled-coil domain containing 47	67163	67163	protein-coding	22.5426	22.46	22.6253	+0.5σ	22.9388	21.7037	22.6787	22.8477	22.9576	22.5876	22.7198	22.1336	22.2314	22.6279
617	1109	Q3THE2	Myl12b	5	5	26.4635	26.3915	0.547527	1.05122	1.05122	KO_1Way up vs WT	-1.14279	1.26285	0.0720624	Myl12b	17|17 E1.3	Myl12b	Myl12b	myosin, light chain 12B, regulatory	67938	67938	protein-coding	26.4275	26.3915	26.4635	+0.5σ	26.4264	26.7995	26.5527	26.3898	26.1493	26.2406	26.3522	26.4535	26.4378	26.4734
546	1110	Q62167	Ddx3x	5	5	26.0948	26.1877	0.547895	0.937678	-1.06646	KO_1Way down vs WT	-1.35104	1.18788	-0.0928363	Ddx3x	X A1.1|X 8.17 cM	Ddx3x	Ddx3x	DEAD box helicase 3, X-linked	13205	13205	protein-coding	26.1412	26.0948	26.1877	-0.5σ	26.3569	25.9905	26.29	26.1414	25.6953	26.3782	26.3161	26.2117	25.864	26.1682
646	1111	Q8BWM0	Ptges2	5	5	25.6532	25.7363	0.548274	0.944018	-1.0593	KO_1Way down vs WT	-1.3094	1.1669	-0.0831132	Ptges2	2|2 B	Ptges2	Ptges2	prostaglandin E synthase 2	96979	96979	protein-coding	25.6947	25.6532	25.7363	-0.5σ	25.4139	25.7276	25.8697	25.4905	25.7644	25.5058	25.4749	25.8906	25.9257	25.8847
288	1112	P63101	Ywhaz	5	5	29.0995	29.1412	0.548537	0.971514	-1.02932	KO_1Way down vs WT	-1.14488	1.08058	-0.0416937	Ywhaz	15|15 B3.1	Ywhaz	Ywhaz	tyrosine 3-monooxygenase/tryptophan 5-monooxygenase activation protein, zeta polypeptide	22631	22631	protein-coding	29.1203	29.0995	29.1412	-0.5σ	29.1148	29.1624	29.1739	29.0232	29.0232	29.1453	29.0324	29.0609	29.3598	29.1075
386	1113	E9PWE8	Dpysl3	5	5	30.0395	29.9724	0.549089	1.04763	1.04763	KO_1Way up vs WT	-1.13317	1.24368	0.0671265	Dpysl3	18|18 B3	Dpysl3	Dpysl3	dihydropyrimidinase-like 3	22240	22240	protein-coding	30.0059	29.9724	30.0395	+0.5σ	30.0331	29.8649	30.1015	30.0418	30.1563	30.2508	29.8953	30.0674	29.6726	29.976
571	1114	Q8C129	Lnpep	5	5	25.9369	26.1765	0.549305	0.846947	-1.18071	KO_1Way down vs WT	-2.1791	1.56311	-0.239657	Lnpep	17|17 A3.2	Lnpep	Lnpep	leucyl/cystinyl aminopeptidase	240028	240028	protein-coding	26.0567	25.9369	26.1765	-0.5σ	25.593	25.6552	26.8183	26.0199	25.598	25.8171	25.6258	26.9659	25.6123	26.8617
600	1115	A0A0A6YX73	Prkar2a	5	5	25.9147	25.9735	0.549492	0.960049	-1.04161	KO_1Way down vs WT	-1.21075	1.11594	-0.0588196	Prkar2a	9|9 F2	Prkar2a	Prkar2a	protein kinase, cAMP dependent regulatory, type II alpha	19087	19087	protein-coding	25.9441	25.9147	25.9735	-0.5σ	25.886	25.9277	26.0077	26.017	25.7352	25.9213	26.0005	26.123	26.1252	25.6977
1277	1116	A0A0A6YXW6	Igha	5	5	25.1066	24.5726	0.55094	1.44801	1.44801	KO_1Way up vs WT	-2.72139	5.70599	0.534067	Igha	12 F1|12 62.09 cM	Igha	Igha	immunoglobulin heavy constant alpha	238447	238447	other	24.8396	24.5726	25.1066	+2σ	26.5367	23.506	25.6993	25.0295	24.7616	26.2955	24.5881	25.048	24.8783	22.0528
92	1117	P09411	Pgk1	5	5	31.0178	31.0498	0.552673	0.978079	-1.02241	KO_1Way down vs WT	-1.11031	1.06216	-0.0319764	Pgk1	X D|X 47.36 cM	Pgk1	Pgk1	phosphoglycerate kinase 1	18655	18655	protein-coding	31.0338	31.0178	31.0498	-0.5σ	31.0217	30.9282	31.0733	30.9925	31.0733	31.1963	31.0032	31.0602	30.9292	31.0602
1010	1118	Q61239	Fnta	5	5	22.4818	22.4207	0.553057	1.04331	1.04331	KO_1Way up vs WT	-1.12245	1.22177	0.0611621	Fnta	8 A2|8 14.27 cM	Fnta	Fnta	farnesyltransferase, CAAX box, alpha	14272	14272	protein-coding	22.4513	22.4207	22.4818	+0.5σ	22.6932	22.6287	22.3956	22.3229	22.3687	22.2986	22.5163	22.2314	22.5407	22.5163
862	1119	Q791T5	Mtch1	5	5	24.8167	24.8496	0.55353	0.977437	-1.02308	KO_1Way down vs WT	-1.11397	1.06426	-0.0329239	Mtch1	17|17 A3.3	Mtch1	Mtch1	mitochondrial carrier 1	56462	56462	protein-coding	24.8331	24.8167	24.8496	-0.5σ	24.7804	24.9027	24.7165	24.8696	24.8141	24.764	24.7831	24.8685	24.832	25.0004
746	1120	E9PWK1	Ephx1	5	5	25.6798	25.5337	0.554985	1.10656	1.10656	KO_1Way up vs WT	-1.32019	1.61655	0.146086	Ephx1	1 H4|1 84.48 cM	Ephx1	Ephx1	epoxide hydrolase 1, microsomal	13849	13849	protein-coding	25.6068	25.5337	25.6798	+0.5σ	26.0626	25.2631	25.3712	26.2349	25.467	25.0916	25.7792	25.3616	25.7544	25.6817
1015	1121	P03899	ND3	5	5	27.8202	27.9344	0.556777	0.923847	-1.08243	KO_1Way down vs WT	-1.45803	1.24442	-0.114274	ND3	-	mt-Nd3	ND3	NADH dehydrogenase subunit 3	17718	17718	protein-coding	27.8773	27.8202	27.9344	-0.5σ	28.1787	27.4116	27.5022	27.9164	28.0919	28.1169	27.7667	28.2198	27.6682	27.9006
1506	1122	Q4FE56	Usp9x	5	5	27.2228	27.1316	0.556881	1.06522	1.06522	KO_1Way up vs WT	-1.19063	1.35099	0.091149	Usp9x	X A1.1|X 7.95 cM	Usp9x	Usp9x	ubiquitin specific peptidase 9, X chromosome	22284	22284	protein-coding	27.1772	27.1316	27.2228	+0.5σ	27.0605	27.3368	26.9313	27.4753	27.3099	26.914	27.4896	27.1729	27.2032	26.8784
665	1123	P04919	Slc4a1	5	5	24.2898	23.9895	0.557478	1.23141	1.23141	KO_1Way up vs WT	-1.77907	2.69775	0.300316	Slc4a1	11 66.29 cM|11 D	Slc4a1	Slc4a1	solute carrier family 4 (anion exchanger), member 1	20533	20533	protein-coding	24.1396	23.9895	24.2898	+1σ	23.4151	25.9051	24.0652	23.9318	24.1316	24.0644	24.7219	23.537	23.35	24.274
349	1124	P14733	Lmnb1	5	5	26.5755	26.5358	0.557834	1.02791	1.02791	KO_1Way up vs WT	-1.07927	1.14035	0.039715	Lmnb1	18 D3|18 30.84 cM	Lmnb1	Lmnb1	lamin B1	16906	16906	protein-coding	26.5556	26.5358	26.5755	+0.5σ	26.7624	26.5586	26.4224	26.545	26.5891	26.4776	26.5341	26.4423	26.6312	26.5938
388	1125	P61205	Arf3	5	5	28.9281	28.8587	0.558976	1.04929	1.04929	KO_1Way up vs WT	-1.14323	1.2587	0.0694111	Arf3	15|15 F1	Arf3	Arf3	ADP-ribosylation factor 3	11842	11842	protein-coding	28.8934	28.8587	28.9281	+0.5σ	29.1739	28.9705	28.9072	28.8716	28.7175	28.8835	28.5265	29.0248	28.9149	28.944
1581	1126	Q8BVG4	Dpp9	5	5	21.2642	21.1819	0.559318	1.05876	1.05876	KO_1Way up vs WT	-1.17239	1.31421	0.0823728	Dpp9	17|17 D	Dpp9	Dpp9	dipeptidylpeptidase 9	224897	224897	protein-coding	21.2231	21.1819	21.2642	+0.5σ	21.1417	21.3532	21.0752	21.4965	21.2546	21.2068	21.4502	21.3912	21.0023	20.8589
143	1127	P29758	Oat	5	5	28.616	28.4917	0.561809	1.08998	1.08998	KO_1Way up vs WT	-1.27396	1.51354	0.124302	Oat	7 F3|7 76.3 cM	Oat	Oat	ornithine aminotransferase	18242	18242	protein-coding	28.5539	28.4917	28.616	+0.5σ	28.8815	28.7453	28.8598	28.2292	28.3641	28.2748	28.6863	28.2519	28.2308	29.0146
1620	1128	Q6P9R2	Oxsr1	5	5	27.0805	27.005	0.562209	1.05372	1.05372	KO_1Way up vs WT	-1.15865	1.28647	0.0754874	Oxsr1	9|9 F3	Oxsr1	Oxsr1	oxidative-stress responsive 1	108737	108737	protein-coding	27.0428	27.005	27.0805	+0.5σ	27.1515	26.8767	26.7823	27.3039	27.288	27.2115	26.9572	26.8444	26.9263	27.0855
852	1129	D3YYK8	Mapre2	5	5	25.4546	25.5678	0.562732	0.924535	-1.08163	KO_1Way down vs WT	-1.45959	1.24761	-0.113201	Mapre2	18 A2|18 12.08 cM	Mapre2	Mapre2	microtubule-associated protein, RP/EB family, member 2	212307	212307	protein-coding	25.5112	25.4546	25.5678	-0.5σ	25.1795	25.7673	25.6621	25.3036	25.3603	25.8606	25.7158	25.567	25.7015	24.9939
1137	1130	Q6ZWV7	Rpl35	5	5	26.8442	26.8768	0.562829	0.977691	-1.02282	KO_1Way down vs WT	-1.11489	1.0657	-0.0325488	Rpl35	2|2 B	Rpl35	Rpl35	ribosomal protein L35	66489	66489	protein-coding	26.8605	26.8442	26.8768	-0.5σ	26.9009	26.8427	26.8427	26.8276	26.8073	26.7669	26.7502	26.9098	27.0199	26.937
397	1131	Q6ZQ38	Cand1	5	5	25.2705	25.2352	0.563081	1.02473	1.02473	KO_1Way up vs WT	-1.0714	1.12505	0.0352459	Cand1	10 D2|10 67.08 cM	Cand1	Cand1	cullin associated and neddylation disassociated 1	71902	71902	protein-coding	25.2528	25.2352	25.2705	+0.5σ	25.2116	25.3473	25.1453	25.3413	25.3069	25.2108	25.2055	25.399	25.2165	25.1443
1755	1132	D3Z0I8	Tmem109	5	5	27.33	27.1964	0.56746	1.09701	1.09701	KO_1Way up vs WT	-1.30404	1.56932	0.133577	Tmem109	19|19 A	Tmem109	Tmem109	transmembrane protein 109	68539	68539	protein-coding	27.2632	27.1964	27.33	+0.5σ	27.4872	26.9501	27.5814	27.3099	27.3215	27.5926	27.3668	27.2377	26.4461	27.3389
247	1133	P23927	Cryab	5	5	31.3308	31.3803	0.567938	0.966251	-1.03493	KO_1Way down vs WT	-1.18207	1.10363	-0.0495305	Cryab	9 A5.3|9 27.75 cM	Cryab	Cryab	crystallin, alpha B	12955	12955	protein-coding	31.3556	31.3308	31.3803	-0.5σ	31.3853	31.1539	31.3715	31.4497	31.2934	31.5416	31.2685	31.5416	31.2685	31.2812
1328	1134	A2A513	Krt10	5	5	25.4244	25.0838	0.568007	1.26631	1.26631	KO_1Way up vs WT	-1.97047	3.15971	0.340626	Krt10	11 D|11 62.92 cM	Krt10	Krt10	keratin 10	16661	16661	protein-coding	25.2541	25.0838	25.4244	+1σ	27.493	25.2352	24.7842	24.3981	25.2116	25.6424	24.5854	24.9019	24.8989	25.3902
570	1135	Q61990	Pcbp2	5	5	27.255	27.2218	0.569809	1.02328	1.02328	KO_1Way up vs WT	-1.06879	1.11912	0.0331947	Pcbp2	15 F3|15 57.61 cM	Pcbp2	Pcbp2	poly(rC) binding protein 2	18521	18521	protein-coding	27.2384	27.2218	27.255	+0.5σ	27.2968	27.1973	27.3653	27.1692	27.2463	27.2896	27.2608	27.3109	27.1729	27.0747
1292	1136	Q9JHU2	Palmd	5	5	27.5068	27.5899	0.569911	0.944039	-1.05928	KO_1Way down vs WT	-1.32543	1.18123	-0.0830809	Palmd	3 G1|3 50.49 cM	Palmd	Palmd	palmdelphin	114301	114301	protein-coding	27.5483	27.5068	27.5899	-0.5σ	27.1718	27.8623	27.3414	27.6061	27.5526	27.6256	27.7219	27.7717	27.4511	27.3793
620	1137	P05125	Nppa	5	5	31.6219	31.5761	0.571353	1.03226	1.03226	KO_1Way up vs WT	-1.09669	1.16859	0.045804	Nppa	4 E1|4 78.66 cM	Nppa	Nppa	natriuretic peptide type A	230899	230899	protein-coding	31.599	31.5761	31.6219	+0.5σ	31.7211	31.3715	31.6363	31.6816	31.6993	31.5694	31.5055	31.5187	31.5416	31.7454
1116	1138	P04104	Krt1	5	5	26.83	26.7535	0.571377	1.05447	1.05447	KO_1Way up vs WT	-1.16672	1.29727	0.0765128	Krt1	15 F2|15 57.06 cM	Krt1	Krt1	keratin 1	16678	16678	protein-coding	26.7918	26.7535	26.83	+0.5σ	26.8045	26.9943	26.6045	26.9781	26.7686	26.6524	26.4951	26.8291	27.1288	26.662
1253	1139	D3Z0E9	Sorbs2	5	5	26.591	26.6706	0.571394	0.946336	-1.05671	KO_1Way down vs WT	-1.31087	1.17396	-0.0795757	Sorbs2	8|8 B1.1	Sorbs2	Sorbs2	sorbin and SH3 domain containing 2	234214	234214	protein-coding	26.6308	26.591	26.6706	-0.5σ	26.7017	26.3679	26.6643	26.5924	26.6289	26.7452	26.4378	26.565	26.4951	27.11
1433	1140	Q99N84	Mrps18b	5	5	24.4965	24.7486	0.571998	0.839667	-1.19095	KO_1Way down vs WT	-2.36011	1.66397	-0.252111	Mrps18b	17|17 B1	Mrps18b	Mrps18b	mitochondrial ribosomal protein S18B	66973	66973	protein-coding	24.6226	24.4965	24.7486	-0.5σ	24.1948	25.5109	24.05	24.9577	23.7688	24.7219	25.0863	23.6606	25.133	25.1411
960	1141	Q99MQ4	Aspn	5	5	25.4392	25.6927	0.572491	0.838834	-1.19213	KO_1Way down vs WT	-2.37378	1.67029	-0.253543	Aspn	13|13 A5	Aspn	Aspn	asporin	66695	66695	protein-coding	25.566	25.4392	25.6927	-0.5σ	23.9513	25.2841	25.6503	26.4135	25.8967	26.0678	25.3435	25.7453	25.6977	25.6092
298	1142	A0A2R8VHF9	Myh11	5	5	29.1256	29.1591	0.572783	0.977	-1.02354	KO_1Way down vs WT	-1.12134	1.07036	-0.0335688	Myh11	16 A1|16 9.71 cM	Myh11	Myh11	myosin, heavy polypeptide 11, smooth muscle	17880	17880	protein-coding	29.1424	29.1256	29.1591	-0.5σ	29.0385	29.1148	29.2066	29.1437	29.1242	29.3219	29.1075	29.1758	29.0146	29.1758
1542	1143	P62307	Snrpf	5	5	24.2417	24.306	0.57432	0.956396	-1.04559	KO_1Way down vs WT	-1.24627	1.13996	-0.0643195	Snrpf	10|10 C2	Snrpf	Snrpf	small nuclear ribonucleoprotein polypeptide F	69878	69878	protein-coding	24.2738	24.2417	24.306	-0.5σ	24.2454	24.2124	24.4787	24.1912	24.0808	24.1154	24.2401	24.2217	24.3184	24.6345
1672	1144	Q3UHJ0	Aak1	5	5	22.7929	22.9921	0.574573	0.871057	-1.14803	KO_1Way down vs WT	-1.97798	1.50077	-0.199162	Aak1	6 D1|6 37.75 cM	Aak1	Aak1	AP2 associated kinase 1	269774	269774	protein-coding	22.8925	22.7929	22.9921	-0.5σ	22.5169	22.9691	23.3592	21.8176	23.302	23.4438	22.9826	22.8985	22.3679	23.2678
1199	1145	P70271	Pdlim4	5	5	24.8894	25.1776	0.576406	0.818945	-1.22108	KO_1Way down vs WT	-2.69324	1.80627	-0.288162	Pdlim4	11 B1.3|11 32.13 cM	Pdlim4	Pdlim4	PDZ and LIM domain 4	30794	30794	protein-coding	25.0335	24.8894	25.1776	-1σ	25.5109	22.9576	25.3999	25.3539	25.2245	25.428	25.0599	25.3844	24.9238	25.0916
995	1146	A2ACH6	Sgcd	5	5	26.7064	26.7335	0.57732	0.98136	-1.01899	KO_1Way down vs WT	-1.09802	1.05747	-0.0271452	Sgcd	11|11 B1.1	Sgcd	Sgcd	sarcoglycan, delta (dystrophin-associated glycoprotein)	24052	24052	protein-coding	26.72	26.7064	26.7335	-0.5σ	26.6609	26.7226	26.6467	26.7361	26.7657	26.8691	26.6361	26.6792	26.7068	26.7764
848	1147	P62264	Rps14	5	5	27.4318	27.4552	0.57839	0.983908	-1.01636	KO_1Way down vs WT	-1.08417	1.04956	-0.0234053	Rps14	18 E1|18 34.4 cM	Rps14	Rps14	ribosomal protein S14	20044	20044	protein-coding	27.4435	27.4318	27.4552	-0.5σ	27.4222	27.455	27.4636	27.4601	27.3581	27.3793	27.3594	27.5125	27.5125	27.5125
76	1148	Q8BH59	Slc25a12	5	5	29.1543	28.9819	0.582802	1.12696	1.12696	KO_1Way up vs WT	-1.43625	1.82409	0.172438	Slc25a12	2|2 C2	Slc25a12	Slc25a12	solute carrier family 25 (mitochondrial carrier, Aralar), member 12	78830	78830	protein-coding	29.0681	28.9819	29.1543	+0.5σ	29.1845	28.6846	28.7518	29.515	29.6355	29.4175	28.7949	29.4963	28.2198	28.9809
34	1149	Q60675	Lama2	5	5	30.296	30.2052	0.582826	1.06495	1.06495	KO_1Way up vs WT	-1.21	1.37229	0.090786	Lama2	10 A4|10 14.23 cM	Lama2	Lama2	laminin, alpha 2	16773	16773	protein-coding	30.2506	30.2052	30.296	+0.5σ	30.0855	30.6279	30.357	30.357	30.0523	29.8739	30.6065	30.1028	30.2313	30.2113
1416	1150	P55302	Lrpap1	5	5	25.4962	25.5756	0.583592	0.946475	-1.05655	KO_1Way down vs WT	-1.31933	1.18187	-0.0793641	Lrpap1	5 B2|5 18.01 cM	Lrpap1	Lrpap1	low density lipoprotein receptor-related protein associated protein 1	16976	16976	protein-coding	25.5359	25.4962	25.5756	-0.5σ	25.2548	25.6023	25.5787	25.4348	25.6107	25.3285	25.6294	25.8013	25.2615	25.8574
926	1151	A2BFF8	Dync1i2	5	5	24.202	24.3488	0.584331	0.903263	-1.1071	KO_1Way down vs WT	-1.67089	1.36325	-0.146782	Dync1i2	2 C2|2 42.38 cM	Dync1i2	Dync1i2	dynein cytoplasmic 1 intermediate chain 2	13427	13427	protein-coding	24.2754	24.202	24.3488	-0.5σ	24.4089	24.4246	24.604	23.4305	24.1423	23.7981	24.473	24.7219	24.4599	24.2913
1396	1152	F8WJ64	Ndufab1	5	5	27.4074	27.1912	0.584456	1.16165	1.16165	KO_1Way up vs WT	-1.57864	2.13025	0.21617	Ndufab1	7|7 F2	Ndufab1	Ndufab1	NADH:ubiquinone oxidoreductase subunit AB1	70316	70316	protein-coding	27.2993	27.1912	27.4074	+0.5σ	28.0407	27.1461	27.7098	26.7122	27.4282	27.859	26.123	27.0618	27.2442	27.6682
1042	1153	Q61035	Hars	5	5	24.7131	24.5167	0.584551	1.14591	1.14591	KO_1Way up vs WT	-1.51458	1.9888	0.196489	Hars	18|18 B2	Hars	Hars	histidyl-tRNA synthetase	15115	15115	protein-coding	24.6149	24.5167	24.7131	+0.5σ	25.2352	24.511	23.6291	25.1479	25.0426	24.473	24.8289	24.5854	24.8131	23.883
1366	1154	A0A2I3BPS1	Gmfb	5	5	25.2389	25.4752	0.586094	0.848923	-1.17796	KO_1Way down vs WT	-2.2924	1.65206	-0.236295	Gmfb	14 C1|14 24.32 cM	Gmfb	Gmfb	glia maturation factor, beta	63985	63985	protein-coding	25.3571	25.2389	25.4752	-0.5σ	25.388	25.4491	24.275	25.9874	25.0951	24.9238	26.2085	25.899	25.7593	24.5854
840	1155	P56375	Acyp2	5	5	27.3849	27.4333	0.587283	0.967046	-1.03408	KO_1Way down vs WT	-1.18551	1.10866	-0.0483439	Acyp2	11|11 A4	Acyp2	Acyp2	acylphosphatase 2, muscle type	75572	75572	protein-coding	27.4091	27.3849	27.4333	-0.5σ	27.3761	27.4368	27.3785	27.2401	27.493	27.3828	27.4075	27.7146	27.2701	27.3913
1794	1156	Q9ES82	Popdc2	5	5	25.1962	25.1035	0.588114	1.06641	1.06641	KO_1Way up vs WT	-1.21958	1.38694	0.0927557	Popdc2	16|16 B3	Popdc2	Popdc2	popeye domain containing 2	64082	64082	protein-coding	25.1499	25.1035	25.1962	+0.5σ	24.9577	25.3227	25.4517	25.0767	25.1722	24.8028	24.8908	24.9839	25.2829	25.5568
789	1157	Q7TMG7	Npr3	5	5	25.2621	25.0687	0.590151	1.14349	1.14349	KO_1Way up vs WT	-1.5175	1.98424	0.193446	Npr3	15 A1|15 5.83 cM	Npr3	Npr3	natriuretic peptide receptor 3	18162	18162	protein-coding	25.1654	25.0687	25.2621	+0.5σ	25.9622	24.9425	25.7713	25.0332	24.6015	24.5946	24.8441	24.9908	24.9801	25.9339
1512	1158	P27048	Snrpb	5	5	23.8977	23.6765	0.590322	1.16566	1.16566	KO_1Way up vs WT	-1.61138	2.1895	0.221151	Snrpb	2 F1|2 63.19 cM	Snrpb	Snrpb	small nuclear ribonucleoprotein B	20638	20638	protein-coding	23.7871	23.6765	23.8977	+0.5σ	24.1163	23.9712	24.2827	23.559	23.559	23.8889	23.9385	22.249	24.3458	23.9603
245	1159	Q9CQ62	Decr1	5	5	29.6246	29.5922	0.590827	1.02273	1.02273	KO_1Way up vs WT	-1.0726	1.12191	0.0324268	Decr1	4|4 A2	Decr1	Decr1	2,4-dienoyl CoA reductase 1, mitochondrial	67460	67460	protein-coding	29.6084	29.5922	29.6246	+0.5σ	29.5339	29.6553	29.7535	29.5249	29.6553	29.7187	29.4754	29.5999	29.5999	29.5669
1798	1160	P58021	Tm9sf2	5	5	25.0121	24.9001	0.594569	1.0807	1.0807	KO_1Way up vs WT	-1.278	1.49259	0.111965	Tm9sf2	14 E5|14 65.86 cM	Tm9sf2	Tm9sf2	transmembrane 9 superfamily member 2	68059	68059	protein-coding	24.9561	24.9001	25.0121	+0.5σ	25.2245	24.8488	25.3146	24.3848	25.2875	24.8725	24.7737	24.905	25.2537	24.6956
1712	1161	Q69ZF8	Msl2	5	5	24.3312	24.0951	0.596058	1.17778	1.17778	KO_1Way up vs WT	-1.68203	2.33325	0.236068	Msl2	9|9 E4	Msl2	Msl2	MSL complex subunit 2	77853	77853	protein-coding	24.2131	24.0951	24.3312	+0.5σ	24.0222	25.3712	23.9608	24.0983	24.2035	23.8958	23.4688	24.179	25.349	23.583
1703	1162	G5E8J2	Ank1	5	5	24.968	24.8777	0.596535	1.06461	1.06461	KO_1Way up vs WT	-1.22056	1.38337	0.0903248	Ank1	8 A2|8 11.42 cM	Ank1	Ank1	ankyrin 1, erythroid	11733	11733	protein-coding	24.9229	24.8777	24.968	+0.5σ	25.1186	25.0225	25.0837	24.8766	24.7386	24.3032	25.0249	25.1443	24.932	24.9839
1034	1163	Q9D7B2	Lims1	5	5	25.2797	25.4634	0.597127	0.880418	-1.13582	KO_1Way down vs WT	-1.93679	1.50127	-0.18374	Lims1	10 B4|10 29.31 cM	Lims1	Lims1	LIM and senescent cell antigen-like domains 1	110829	110829	protein-coding	25.3715	25.2797	25.4634	-0.5σ	24.6513	24.4711	25.7138	25.9984	25.5639	25.4507	24.9771	25.5058	25.5301	25.8535
1375	1164	Q9Z1Q5	Clic1	5	5	24.4008	24.2113	0.59714	1.14041	1.14041	KO_1Way up vs WT	-1.52074	1.97778	0.189556	Clic1	17 B1|17 18.58 cM	Clic1	Clic1	chloride intracellular channel 1	114584	114584	protein-coding	24.306	24.2113	24.4008	+0.5σ	25.2631	24.2496	23.4239	24.2496	24.818	24.6872	24.0853	23.9778	24.4285	23.8777
800	1165	A0A1B0GSS8	Rpl18	5	5	27.7218	27.6711	0.597195	1.03576	1.03576	KO_1Way up vs WT	-1.11863	1.20006	0.050684	Rpl18	7|7 B3	Rpl18	Rpl18	ribosomal protein L18	19899	19899	protein-coding	27.6964	27.6711	27.7218	+0.5σ	27.6061	27.7242	27.8397	27.734	27.7051	27.5546	27.4239	27.6682	27.8545	27.8545
744	1166	P24369	Ppib	5	5	28.9666	29.0028	0.597292	0.975226	-1.0254	KO_1Way down vs WT	-1.13912	1.08337	-0.0361914	Ppib	9|9 C	Ppib	Ppib	peptidylprolyl isomerase B	19035	19035	protein-coding	28.9847	28.9666	29.0028	-0.5σ	29.0311	28.9265	29.1527	28.9072	28.8156	29.0146	28.9008	29.0401	29.0864	28.9721
409	1167	P35385	Hspb7	5	5	27.5971	27.5556	0.598116	1.02912	1.02912	KO_1Way up vs WT	-1.09626	1.16103	0.0414098	Hspb7	4|4 D3	Hspb7	Hspb7	heat shock protein family, member 7 (cardiovascular)	29818	29818	protein-coding	27.5764	27.5556	27.5971	+0.5σ	27.5585	27.493	27.6996	27.8017	27.4325	27.6682	27.4985	27.5828	27.4826	27.5461
1214	1168	O54950	Prkag1	5	5	22.5905	22.4269	0.598193	1.12004	1.12004	KO_1Way up vs WT	-1.43776	1.80367	0.163554	Prkag1	15 F1|15 54.73 cM	Prkag1	Prkag1	protein kinase, AMP-activated, gamma 1 non-catalytic subunit	19082	19082	protein-coding	22.5087	22.4269	22.5905	+0.5σ	22.3104	22.2497	22.7316	23.1439	22.5169	22.6105	22.5541	23.2057	21.8593	21.9051
1383	1169	Q9DD18	Dtd1	5	5	22.8986	23.0588	0.598585	0.894928	-1.11741	KO_1Way down vs WT	-1.78261	1.42768	-0.160157	Dtd1	2|2 G1	Dtd1	Dtd1	D-tyrosyl-tRNA deacylase 1	66044	66044	protein-coding	22.9787	22.8986	23.0588	-0.5σ	23.128	22.6932	23.0143	22.9982	22.6593	23.4519	22.5407	23.7414	23.2739	22.286
475	1170	Q60864	Stip1	5	5	27.2806	27.3066	0.598772	0.982146	-1.01818	KO_1Way down vs WT	-1.0984	1.05953	-0.0259912	Stip1	19|19 A	Stip1	Stip1	stress-induced phosphoprotein 1	20867	20867	protein-coding	27.2936	27.2806	27.3066	-0.5σ	27.2644	27.3004	27.3131	27.2497	27.2755	27.3329	27.2942	27.3389	27.1433	27.4239
1585	1171	Q3TAQ9	Wdr36	5	5	26.8516	26.4895	0.60163	1.28528	1.28528	KO_1Way up vs WT	-2.2569	3.72831	0.362088	Wdr36	18|18 B1	Wdr36	Wdr36	WD repeat domain 36	225348	225348	protein-coding	26.6705	26.4895	26.8516	+1σ	25.2808	27.057	27.1515	27.497	27.2716	27.3769	25.2615	27.4613	25.114	27.2338
1591	1172	Q561M1	Acp1	5	5	26.9885	27.0524	0.602707	0.95669	-1.04527	KO_1Way down vs WT	-1.26202	1.15508	-0.0638761	Acp1	12|12 A2	Acp1	Acp1	acid phosphatase 1, soluble	11431	11431	protein-coding	27.0205	26.9885	27.0524	-0.5σ	26.9867	27.0605	27.0929	27.226	26.5767	27.1009	26.9931	26.9621	27.1945	27.0114
742	1173	Q61387	Cox7a2l	5	5	25.8733	26.3284	0.604147	0.729422	-1.37095	KO_1Way down vs WT	-5.2791	2.80878	-0.455173	Cox7a2l	17|17 E4	Cox7a2l	Cox7a2l	cytochrome c oxidase subunit 7A2 like	20463	20463	protein-coding	26.1009	25.8733	26.3284	-1σ	24.4951	27.1515	27.1692	25.7055	24.8451	26.8982	26.9026	24.7873	24.974	28.0801
482	1174	F7CVJ5	Ahnak2	5	5	26.7715	26.8338	0.604528	0.957727	-1.04414	KO_1Way down vs WT	-1.25604	1.1521	-0.0623136	Ahnak2	12|12 F1	Ahnak2	Ahnak2	AHNAK nucleoprotein 2	100041194	100041194	protein-coding	26.8026	26.7715	26.8338	-0.5σ	26.5041	26.872	26.9977	26.7924	26.6914	27.0747	26.9225	26.6018	26.825	26.7452
1592	1175	E9QLS6	Pik3c3	5	5	30.5226	30.5788	0.605188	0.961778	-1.03974	KO_1Way down vs WT	-1.22876	1.13662	-0.0562247	Pik3c3	18|18 B1	Pik3c3	Pik3c3	phosphatidylinositol 3-kinase catalytic subunit type 3	225326	225326	protein-coding	30.5507	30.5226	30.5788	-0.5σ	30.5019	30.357	30.4111	30.5267	30.8163	30.6847	30.3226	30.575	30.695	30.6169
379	1176	A0A0A6YVP0	Ighg2b	5	5	28.5747	28.227	0.605458	1.27257	1.27257	KO_1Way up vs WT	-2.2096	3.57829	0.347743	Ighg2b	12 F1|12 62.1 cM	Ighg2b	Ighg2b	immunoglobulin heavy constant gamma 2B	16016	16016	other	28.4008	28.227	28.5747	+1σ	28.4081	28.1562	28.7265	29.3642	28.2186	28.4297	29.2427	26.1475	29.5584	27.7566
322	1177	E9QQ25	Speg	5	5	25.4442	25.5189	0.606043	0.949544	-1.05314	KO_1Way down vs WT	-1.31549	1.18609	-0.0746933	Speg	1 C4|1 38.88 cM	Speg	Speg	SPEG complex locus	11790	11790	protein-coding	25.4815	25.4442	25.5189	-0.5σ	25.6107	25.3854	25.1573	25.5639	25.5038	25.9651	25.3792	25.4749	25.4096	25.3658
1070	1178	P67984	Rpl22	5	5	27.1246	27.175	0.60683	0.965701	-1.03552	KO_1Way down vs WT	-1.20344	1.1223	-0.0503522	Rpl22	4|4 E2	Rpl22	Rpl22	ribosomal protein L22	19934	19934	protein-coding	27.1498	27.1246	27.175	-0.5σ	26.9392	26.9825	27.3858	27.0231	27.2927	27.1532	27.1135	27.2083	27.1335	27.2665
1490	1179	B1ARB3	Pecam1	5	5	25.2827	25.1096	0.606883	1.12747	1.12747	KO_1Way up vs WT	-1.48693	1.89018	0.173095	Pecam1	11|11 E1	Pecam1	Pecam1	platelet/endothelial cell adhesion molecule 1	18613	18613	protein-coding	25.1961	25.1096	25.2827	+0.5σ	25.9984	24.647	25.5238	25.3295	24.9149	25.6006	25.0558	25.2408	25.3525	24.2986
459	1180	P84244	H3f3a	5	5	30.0642	29.9469	0.608872	1.08474	1.08474	KO_1Way up vs WT	-1.31118	1.54281	0.117348	H3f3a	1|1 H4	H3f3a	H3f3a	H3.3 histone A	15078	15078	protein-coding	30.0055	29.9469	30.0642	+0.5σ	30.5267	29.9862	29.8939	29.6265	30.288	30.2656	29.9063	30.2451	29.4112	29.9063
275	1181	P99029	Prdx5	5	5	30.4794	30.5105	0.60905	0.978724	-1.02174	KO_1Way down vs WT	-1.12153	1.07431	-0.0310267	Prdx5	19 A|19 5.08 cM	Prdx5	Prdx5	peroxiredoxin 5	54683	54683	protein-coding	30.4949	30.4794	30.5105	-0.5σ	30.5138	30.4233	30.5267	30.444	30.4894	30.7066	30.4028	30.5029	30.4122	30.5278
1041	1182	P62071	Rras2	5	5	25.7543	25.691	0.609542	1.04484	1.04484	KO_1Way up vs WT	-1.15775	1.26392	0.0632881	Rras2	7|7 F1	Rras2	Rras2	related RAS viral (r-ras) oncogene 2	66922	66922	protein-coding	25.7227	25.691	25.7543	+0.5σ	25.6314	25.7922	25.8757	25.9572	25.5148	25.5341	25.5301	25.5816	25.9102	25.899
127	1183	O08749	Dld	5	5	30.3612	30.4144	0.611044	0.963791	-1.03757	KO_1Way down vs WT	-1.21847	1.13183	-0.0532073	Dld	12 A2|12 13.43 cM	Dld	Dld	dihydrolipoamide dehydrogenase	13382	13382	protein-coding	30.3878	30.3612	30.4144	-0.5σ	30.3925	30.3082	30.3375	30.315	30.4528	30.7846	30.2238	30.3841	30.3089	30.3708
1104	1184	Q8R016	Blmh	5	5	25.1461	25.012	0.611068	1.0974	1.0974	KO_1Way up vs WT	-1.36629	1.6454	0.134088	Blmh	11|11 B5	Blmh	Blmh	bleomycin hydrolase	104184	104184	protein-coding	25.079	25.012	25.1461	+0.5σ	25.0295	25.1544	24.5886	25.8189	25.1392	25.2987	25.1242	25.0682	24.3936	25.1754
1340	1185	P61014	Pln	5	5	29.8622	29.9686	0.612434	0.928883	-1.07656	KO_1Way down vs WT	-1.48665	1.28272	-0.106431	Pln	10|10 B3	Pln	Pln	phospholamban	18821	18821	protein-coding	29.9154	29.8622	29.9686	-0.5σ	29.5022	29.7469	29.8009	29.9529	30.3082	30.1459	29.8739	30.0933	29.4267	30.3034
456	1186	A0A0A0MQM0	Eif5a	5	5	27.5826	27.6166	0.612679	0.976705	-1.02385	KO_1Way down vs WT	-1.13515	1.08288	-0.034005	Eif5a	11|11 B3	Eif5a	Eif5a	eukaryotic translation initiation factor 5A	276770	276770	protein-coding	27.5996	27.5826	27.6166	-0.5σ	27.7135	27.4407	27.6526	27.5692	27.5368	27.4985	27.5498	27.6954	27.6035	27.7355
1787	1187	Q7TPV4	Mybbp1a	5	5	28.7161	28.496	0.613166	1.16484	1.16484	KO_1Way up vs WT	-1.67596	2.27405	0.220138	Mybbp1a	11 B4|11 44.29 cM	Mybbp1a	Mybbp1a	MYB binding protein (P160) 1a	18432	18432	protein-coding	28.606	28.496	28.7161	+0.5σ	28.8908	27.4672	29.106	28.8266	29.29	28.3389	27.8419	29.4509	28.5735	28.2748
1540	1188	D3YX62	Hmox2	5	5	24.2204	24.5394	0.615132	0.801613	-1.24748	KO_1Way down vs WT	-3.30716	2.12513	-0.319022	Hmox2	16 A1|16 2.46 cM	Hmox2	Hmox2	heme oxygenase 2	15369	15369	protein-coding	24.3799	24.2204	24.5394	-1σ	25.7379	24.7986	24.002	24.1316	22.4318	25.133	25.0384	24.5099	24.4448	23.5709
1493	1189	E9PW20	Chtop	5	5	28.1602	28.1996	0.615374	0.973035	-1.02771	KO_1Way down vs WT	-1.15944	1.09776	-0.0394358	Chtop	3|3 F1	Chtop	Chtop	chromatin target of PRMT1	66511	66511	protein-coding	28.1799	28.1602	28.1996	-0.5σ	28.2292	28.0785	28.0785	28.0643	28.3503	28.2592	28.1216	28.3663	28.1574	28.0936
363	1190	Q2TPA8	Hsdl2	5	5	26.6169	26.5838	0.616232	1.02319	1.02319	KO_1Way up vs WT	-1.08162	1.13235	0.0330674	Hsdl2	4|4 B3	Hsdl2	Hsdl2	hydroxysteroid dehydrogenase like 2	72479	72479	protein-coding	26.6003	26.5838	26.6169	+0.5σ	26.6386	26.6106	26.4674	26.5856	26.7823	26.6708	26.4495	26.5938	26.64	26.565
1295	1191	Q8BH58	Tiprl	5	5	24.3717	24.7113	0.616799	0.790247	-1.26543	KO_1Way down vs WT	-3.59064	2.24232	-0.339625	Tiprl	1|1 H2.2	Tiprl	Tiprl	TIP41, TOR signalling pathway regulator-like (S. cerevisiae)	226591	226591	protein-coding	24.5415	24.3717	24.7113	-1σ	25.0767	25.2174	24.5954	24.8668	22.1019	24.8409	23.6768	25.5862	24.7608	24.6917
1593	1192	P41105	Rpl28	5	5	26.0459	26.0896	0.616821	0.970206	-1.03071	KO_1Way down vs WT	-1.17852	1.10934	-0.0436373	Rpl28	7 A1|7 2.77 cM	Rpl28	Rpl28	ribosomal protein L28	19943	19943	protein-coding	26.0678	26.0459	26.0896	-0.5σ	26.1779	25.9514	26.0874	25.9318	26.0812	25.982	25.9781	26.0469	26.3586	26.0823
774	1193	P42227	Stat3	5	5	23.9079	24.0126	0.617077	0.930004	-1.07526	KO_1Way down vs WT	-1.48336	1.28297	-0.104691	Stat3	11 D|11 63.82 cM	Stat3	Stat3	signal transducer and activator of transcription 3	20848	20848	protein-coding	23.9602	23.9079	24.0126	-0.5σ	23.6645	23.7476	24.0446	23.6094	24.4735	24.3154	24.0696	24.1905	23.6286	23.8587
832	1194	Q8BRK8	Prkaa2	5	5	25.3723	25.3153	0.621778	1.04032	1.04032	KO_1Way up vs WT	-1.14814	1.24259	0.057029	Prkaa2	4|4 C6	Prkaa2	Prkaa2	protein kinase, AMP-activated, alpha 2 catalytic subunit	108079	108079	protein-coding	25.3438	25.3153	25.3723	+0.5σ	25.3095	25.4037	25.3321	25.4491	25.3673	25.5134	25.202	25.5909	24.9908	25.2794
1648	1195	Q9D4J9	Potegl	5	5	26.0708	25.5709	0.624772	1.41412	1.41412	KO_1Way up vs WT	-3.40292	6.80496	0.499907	Potegl	2|2 A3	Potegl	Potegl	POTE ankyrin domain family, member G like	70981	70981	protein-coding	25.8209	25.5709	26.0708	+1σ	24.4996	28.2732	26.5856	25.7891	25.2066	23.8587	27.6584	24.3524	26.937	25.048
841	1196	J3QQ40	Tor1aip1	5	5	24.5569	24.6673	0.624799	0.926346	-1.07951	KO_1Way down vs WT	-1.5272	1.31052	-0.110377	Tor1aip1	1|1 G3	Tor1aip1	Tor1aip1	torsin A interacting protein 1	208263	208263	protein-coding	24.6121	24.5569	24.6673	-0.5σ	24.8606	23.7822	24.5922	24.8267	24.7227	24.5099	24.5244	24.9238	24.5545	24.8237
82	1197	P38647	Hspa9	5	5	29.4831	29.2273	0.625412	1.19402	1.19402	KO_1Way up vs WT	-1.87428	2.67215	0.255831	Hspa9	18 B1|18 18.8 cM	Hspa9	Hspa9	heat shock protein 9	15526	15526	protein-coding	29.3552	29.2273	29.4831	+1σ	28.8045	30.9056	30.288	28.6343	28.7832	29.9161	29.261	28.8481	29.2278	28.8835
1069	1198	Q9D1I5	Mcee	5	5	24.6907	24.7826	0.625704	0.938285	-1.06577	KO_1Way down vs WT	-1.4238	1.25348	-0.0919016	Mcee	7|7 C	Mcee	Mcee	methylmalonyl CoA epimerase	73724	73724	protein-coding	24.7367	24.6907	24.7826	-0.5σ	24.5922	24.3191	24.5289	24.9059	25.1073	25.0517	24.4706	25.0354	24.618	24.7372
1635	1199	A0A0N4SWG4	Pde1c	5	5	25.1986	25.2998	0.627409	0.932279	-1.07264	KO_1Way down vs WT	-1.4778	1.28442	-0.101166	Pde1c	6 B3|6 27.65 cM	Pde1c	Pde1c	phosphodiesterase 1C	18575	18575	protein-coding	25.2492	25.1986	25.2998	-0.5σ	25.3802	24.9059	25.0426	25.2352	25.4291	25.8467	25.1644	25.5535	24.9275	25.0067
399	1200	Q8VDM4	Psmd2	5	5	26.8483	26.8902	0.627492	0.971366	-1.02948	KO_1Way down vs WT	-1.17567	1.1093	-0.0419128	Psmd2	16|16 A3	Psmd2	Psmd2	proteasome (prosome, macropain) 26S subunit, non-ATPase, 2	21762	21762	protein-coding	26.8693	26.8483	26.8902	-0.5σ	26.8555	26.7624	26.8597	26.7226	27.0414	26.9026	26.6999	26.9329	26.8354	27.0804
192	1201	B0QZL1	Eno1	5	5	28.1877	28.2243	0.627805	0.974913	-1.02573	KO_1Way down vs WT	-1.15217	1.09508	-0.0366552	Eno1	4 E2|4 81.24 cM	Eno1	Eno1	enolase 1, alpha non-neuron	13806	13806	protein-coding	28.206	28.1877	28.2243	-0.5σ	28.3435	28.1787	28.243	28.1325	28.0407	28.3449	28.0801	28.3332	28.1437	28.2198
1721	1202	Q9DCU6	Mrpl4	5	5	24.1092	23.98	0.629704	1.09365	1.09365	KO_1Way up vs WT	-1.38033	1.65097	0.129148	Mrpl4	9|9 A3	Mrpl4	Mrpl4	mitochondrial ribosomal protein L4	66163	66163	protein-coding	24.0446	23.98	24.1092	+0.5σ	24.2572	24.1316	24.1217	24.2827	23.7525	23.143	24.3184	23.768	24.468	24.2027
837	1203	P82348	Sgcg	5	5	27.0183	27.107	0.632685	0.940376	-1.0634	KO_1Way down vs WT	-1.41457	1.25091	-0.088691	Sgcg	14|14 D1	Sgcg	Sgcg	sarcoglycan, gamma (dystrophin-associated glycoprotein)	24053	24053	protein-coding	27.0627	27.0183	27.107	-0.5σ	27.2497	26.823	27.4407	26.7784	26.7995	26.7173	27.043	27.1009	27.3465	27.3272
907	1204	A0A0N4SWH3	Dysf	5	5	23.4369	23.3727	0.632746	1.04544	1.04544	KO_1Way up vs WT	-1.17569	1.28497	0.0641089	Dysf	6 C3|6 36.14 cM	Dysf	Dysf	dysferlin	26903	26903	protein-coding	23.4048	23.3727	23.4369	+0.5σ	23.2744	23.6188	23.3254	23.4597	23.506	23.5912	23.2827	23.2136	23.0929	23.6833
1556	1205	F7BWC1	Yars2	5	5	24.2478	24.3523	0.632891	0.930118	-1.07513	KO_1Way down vs WT	-1.50517	1.30215	-0.104514	Yars2	16|16 A2	Yars2	Yars2	tyrosyl-tRNA synthetase 2 (mitochondrial)	70120	70120	protein-coding	24.3	24.2478	24.3523	-0.5σ	24.5778	24.7386	24.1587	23.6527	24.1111	24.5604	24.5729	24.1756	24.2446	24.2079
1049	1206	O35465	Fkbp8	5	5	23.6448	23.7598	0.633385	0.923416	-1.08293	KO_1Way down vs WT	-1.56873	1.33766	-0.114947	Fkbp8	8|8 B3.3	Fkbp8	Fkbp8	FK506 binding protein 8	14232	14232	protein-coding	23.7023	23.6448	23.7598	-0.5σ	23.1439	23.8733	23.2618	23.8683	24.0767	23.926	23.6336	24.2146	23.6016	23.423
1487	1207	A3KMP2	Ttc38	5	5	24.0541	24.1615	0.63527	0.928245	-1.0773	KO_1Way down vs WT	-1.52616	1.315	-0.107423	Ttc38	15|15 E2	Ttc38	Ttc38	tetratricopeptide repeat domain 38	239570	239570	protein-coding	24.1078	24.0541	24.1615	-0.5σ	23.7577	24.1111	24.1871	24.3041	23.9104	24.101	23.4625	24.3605	24.2563	24.6271
1323	1208	Q8BJS4	Sun2	5	5	23.6779	24.0136	0.6354	0.792409	-1.26197	KO_1Way down vs WT	-3.749	2.35404	-0.335683	Sun2	15|15 E1	Sun2	Sun2	Sad1 and UNC84 domain containing 2	223697	223697	protein-coding	23.8457	23.6779	24.0136	-1σ	23.7421	24.713	24.6122	23.7421	21.5803	23.3013	23.143	23.8041	24.9877	24.832
1083	1209	P12787	Cox5a	5	5	25.8811	25.7214	0.635438	1.11707	1.11707	KO_1Way up vs WT	-1.50293	1.87543	0.159722	Cox5a	9|9 B	Cox5a	Cox5a	cytochrome c oxidase subunit 5A	12858	12858	protein-coding	25.8012	25.7214	25.8811	+0.5σ	26.3968	25.6582	25.4632	26.1493	25.7379	25.9038	25.3464	26.2955	24.8441	26.217
573	1210	Q9DBG5	Plin3	5	5	25.5463	25.4985	0.637128	1.03365	1.03365	KO_1Way up vs WT	-1.13043	1.2078	0.047754	Plin3	17|17 D	Plin3	Plin3	perilipin 3	66905	66905	protein-coding	25.5224	25.4985	25.5463	+0.5σ	25.4251	25.8481	25.6462	25.432	25.3802	25.596	25.394	25.4167	25.5093	25.5768
96	1211	Q01853	Vcp	5	5	29.4472	29.4812	0.637523	0.976707	-1.02385	KO_1Way down vs WT	-1.14404	1.09136	-0.034003	Vcp	4 A5|4 22.95 cM	Vcp	Vcp	valosin containing protein	269523	269523	protein-coding	29.4642	29.4472	29.4812	-0.5σ	29.4498	29.3642	29.5079	29.4336	29.4804	29.5584	29.2514	29.6366	29.4509	29.5086
1792	1212	Q99J87	Dhx58	5	5	30.9762	30.8374	0.639114	1.10099	1.10099	KO_1Way up vs WT	-1.432	1.73584	0.138802	Dhx58	11 D|11 63.52 cM	Dhx58	Dhx58	DEXH (Asp-Glu-X-His) box polypeptide 58	80861	80861	protein-coding	30.9068	30.8374	30.9762	+0.5σ	31.0906	30.8289	31.0115	31.0217	30.9282	31.0602	31.3524	31.0304	31.0032	29.7407
508	1213	Q8BGK2	Adprhl1	5	5	26.1613	26.2043	0.639366	0.970608	-1.03028	KO_1Way down vs WT	-1.18662	1.1179	-0.0430394	Adprhl1	8|8 A1.1	Adprhl1	Adprhl1	ADP-ribosylhydrolase like 1	234072	234072	protein-coding	26.1828	26.1613	26.2043	-0.5σ	26.194	26.1606	26.0746	26.29	26.0874	26.4535	26.1398	26.0069	26.1099	26.3116
608	1214	Q9CQB4	Uqcrb	5	5	30.3103	30.3558	0.639404	0.968916	-1.03208	KO_1Way down vs WT	-1.19858	1.12522	-0.0455565	Uqcrb	13|13 B3	Uqcrb	Uqcrb	ubiquinol-cytochrome c reductase binding protein	67530	67530	protein-coding	30.3331	30.3103	30.3558	-0.5σ	30.2759	30.4019	30.3474	30.1563	30.37	30.2238	30.1373	30.3298	30.5389	30.5494
1280	1215	Q9D0R2	Tars	5	5	23.9895	23.8398	0.640375	1.10928	1.10928	KO_1Way up vs WT	-1.47542	1.8155	0.149622	Tars	15 A1|15 5.6 cM	Tars	Tars	threonyl-tRNA synthetase	110960	110960	protein-coding	23.9147	23.8398	23.9895	+0.5σ	23.9927	24.1998	24.4735	24.1998	23.0817	23.532	24.6009	23.609	23.7054	23.7519
517	1216	P80317	Cct6a	5	5	25.7319	25.7533	0.640738	0.985332	-1.01489	KO_1Way down vs WT	-1.08877	1.05706	-0.0213189	Cct6a	5|5 G1.3	Cct6a	Cct6a	chaperonin containing Tcp1, subunit 6a (zeta)	12466	12466	protein-coding	25.7426	25.7319	25.7533	-0.5σ	25.7713	25.8189	25.621	25.7566	25.6919	25.788	25.8408	25.7397	25.704	25.6937
391	1217	Q8VDQ1	Ptgr2	5	5	26.6092	26.6585	0.641547	0.966363	-1.03481	KO_1Way down vs WT	-1.21814	1.13757	-0.0493625	Ptgr2	12|12 D1	Ptgr2	Ptgr2	prostaglandin reductase 2	77219	77219	protein-coding	26.6338	26.6092	26.6585	-0.5σ	26.6643	26.6577	26.3798	26.7396	26.6045	26.8022	26.4335	26.8617	26.5162	26.6792
188	1218	A0A0R3P9C8	Ndufa9	5	5	30.1323	30.1033	0.642122	1.02034	1.02034	KO_1Way up vs WT	-1.07897	1.1233	0.0290432	Ndufa9	6|6 F3	Ndufa9	Ndufa9	NADH:ubiquinone oxidoreductase subunit A9	66108	66108	protein-coding	30.1178	30.1033	30.1323	+0.5σ	30.1955	30.0855	30.0922	30.0658	30.2225	30.0236	30.0236	30.1373	30.0428	30.289
1233	1219	A0A0G2JG10	Dhx15	5	5	25.0349	24.8352	0.642338	1.14844	1.14844	KO_1Way up vs WT	-1.68705	2.22506	0.19967	Dhx15	5|5 C1	Dhx15	Dhx15	DEAH (Asp-Glu-Ala-His) box polypeptide 15	13204	13204	protein-coding	24.9351	24.8352	25.0349	+0.5σ	25.4291	23.8898	25.2204	25.3001	25.335	24.8289	25.1384	24.9973	25.483	23.7285
1272	1220	Q61733	Mrps31	5	5	24.2894	24.3785	0.643302	0.940124	-1.06369	KO_1Way down vs WT	-1.42999	1.26387	-0.0890771	Mrps31	8|8 A2	Mrps31	Mrps31	mitochondrial ribosomal protein S31	57312	57312	protein-coding	24.334	24.2894	24.3785	-0.5σ	24.4814	24.2454	24.1728	24.1111	24.4363	23.8102	24.4194	24.8131	24.249	24.6009
515	1221	Q91VR5	Ddx1	5	5	24.8584	24.9035	0.64424	0.96923	-1.03175	KO_1Way down vs WT	-1.19899	1.12634	-0.0450897	Ddx1	12|12 A1.1	Ddx1	Ddx1	DEAD box helicase 1	104721	104721	protein-coding	24.8809	24.8584	24.9035	-0.5σ	24.8267	25.014	24.7682	24.7914	24.8918	25.0029	24.8869	25.1242	24.88	24.6237
1453	1222	O35841	Api5	5	5	22.0971	21.9943	0.644334	1.07384	1.07384	KO_1Way up vs WT	-1.31163	1.51247	0.102774	Api5	2|2 E1	Api5	Api5	apoptosis inhibitor 5	11800	11800	protein-coding	22.0457	21.9943	22.0971	+0.5σ	22.5294	21.4507	21.8599	22.2497	22.3956	21.8391	22.0528	22.1733	21.7506	22.1557
1217	1223	Q64133	Maoa	5	5	24.1617	24.0338	0.645888	1.09265	1.09265	KO_1Way up vs WT	-1.40416	1.6764	0.127829	Maoa	X A1.2|X 11.78 cM	Maoa	Maoa	monoamine oxidase A	17161	17161	protein-coding	24.0978	24.0338	24.1617	+0.5σ	24.4608	23.4007	24.4685	24.5515	23.9268	24.0919	24.2821	24.1643	24.1943	23.4367
819	1224	O70251	Eef1b2	5	5	26.7159	26.7855	0.646527	0.952958	-1.04936	KO_1Way down vs WT	-1.32501	1.20328	-0.0695155	Eef1b2	1|1 C2	Eef1b2	Eef1b2	eukaryotic translation elongation factor 1 beta 2	55949	55949	protein-coding	26.7507	26.7159	26.7855	-0.5σ	27.0414	26.8469	26.8555	26.4224	26.4135	26.6205	26.6524	27.004	26.7553	26.8951
1262	1225	Q9R0N0	Galk1	5	5	23.5179	23.3199	0.647655	1.14715	1.14715	KO_1Way up vs WT	-1.69816	2.2347	0.198058	Galk1	11 E2|11 80.91 cM	Galk1	Galk1	galactokinase 1	14635	14635	protein-coding	23.4189	23.3199	23.5179	+0.5σ	23.7058	23.1439	23.3667	23.6893	23.684	24.3758	23.9879	23.4072	22.5063	22.3223
1098	1226	P61358	Rpl27	5	5	27.1395	26.883	0.648391	1.19454	1.19454	KO_1Way up vs WT	-1.98899	2.83813	0.25645	Rpl27	11|11 D	Rpl27	Rpl27	ribosomal protein L27	19942	19942	protein-coding	27.0113	26.883	27.1395	+1σ	28.0121	27.3617	26.0626	26.4402	27.8207	27.8165	27.4383	25.989	27.2115	25.9598
1780	1227	A0A0G2JG78	Anapc5	5	5	27.4301	27.3721	0.649546	1.04098	1.04098	KO_1Way up vs WT	-1.16892	1.2667	0.0579492	Anapc5	5|5 F	Anapc5	Anapc5	anaphase-promoting complex subunit 5	59008	59008	protein-coding	27.4011	27.3721	27.4301	+0.5σ	27.4048	27.2644	27.3617	27.3542	27.7653	27.442	27.0584	27.3189	27.5081	27.5332
140	1228	Q9EQ20	Aldh6a1	5	5	28.3988	28.4861	0.649812	0.941274	-1.06239	KO_1Way down vs WT	-1.42826	1.26543	-0.0873128	Aldh6a1	12 D1|12 39.21 cM	Aldh6a1	Aldh6a1	aldehyde dehydrogenase family 6, subfamily A1	104776	104776	protein-coding	28.4425	28.3988	28.4861	-0.5σ	28.6846	27.8802	28.1729	28.6281	28.6281	28.3764	28.5322	28.4773	28.2377	28.8068
1781	1229	P46978	Stt3a	5	5	26.2847	25.7923	0.650754	1.40675	1.40675	KO_1Way up vs WT	-3.79022	7.50065	0.492367	Stt3a	9 A4|9 20.67 cM	Stt3a	Stt3a	STT3, subunit of the oligosaccharyltransferase complex, homolog A (S. cerevisiae)	16430	16430	protein-coding	26.0385	25.7923	26.2847	+1σ	25.7025	27.4282	27.2431	25.7379	25.3118	25.4452	27.5658	25.8047	27.7015	22.4445
856	1230	P97351	Rps3a1	5	5	27.5911	27.5584	0.650976	1.02297	1.02297	KO_1Way up vs WT	-1.09279	1.14357	0.0327616	Rps3a1	3|3 F1	Rps3a1	Rps3a1	ribosomal protein S3A1	20091	20091	protein-coding	27.5748	27.5584	27.5911	+0.5σ	27.7098	27.5263	27.6664	27.4806	27.5725	27.4613	27.3913	27.6466	27.6385	27.6541
842	1231	D6REH1	Pxmp2	5	5	22.7446	22.8816	0.65211	0.909393	-1.09964	KO_1Way down vs WT	-1.75547	1.45177	-0.137025	Pxmp2	5 F|5 53.44 cM	Pxmp2	Pxmp2	peroxisomal membrane protein 2	19301	19301	protein-coding	22.8131	22.7446	22.8816	-0.5σ	22.9487	22.6787	22.3229	23.0938	22.6787	23.4853	22.6105	23.4785	22.1557	22.6779
45	1232	Q7TQ48	Srl	5	5	31.4454	31.478	0.652494	0.977646	-1.02287	KO_1Way down vs WT	-1.14349	1.09293	-0.0326158	Srl	16|16 A1	Srl	Srl	sarcalumenin	106393	106393	protein-coding	31.4617	31.4454	31.478	-0.5σ	31.4303	31.4303	31.5847	31.3513	31.4303	31.6823	31.4506	31.3861	31.3524	31.5187
1117	1233	A0A494BA61	Fech	5	5	25.1801	25.3596	0.654277	0.882971	-1.13254	KO_1Way down vs WT	-2.0993	1.63669	-0.179563	Fech	18 E1|18 37.43 cM	Fech	Fech	ferrochelatase	14151	14151	protein-coding	25.2699	25.1801	25.3596	-0.5σ	25.1995	24.7914	25.6773	25.2245	25.0075	25.7976	25.6484	25.9965	23.9921	25.3634
678	1234	Q9CPQ1	Cox6c	5	5	31.3909	31.4185	0.654835	0.981106	-1.01926	KO_1Way down vs WT	-1.12055	1.07861	-0.027519	Cox6c	15|15 B3.1	Cox6c	Cox6c	cytochrome c oxidase subunit 6C	12864	12864	protein-coding	31.4047	31.3909	31.4185	-0.5σ	31.3715	31.3853	31.4497	31.2805	31.4677	31.4045	31.2941	31.3351	31.5055	31.5531
1329	1235	E9QAQ5	Gsk3b	5	5	23.8611	23.9947	0.655038	0.911577	-1.097	KO_1Way down vs WT	-1.73798	1.44421	-0.133564	Gsk3b	16|16 B3	Gsk3b	Gsk3b	glycogen synthase kinase 3 beta	56637	56637	protein-coding	23.9279	23.8611	23.9947	-0.5σ	24.3083	22.892	23.9568	24.05	24.0983	23.776	24.3605	24.0594	24.2119	23.5655
494	1236	K3W4S6	Gyg	5	5	26.951	26.9983	0.655087	0.967767	-1.03331	KO_1Way down vs WT	-1.21608	1.13895	-0.0472685	Gyg	3 A2|3 6.19 cM	Gyg	Gyg	glycogenin	27357	27357	protein-coding	26.9747	26.951	26.9983	-0.5σ	26.7582	26.9924	26.9943	27.0458	26.9644	27.0391	26.7801	27.3049	26.8784	26.989
384	1237	P26043	Rdx	5	5	26.3038	26.3477	0.656444	0.97005	-1.03087	KO_1Way down vs WT	-1.19986	1.12907	-0.0438684	Rdx	9|9 A5.3	Rdx	Rdx	radixin	19684	19684	protein-coding	26.3257	26.3038	26.3477	-0.5σ	26.3727	26.2034	26.2939	26.3402	26.3087	26.5872	26.2508	26.5004	26.3232	26.0767
1459	1238	P48771	Cox7a2	5	5	25.4744	25.4055	0.656774	1.04891	1.04891	KO_1Way up vs WT	-1.21031	1.3316	0.0688892	Cox7a2	9 E1|9 43.82 cM	Cox7a2	Cox7a2	cytochrome c oxidase subunit 7A2	12866	12866	protein-coding	25.4399	25.4055	25.4744	+0.5σ	25.4702	25.335	25.6071	25.5714	25.388	25.0558	25.4309	25.1411	25.8133	25.5862
865	1239	P05977	Myl1	5	5	24.7867	24.8751	0.656993	0.940561	-1.06319	KO_1Way down vs WT	-1.44445	1.27784	-0.0884062	Myl1	1 C3|1 33.71 cM	Myl1	Myl1	myosin, light polypeptide 1	17901	17901	protein-coding	24.8309	24.7867	24.8751	-0.5σ	25.1422	24.536	25.0393	24.3895	24.8267	25.0824	24.4357	24.8725	25.1644	24.8207
233	1240	P62141	Ppp1cb	5	5	27.1473	27.1691	0.657487	0.984966	-1.01526	KO_1Way down vs WT	-1.09529	1.06261	-0.0218536	Ppp1cb	5|5 B1	Ppp1cb	Ppp1cb	protein phosphatase 1 catalytic subunit beta	19046	19046	protein-coding	27.1582	27.1473	27.1691	-0.5σ	27.057	27.2363	27.1416	27.1416	27.1599	27.1386	27.2412	27.1239	27.0695	27.2724
240	1241	P21614	Gc	5	5	27.2249	27.3724	0.657833	0.902838	-1.10762	KO_1Way down vs WT	-1.84915	1.50727	-0.147462	Gc	5 E1|5 44.32 cM	Gc	Gc	vitamin D binding protein	14473	14473	protein-coding	27.2986	27.2249	27.3724	-0.5σ	27.0524	26.4978	27.8913	27.2463	27.4368	27.7777	26.5389	27.752	27.3512	27.442
1334	1242	Q99LD4	Gps1	5	5	25.226	25.1167	0.657977	1.0787	1.0787	KO_1Way up vs WT	-1.35562	1.57738	0.109289	Gps1	11|11 E2	Gps1	Gps1	G protein pathway suppressor 1	209318	209318	protein-coding	25.1714	25.1167	25.226	+0.5σ	25.4632	25.296	25.2352	24.6927	25.4426	25.1302	25.1779	25.3107	25.5568	24.4077
1611	1243	B7ZNK6	Aga	5	5	23.7203	23.933	0.659018	0.862943	-1.15883	KO_1Way down vs WT	-2.43346	1.81212	-0.212663	Aga	8|8 B1.3	Aga	Aga	aspartylglucosaminidase	11593	11593	protein-coding	23.8267	23.7203	23.933	-0.5σ	24.1461	23.0588	23.6342	24.1163	23.6464	22.6452	23.6945	23.6182	24.7796	24.9275
1012	1244	Q9CR57	Rpl14	5	5	27.6915	27.6788	0.659626	1.00885	1.00885	KO_1Way up vs WT	-1.03628	1.05472	0.0127182	Rpl14	9|9 F4	Rpl14	Rpl14	ribosomal protein L14	67115	67115	protein-coding	27.6852	27.6788	27.6915	+0.5σ	27.7602	27.6161	27.7051	27.7098	27.6664	27.6466	27.6466	27.6846	27.7146	27.7015
1656	1245	P35441	Thbs1	5	5	26.069	26.1609	0.659977	0.938236	-1.06583	KO_1Way down vs WT	-1.47051	1.29447	-0.0919766	Thbs1	2 E5|2 59.34 cM	Thbs1	Thbs1	thrombospondin 1	21825	21825	protein-coding	26.115	26.069	26.1609	-0.5σ	26.017	26.3402	26.0834	25.9277	25.9766	25.6937	26.0799	25.8926	26.7638	26.3747
1075	1246	D6RGM3	Eml2	5	5	26.6696	26.624	0.660526	1.03213	1.03213	KO_1Way up vs WT	-1.13692	1.21116	0.0456293	Eml2	7|7 A3	Eml2	Eml2	echinoderm microtubule associated protein like 2	72205	72205	protein-coding	26.6468	26.624	26.6696	+0.5σ	26.7784	26.5188	26.7207	26.6179	26.7122	26.4335	26.3869	26.7196	26.76	26.82
343	1247	P01837	Igkc	5	5	30.4529	30.4214	0.660711	1.02207	1.02207	KO_1Way up vs WT	-1.09267	1.14142	0.031489	Igkc	6 C1|6 32.04 cM	Igkc	Igkc	immunoglobulin kappa constant	16071	16071	other	30.4371	30.4214	30.4529	+0.5σ	30.444	30.329	30.5138	30.4756	30.5019	30.6169	30.3635	30.4448	30.4367	30.2451
1363	1248	P01671	Ig kappa chain region	5	5	24.4767	24.2719	0.66148	1.15255	1.15255	KO_1Way up vs WT	-1.78283	2.36825	0.204824	---	---	---	Ig kappa chain region	---	---	---	---	24.3743	24.2719	24.4767	+0.5σ	24.5954	22.8702	24.981	25.2174	24.7196	23.762	24.4285	24.7499	24.4128	24.0063
429	1249	Q8BKZ9	Pdhx	5	5	28.3887	28.4208	0.664454	0.977977	-1.02252	KO_1Way down vs WT	-1.14604	1.09612	-0.0321269	Pdhx	2|2 E2	Pdhx	Pdhx	pyruvate dehydrogenase complex, component X	27402	27402	protein-coding	28.4047	28.3887	28.4208	-0.5σ	28.5308	28.2881	28.3013	28.4081	28.4149	28.5265	28.284	28.4962	28.284	28.5132
581	1250	Q9CPQ8	Atp5l	5	5	31.2482	31.2683	0.664837	0.986159	-1.01403	KO_1Way down vs WT	-1.08915	1.05921	-0.0201074	Atp5l	9|9 A5.2	Atp5l	Atp5l	ATP synthase, H+ transporting, mitochondrial F0 complex, subunit G	27425	27425	protein-coding	31.2583	31.2482	31.2683	-0.5σ	31.1704	31.2677	31.2555	31.2132	31.334	31.2941	31.1963	31.2685	31.1963	31.3861
696	1251	Q64310	Surf4	5	5	27.7159	27.7534	0.665478	0.974391	-1.02628	KO_1Way down vs WT	-1.17262	1.11333	-0.0374276	Surf4	2 A3|2 19.1 cM	Surf4	Surf4	surfeit gene 4	20932	20932	protein-coding	27.7346	27.7159	27.7534	-0.5σ	27.7242	27.6776	27.689	27.6613	27.8276	27.7482	27.8095	27.8818	27.4568	27.8705
863	1252	Q02013	Aqp1	5	5	26.9391	27.0173	0.666916	0.947259	-1.05568	KO_1Way down vs WT	-1.39637	1.25296	-0.0781692	Aqp1	6 B3|6 27.38 cM	Aqp1	Aqp1	aquaporin 1	11826	11826	protein-coding	26.9782	26.9391	27.0173	-0.5σ	26.4935	27.3496	27.156	26.6289	27.0675	27.2475	27.0253	27.0326	26.8828	26.8982
97	1253	Q00897	Serpina1d	5	5	29.7515	29.6964	0.667849	1.03899	1.03899	KO_1Way up vs WT	-1.17327	1.26655	0.0551848	Serpina1d	12 E|12 52.98 cM	Serpina1d	Serpina1d	serine (or cysteine) peptidase inhibitor, clade A, member 1D	20703	20703	protein-coding	29.7239	29.6964	29.7515	+0.5σ	30.1015	29.5079	29.9529	29.5079	29.6876	29.6366	29.7407	29.802	29.6366	29.6658
478	1254	Q99PT1	Arhgdia	5	5	31.2999	31.2821	0.668108	1.01243	1.01243	KO_1Way up vs WT	-1.05303	1.07937	0.0178253	Arhgdia	11|11 E2	Arhgdia	Arhgdia	Rho GDP dissociation inhibitor (GDI) alpha	192662	192662	protein-coding	31.291	31.2821	31.2999	+0.5σ	31.2805	31.2805	31.403	31.2677	31.2677	31.3722	31.2143	31.256	31.2327	31.3351
760	1255	P62334	Psmc6	5	5	25.0153	24.9368	0.668362	1.05591	1.05591	KO_1Way up vs WT	-1.25579	1.40015	0.0784936	Psmc6	14|14 C1	Psmc6	Psmc6	proteasome (prosome, macropain) 26S subunit, ATPase, 6	67089	67089	protein-coding	24.9761	24.9368	25.0153	+0.5σ	24.6927	25.0951	24.8141	25.2808	25.1936	25.3339	25.106	24.974	24.6271	24.6427
1421	1256	A2BE93	Set	5	5	25.3066	25.1663	0.668436	1.10216	1.10216	KO_1Way up vs WT	-1.50279	1.82552	0.140334	Set	2|2 B	Set	Set	SET nuclear oncogene	56086	56086	protein-coding	25.2365	25.1663	25.3066	+0.5σ	25.1936	25.2586	25.4702	25.3146	25.296	26.1591	24.5133	25.3435	25.3401	24.4754
1586	1257	F7D9F7	Srgap1	5	5	28.7918	28.8404	0.668929	0.966847	-1.03429	KO_1Way down vs WT	-1.23231	1.15196	-0.0486409	Srgap1	10|10 D2	Srgap1	Srgap1	SLIT-ROBO Rho GTPase activating protein 1	117600	117600	protein-coding	28.8161	28.7918	28.8404	-0.5σ	28.5371	29.0846	28.7013	28.7453	28.8908	28.8736	28.9635	28.8279	28.6224	28.9149
36	1258	Q921I1	Trf	5	5	30.7169	30.6635	0.6696	1.03766	1.03766	KO_1Way up vs WT	-1.16829	1.25795	0.0533381	Trf	9 F1|9 55.03 cM	Trf	Trf	transferrin	22041	22041	protein-coding	30.6902	30.6635	30.7169	+0.5σ	30.8163	30.37	30.9161	30.6431	30.8388	30.9064	30.575	30.7269	30.6065	30.5029
340	1259	P67778	Phb	5	5	27.2794	27.3225	0.669707	0.970573	-1.03032	KO_1Way down vs WT	-1.20377	1.13396	-0.0430921	Phb	11 59.01 cM|11 D	Phb	Phb	prohibitin	18673	18673	protein-coding	27.301	27.2794	27.3225	-0.5σ	27.3215	27.1317	27.1599	27.3858	27.3979	27.3913	27.3793	27.4462	27.0082	27.3873
1389	1260	D3YUS1	Prkag2	5	5	24.0195	24.1066	0.67059	0.941388	-1.06226	KO_1Way down vs WT	-1.45634	1.29063	-0.087139	Prkag2	5|5 A3	Prkag2	Prkag2	protein kinase, AMP-activated, gamma 2 non-catalytic subunit	108099	108099	protein-coding	24.0631	24.0195	24.1066	-0.5σ	23.4792	24.2358	24.2358	24.0864	24.0603	24.0492	24.0063	23.7814	24.6237	24.0726
751	1261	Q9D819	Ppa1	5	5	26.0122	25.9721	0.670636	1.02812	1.02812	KO_1Way up vs WT	-1.12429	1.1884	0.0400052	Ppa1	10 B4|10 32.25 cM	Ppa1	Ppa1	pyrophosphatase (inorganic) 1	67895	67895	protein-coding	25.9921	25.9721	26.0122	+0.5σ	26.0077	25.7991	26.1072	25.9766	26.1702	25.8783	25.882	26.0397	26.1967	25.864
1576	1262	E9QAB2	Timp3	5	5	25.4804	25.4085	0.671127	1.05109	1.05109	KO_1Way up vs WT	-1.23482	1.36422	0.0718867	Timp3	10 C1|10 42.83 cM	Timp3	Timp3	tissue inhibitor of metalloproteinase 3	21859	21859	protein-coding	25.4444	25.4085	25.4804	+0.5σ	25.3539	25.6191	25.3975	25.6773	25.3539	25.106	25.3569	25.428	25.9532	25.1983
929	1263	Q6P5E4	Uggt1	5	5	23.1992	23.0964	0.673528	1.07383	1.07383	KO_1Way up vs WT	-1.35594	1.56356	0.102771	Uggt1	1|1 B	Uggt1	Uggt1	UDP-glucose glycoprotein glucosyltransferase 1	320011	320011	protein-coding	23.1478	23.0964	23.1992	+0.5σ	23.6136	22.9982	22.7203	23.3319	23.3319	23.0929	22.4445	23.1861	23.5122	23.2462
177	1264	E9Q456	Tpm1	5	5	33.1683	33.1433	0.673831	1.01748	1.01748	KO_1Way up vs WT	-1.07698	1.11496	0.0250008	Tpm1	9 C|9 36.27 cM	Tpm1	Tpm1	tropomyosin 1, alpha	22003	22003	protein-coding	33.1558	33.1433	33.1683	+0.5σ	33.0835	33.0835	33.256	33.256	33.1626	33.0841	33.0841	33.0841	33.1635	33.3008
52	1265	P54071	Idh2	5	5	31.9503	31.9297	0.674556	1.01434	1.01434	KO_1Way up vs WT	-1.06302	1.09372	0.0205404	Idh2	7 D2|7 45.43 cM	Idh2	Idh2	isocitrate dehydrogenase 2 (NADP+), mitochondrial	269951	269951	protein-coding	31.94	31.9297	31.9503	+0.5σ	31.9664	31.9438	31.9878	31.9267	31.9267	31.9106	31.8414	31.8677	32.1018	31.9273
[truncated: 539 more rows]
